# Supplementary material for: Simple Method for De Novo Structural Determination of Underivatised Glucose Oligosaccharides
Source: Sci Rep. 2018 Apr 3;8:5562. doi: 10.1038/s41598-018-23903-4 (PMC5882935; doi:10.1038/s41598-018-23903-4)
Supplement: Supplementary file 2 — Supplementary Dataset 1 [file 41598_2018_23903_MOESM2_ESM.xlsx]

## Sheet: Figure 1
	(b)	(c)	(e)	(f)	(h)	(i)	(k)	(l)	(n)	(o)	(q)	(r)	(t)	(u)	(w)	(x)
m/z	Intensity	Intensity	Intensity	Intensity	Intensity	Intensity	Intensity	Intensity	Intensity	Intensity	Intensity	Intensity	Intensity	Intensity	Intensity	Intensity
	arb.	arb.	arb.	arb.	arb.	arb.	arb.	arb.	arb.	arb.	arb.	arb.	arb.	arb.	arb.	arb.
100.083	0	0	0	0	0	0	0	0	0	0	0	0	0	0	0	0
100.167	0	0	0	0	0	0	0	0	0	0	0	0	0	0	0	0
100.25	0	0	0	0	0	0	0	0	0	0	0	0	0	0	0	0
100.333	0	0	0	0	0	0	0	0	0	0	0	0	0	0	0	0
100.417	0	0	0	0	0	0	0	0	0	0	0	0	0	0	0	0
100.5	0	0	0	0	0	0	0	0	0	0	0	0	0	0	0	0
100.583	0	0	0	0	0	0	0	0	0	0	0	0	0	0	0	0
100.667	0	0	0	0	0	0	0	0	0	0	0	0	0	0	0	0
100.75	0	0	0	0	0	0	0	0	0	0	0	0	0	0	0	0
100.833	0	0	0	0	0	0	0	0	0	0	0	0	0	0	0	0
100.917	0	0	0	0	0	0	0	0	0	0	0	0	0	0	0	0
101	0	0	0	0	0	0	0	0	0	0	0	0	0	0	0	0
101.083	0	0	0	0	0	0	0	0	0	0	0	0	0	0	0	0
101.167	0	0	0	0	0	0	0	0	0	0	0	0	0	0	0	0
101.25	0	0	0	0	0	0	0	0	0	0	0	0	0	0	0	0
101.333	0	0	0	0	0	0	0	0	0	0	0	0	0	0	0	0
101.417	0	0	0	0	0	0	0	0	0	0	0	0	0	0	0	0
101.5	0	0	0	0	0	0	0	0	0	0	0	0	0	0	0	0
101.583	0	0	0	0	0	0	0	0	0	0	0	0	0	0	0	0
101.667	0	0	0	0	0	0	0	0	0	0	0	0	0	0	0	0
101.75	0	0	0	0	0	0	0	0	0	0	0	0	0	0	0	0
101.833	0	0	0	0	0	0	0	0	0	0	0	0	0	0	0	0
101.917	0	0	0	0	0	0	0	0	0	0	0	0	0	0	0	0
102	0	0	0	0	0	0	0	0	0	0	0	0	0	0	0	0
102.083	0	0	0	0	0	0	0	0	0	0	0	0	0	0	0	0
102.167	0	0	0	0	0	0	0	0	0	0	0	0	0	0	0	0
102.25	0	0	0	0	0	0	0	0	0	0	0	0	0	0	0	0
102.333	0	0	0	0	0	0	0	0	0	0	0	0	0	0	0	0
102.417	0	0	0	0	0	0	0	0	0	0	0	0	0	0	0	0
102.5	0	0	0	0	0	0	0	0	0	0	0	0	0	0	0	0
102.583	0	0	0	0	0	0	0	0	0	0	0	0	0	0	0	0
102.667	0	0	0	0	0	0	0	0	0	0	0	0	0	0	0	0
102.75	0	0	0	0	0	0	0	0	0	0	0	0	0	0	0	0
102.833	0	0	0	0	0	0	0	0	0	0	0	0	0	0	0	0
102.917	0	0	0	0	0	0	0	0	0	0	0	0	0	0	0	0
103	0	0	0	0	0	0	0	0	0	0	0	0	0	0	0	0
103.083	0	0	0	0	0	0	0	0	0	0	0	0	0	0	0	0
103.167	0	0	0	0	0	0	0	0	0	0	0	0	0	0	0	0
103.25	0	0	0	0	0	0	0	0	0	0	0	0	0	0	0	0
103.333	0	0	0	0	0	0	0	0	0	0	0	0	0	0	0	0
103.417	0	0	0	0	0	0	0	0	0	0	0	0	0	0	0	0
103.5	0	0	0	0	0	0	0	0	0	0	0	0	0	0	0	0
103.583	0	0	0	0	0	0	0	0	0	0	0	0	0	0	0	0
103.667	0	0	0	0	0	0	0	0	0	0	0	0	0	0	0	0
103.75	0	0	0	0	0	0	0	0	0	0	0	0	0	0	0	0
103.833	0	0	0	0	0	0	0	0	0	0	0	0	0	0	0	0
103.917	0	0	0	0	0	0	0	0	0	0	0	0	0	0	0	0
104	0	0	0	0	0	0	0	0	0	0	0	0	0	0	0	0
104.083	0	0	0	0	0	0	0	0	0	0	0	0	0	0	0	0
104.167	0	0	0	0	0	0	0	0	0	0	0	0	0	0	0	0
104.25	0	0	0	0	0	0	0	0	0	0	0	0	0	0	0	0
104.333	0	0	0	0	0	0	0	0	0	0	0	0	0	0	0	0
104.417	0	0	0	0	0	0	0	0	0	0	0	0	0	0	0	0
104.5	0	0	0	0	0	0	0	0	0	0	0	0	0	0	0	0
104.583	0	0	0	0	0	0	0	0	0	0	0	0	0	0	0	0
104.667	0	0	0	0	0	0	0	0	0	0	0	0	0	0	0	0
104.75	0	0	0	0	0	0	0	0	0	0	0	0	0	0	0	0
104.833	0	0	0	0	0	0	0	0	0	0	0	0	0	0	0	0
104.917	0	0	0	0	0	0	0	0	0	0	0	0	0	0	0	0
105	0	0	0	0	0	0	0	0	0	0	0	0	0	0	0	0
105.083	0	0	0	0	0	0	0	0	0	0	0	0	0	0	0	0
105.167	0	0	0	0	0	0	0	0	0	0	0	0	0	0	0	0
105.25	0	0	0	0	0	0	0	0	0	0	0	0	0	0	0	0
105.333	0	0	0	0	0	0	0	0	0	0	0	0	0	0	0	0
105.417	0	0	0	0	0	0	0	0	0	0	0	0	0	0	0	0
105.5	0	0	0	0	0	0	0	0	0	0	0	0	0	0	0	0
105.583	0	0	0	0	0	0	0	0	0	0	0	0	0	0	0	0
105.667	0	0	0	0	0	0	0	0	0	0	0	0	0	0	0	0
105.75	0	0	0	0	0	0	0	0	0	0	0	0	0	0	0	0
105.833	0	0	0	0	0	0	0	0	0	0	0	0	0	0	0	0
105.917	0	0	0	0	0	0	0	0	0	0	0	0	0	0	0	0
106	0	0	0	0	0	0	0	0	0	0	0	0	0	0	0	0
106.083	0	0	0	0	0	0	0	0	0	0	0	0	0	0	0	0
106.167	0	0	0	0	0	0	0	0	0	0	0	0	0	0	0	0
106.25	0	0	0	0	0	0	0	0	0	0	0	0	0	0	0	0
106.333	0	0	0	0	0	0	0	0	0	0	0	0	0	0	0	0
106.417	0	0	0	0	0	0	0	0	0	0	0	0	0	0	0	0
106.5	0	0	0	0	0	0	0	0	0	0	0	0	0	0	0	0
106.583	0	0.00022234	0	0	0	0	0	0	0	0	0	0	0.000767481	0	0	0
106.667	0	0.00451	0	0.00296	0	0	0	0.01916	0	0	0	0	0.00463	0	0	0
106.75	0.00562	0.0034	0.00285	0.01003	0.00251	0	0.00187	0.02151	0	0	0	0	0.00249	0	0	0.00219
106.833	0.02053	0.000683837	0.00495	0.00713	0.00487	0	0.01363	0.00513	0	0	0	0	0.00042462	0	0	0.00213
106.917	0.00707	0	0.00139	0.00162	0.00167	0	0.00802	0.000199386	0	0	0	0	0	0	0	0.000456269
107	0.000624557	0	8.34831e-05	0.000104563	0.000175247	0	0.00143	0	0	0	0	0	0	0	0	6.68399e-06
107.083	0	0	0	0	0	0	0	0	0	0	0	0	0	0	0	0
107.167	0	0	0	0	0	0	0	0	0	0	0	0	0	0	0	0
107.25	0	3.44011e-07	0	3.8188e-07	0	0	0	1.90631e-06	0	0	0	0	2.7911e-07	0	0	0
107.333	1.55345e-06	1.1467e-07	4.28864e-07	6.67088e-07	2.78889e-07	0	0	7.76644e-07	0	0	0	0	7.86225e-08	0	0	2.08803e-07
107.417	9.78096e-07	1.27412e-08	2.03529e-07	2.55091e-07	2.2201e-07	0	8.86911e-07	7.0604e-08	0	0	0	0	3.93112e-09	0	0	7.34253e-08
107.5	1.72605e-07	0	2.90755e-08	2.97803e-08	4.22003e-08	0	2.439e-07	0	0	0	0	0	0	0	0	9.17816e-09
107.583	0	0	0	0	0	0	2.21728e-08	0	0	0	0	0	0	0	0	0
107.667	0	0	0	0	0	0	0	0	0	0	0	0	0	0	0	0
107.75	0	0	0	0	0	0	0	0	0	0	0	0	0	0	0	0
107.833	0	0	0	0	0	0	0	0	0	0	0	0	0	0	0	0
107.917	0	0	0	0	0	0	0	0	0	0	0	0	0	0	0	0
108	0	0	0	0	0	0	0	0	0	0	0	0	0	0	0	0
108.083	0	0	0	0	0	0	0	0	0	0	0	0	0	0	0	0
108.167	0	0	0	0	0	0	0	0	0	0	0	0	0	0	0	0
108.25	0	0	0	0	0	0	0	0	0	0	0	0	0	0	0	0
108.333	0	0	0	0	0	0	0	0	0	0	0	0	0	0	0	0
108.417	0	0	0	0	0	0	0	0	0	0	0	0	0	0	0	0
108.5	0	0	0	0	0	0	0	0	0	0	9.21709e-05	0	0	0	0	0
108.583	0	0	0	0	0	0	0	0	0	0	0.00304	0	0	0	0	0
108.667	0	0	0	0	0	0	0	0	0	0	0.0047	0	0	0	0	0
108.75	0	0	0	0	0	0	0	0	0	0	0.00141	0	0	0	0	0
108.833	0	0	0	0	0	0	0	0	0	0	0.000117832	0	0	0	0	0
108.917	0	0	0	0	0	0	0	0	0	0	0	8.96307e-05	0	0	0	0
109	0	0	0	0	0	0	0	0	0	0	0	0.00535	0	0	0	0
109.083	0	0	0	0	0	0	0	0	0	0	0	0.0033	0	0	0	0
109.167	0	0	0	0	0	0	0	0	0	0	3.31911e-07	0.000609611	0	0	0	0
109.25	0	0	0	0	0	0	0	0	0	0	1.96831e-07	0	0	0	0	0
109.333	0	0	0	0	0	0	0	0	0	0	3.47349e-08	0	0	0	0	0
109.417	0	0	0	0	0	0	0	0	0	0	0	0	0	0	0	0
109.5	0	0	0	0	0	0	0	0	0	0	0	0	0	0	0	0
109.583	0	0	0	0	0	0	0	0	0	0	0	3.54935e-07	0	0	0	0
109.667	0	0	0	0	0	0	0	0	0	0	0	1.05521e-07	0.00336	0	0	0
109.75	0	0	0	0	0	0	0	0	0	0	0	9.59284e-09	0.00995	0	0	0
109.833	0	0	0	0	0	0	0	0	0	0	0	0	0.00386	0	0	0
109.917	0	0	0	0	0.00027239	0	0	0	0	0	0	0	0.000478028	0	0	0
110	0	0	0	0	0.00506	0	0	0	0	0	0	0	0	0	0	0
110.083	0	0	0	0	0.01003	0	0	0	0	0	0	0	0	0	0	0
110.167	0	0	0	0	0.00476	0	0	0	0	0	0	0	0	0	0	0
110.25	0	0	0	0	0.000760828	0	0	0	0	0	0	0	4.07125e-07	0	0	0
110.333	0	0	0	0	0	0	0	0	0	0	0	0	4.89297e-07	0	0	0
110.417	0	0	0	0	0	0	0	0	0	0	0	0	1.04583e-07	0	0	0
110.5	0	0	0	0	0	0	0	0	0	0	0	0	0	0	0	0
110.583	0	0	0	0	0	0	0	0	0	0	0	0	0	0	0	0
110.667	0	0	0	0	5.47725e-07	0	0	0	0	0	0	0	0	0	0	0
110.75	0	0	0	0	1.42003e-07	0	4.74721e-05	0	0	0	0	0	0	0	0	0
110.833	0	0	0	0.00208	8.11444e-09	0	0.00238	0	0	0	0	0	0	0	0	0
110.917	0	0	0	0.0072	0	0	0.00323	0	0	0	0	0	0	0	0	0
111	0	0	0	0.00299	0	0	0.000962066	0	0	0	0	0	0	0	0	0
111.083	0	0	0	0.000402239	0	0	7.91705e-05	0	0	0	0	0	0	0	0	0
111.167	0	0	0	0	0	0	0	0	0	0	0	0	0	0	0	0
111.25	0	0	0	0	0	0	0	0	0	0	0	0	0	0	0	0
111.333	0	0	0	0	0	0	0	0	0	0	0	0	0	0	0	0
111.417	0	0	0	2.14946e-07	0	0	2.26777e-07	0	0	0	0	0	0	0	0	0
111.5	0	0	0	3.69147e-07	0	0	1.25987e-07	0	0	0	0	0	0	0	0	0
111.583	0	0	0	8.41094e-08	0	0	2.51975e-08	0	0	0	0	0	0	0	0	0
111.667	0	0	0	0	0	0	0	0	0	0	0	0	0	0	0	0
111.75	0	0	0	0	0	0	0	0	0	0	0	0	0	0	0	0
111.833	0	0	0	0	0	0	0	0	0	0	0	0	0	0	0	0
111.917	0	0	0	0	0	0	0	0	0	0	0	0	0	0	0	0
112	0	0	0	0	0	0	0	0	0	0	0	0	0	0	0	0
112.083	0	0	0	0	0	0	0	0	0	0	0	0	0	0	0	0
112.167	0	0	0	0	0	0	0	0	0	0	0	0	0	0	0	0
112.25	0	0	0	0	0	0	0	0	0	0	0	0	0	0	0	0
112.333	0	0	0	0	0.00201	0	0	0.00201	0	0	0	0	0	0	0	0
112.417	0.00201	0.000823036	0	0	0.0172	1.77803e-05	0	0.00862	0	0	0	0	0	0	0	0.00127
112.5	0.00963	0.01232	0	0	0.03068	0.000440261	0	0.01357	0	0.00129	0	0.000565177	0	0	0	0.00211
112.583	0.00469	0.01794	0.00164	0.000766862	0.07648	0.000783765	0	0.05217	0.00629	0.0111	0	0.01246	0	0	0	0.00206
112.667	0.000684653	0.02775	0.01626	0.01032	0.11013	0.00178	0	0.06617	0.03965	0.0246	0.00431	0.01722	0.00082813	0.00119	0.000662432	0.00204
112.75	0.01126	0.02084	0.01934	0.01031	0.1638	0.00219	0.00215	0.09005	0.0993	0.03519	0.0076	0.0142	0.00553	0.01091	0.00212	0.000652555
112.833	0.01411	0.04804	0.0066	0.01014	0.25326	0.00423	0.00533	0.11839	0.09471	0.06255	0.0047	0.00466	0.01098	0.01623	0.00397	0.00512
112.917	0.01206	0.03699	0.000725752	0.00717	0.27295	0.00476	0.00553	0.07406	0.03817	0.04125	0.00103	0.00059221	0.01898	0.03124	0.00443	0.00541
113	0.01532	0.04951	0	0.00172	0.20205	0.00283	0.00333	0.0182	0.00653	0.02105	7.39946e-05	0	0.01211	0.02292	0.0015	0.00156
113.083	0.0129	0.0685	0	0.00277	0.08564	0.00105	0.000691355	0.00149	0.000454301	0.0054	0	0	0.00318	0.00561	0.000157762	0.00187
113.167	0.00297	0.0294	0	0.00859	0.02615	0.000193066	1.315e-05	4.06399e-06	0	0.000534825	0	8.89859e-07	0.000315936	0.000365225	0	0.000964955
113.25	0.000138537	0.00452	1.2708e-06	0.00449	0.00551	1.84732e-05	0	3.77529e-06	2.47697e-06	1.31301e-06	4.51553e-07	8.45087e-07	3.73509e-08	0	0	0.000163275
113.333	0	2.32665e-07	8.83026e-07	0.000787013	0.000708657	7.96476e-08	3.52765e-07	5.2967e-06	6.89013e-06	1.62798e-06	4.71371e-07	6.24622e-07	2.129e-07	8.35494e-07	6.35616e-08	0
113.417	0	9.23112e-07	1.66623e-07	6.53615e-07	0	1.89834e-07	2.26777e-07	6.31548e-06	4.33247e-06	2.52128e-06	1.67524e-07	1.24668e-07	8.60379e-07	7.71316e-07	2.80449e-07	4.82164e-07
113.5	7.84466e-07	3.51144e-07	3.73065e-09	2.66316e-07	5.12653e-06	2.71184e-07	3.58161e-07	2.68859e-06	1.18747e-06	1.97785e-06	2.1818e-08	4.61043e-09	9.67435e-07	2.05086e-06	2.02382e-07	2.03779e-07
113.583	1.27415e-06	2.17182e-06	0	3.7134e-08	6.9762e-06	1.15818e-07	1.11915e-07	3.5302e-07	1.20619e-07	7.72753e-07	0	0	4.64954e-07	8.52979e-07	3.78603e-08	2.8026e-08
113.667	4.6831e-07	3.44298e-06	0.000801474	0	2.97308e-06	3.35466e-08	0	0	0	1.32218e-07	0	0	7.08144e-08	1.13885e-07	9.52752e-10	1.07843e-07
113.75	5.7535e-08	8.62383e-07	0.00549	4.93502e-07	8.56355e-07	4.84581e-09	0	0	0	6.67742e-09	0	0	0	0	0	2.9829e-08
113.833	0	6.00592e-08	0.00302	0.000233609	1.38424e-07	0	0	0	0	0	0	0	0	0	0	2.29454e-09
113.917	0	0	0.00052083	0.00529	1.01431e-08	0	0	0	0	0	0	0	0	0	0	0
114	0	0	0	0.00317	0	0	0	0	0	0	0	0	0	0	0	0
114.083	0	0	0	0.000520853	0	0	0	0	0	0	0	0	0	0	0	0
114.167	0	0	0	0	0	0	0	0	0	0	0	0	0	0	0	0
114.25	0	0	0	0	0	0	0	0	0	0	0	0	0	0	0	0
114.333	0	0	3.34368e-07	0	0	0	0	0	0	0	0	0	0	0	0	0
114.417	0	0	9.44954e-08	0	0	0	0	0	0	0	0	0	0	0	0	0
114.5	0	0	7.26888e-09	3.61618e-07	0	0	0	0	0	0	0	0	0	0	0	0
114.583	0	0	0	9.78495e-08	0	0	0	0	0	0	0	0	0	0	0	0
114.667	0	0	0	4.25433e-09	0	0	0	0	0	0	0	0	0	0	0	0
114.75	0	0	0	0	0	0	0	0	0	0	0	0	0	0	0	0
114.833	0	0	0	0	0	0	0	0	0	0	0	0	0	0	0	0
114.917	0	0	0	0	0	0	0	0	0	0	0	0	0	0	0	0
115	0	0	0	0	0	0	0	0	0	0	0	0	0	0	0	0
115.083	0	0	0	0	0	0	0	0	0	0	0	0	0	0	0	0
115.167	0	0	0	0	0	0	0	0	0	0	0	0	0	0	0	0
115.25	0	0	0	0	0	0	0	0	0	0	0	0	0	0	0	0
115.333	0	0	0	0	0	0	0	0	0	0	0	0	0	0	0	0
115.417	0	0	0	0	0	0	0	0	0	0	0	0	0	0	0	0
115.5	0	0	0	0	0	0	0	0	0	0	0	0	0	0	0	0
115.583	0	0	0	0	0	0	0	0	0	0	0	0	0	0	0	0
115.667	0	0	0	0	0	0	0	0	0	0	0	0	0	0	0	0
115.75	0	0	0	0	0	0	0	0	0	0	0	0	0	0	0	0
115.833	0	0	0	0	0	0	0	0	0	0	0	0	0	0	0	0
115.917	0	0	0	0	0	0	0	0	0	0	0	0	0	0	0	0
116	0	0	0	0	0	0	0	0	0	0	0	0	0	0	0	0
116.083	0	0	0	0	0	0	0	0	0	0	0	0	0	0	0	0
116.167	0	0	0	0	0	0	0	0	0	0	0	0	0	0	0	0
116.25	0	0	0	0	0	0	0	0	0	0	0	0	0	0	0	0
116.333	0	0	0	0	0	0	0	0	0	0	0	0	0	0	0	0
116.417	0	0	0	0	0	0	0	0	0	0	0	0	0	0	0	0
116.5	0	0	0	0	0	0	0	0	0	0	0	0	0	0	0	0
116.583	0	0	0	0	0	0	0	0	0	0	0	0	0	0	0	0
116.667	0	0	0	0	0	0	0	0	0	0	0	0	0	0	0	0
116.75	0	0	0	0	0	0	0	0	0	0	0	0	0	0	0	0
116.833	0	0	0	0	0	0	0	0	0	0	0	0	0	0	0	0
116.917	0	0	0	0	0	0	0	0	0	0	0	0	0	0	0	0
117	0	0	0	0	0	0	0	0	0	0	0	0	0	0	0	0
117.083	0	0	0	0	0	0	0	0	0	0	0	0	0	0	0	0
117.167	0	0	0	0	0	0	0	0	0	0	0	0	0	0	0	0
117.25	0	0	0	0	0	0	0	0	0	0	0	0	0	0	0	0
117.333	0	0	0	0	0	0	0	0	0	0	0	0	0	0	0	0
117.417	0	0	0	0	0	0	0	0	0	0	0	0	0	0	0	0
117.5	0	0	0	0	0	0	0	0	0	0	0	0	0	0	0	0
117.583	0	0	0	0	0	0	0	0	0	0	0	0	0	0	0	0
117.667	0	0	0	0	0	0	0	0	0	0	0	0	0	0	0	0
117.75	0	0	0	0	0	0	0	0	0	0	0	0	0	0	0	0
117.833	0	0	0	0	0	0	0	0	0	0	0	0	0	0	0	0
117.917	0	0	0	0	0	0	0	0	0	0	0	0	0	0	0	0
118	0	0	0	0	0	0	0	0	0	0	0	0	0	0	0	0
118.083	0	0	0	0	0	0	0	0	0	0	0	0	0	0	0	0
118.167	0	0	0	0	0	0	0	0	0	0	0	0	0	0	0	0
118.25	0	0	0	0	0	0	0	0	0	0	0	0	0	0	0	0
118.333	0	0	0	0	0	0	0	0	0	0	0	0	0	0	0	0
118.417	0	0	0	0	0	0	0	0	0	0	0	0	0	0	0	0
118.5	0	0	0	0	0	0	0	0	0	0	0	0	0	0	0	0
118.583	0	0	0	0	0	0	0.000321924	0	0	0	0	0	0	0	0	0
118.667	0	0	0	0	0	0	0.0042	0	0	0	0	0	0	0	0	0
118.75	0	0	0	0	0	0	0.0056	0.00784	0	0	0	0	0	0	0	0
118.833	0	0	0	0	0	0	0.00591	0.01114	0	0	0	0	0	0	0	0
118.917	0	0	0	0	0	0	0.00199	0.00331	0	0	0	0	0	0	0	0
119	0	0	0	0	0	0	0.000242548	0.000271011	0	0	0	0	0	0	0	0
119.083	0	0	0	0	0	0	0	0	0	0	0	0	0	0	0	0
119.167	0	0	0	0	0	0	0	0	0	0	0	0	0	0	0	0
119.25	0	0	0	0	0	0	3.63724e-07	0	0	0	0	0	0	0	0	0
119.333	0	0	0	0	0	0	3.39449e-07	7.84403e-07	0	0	0	0	0	0	0	0
119.417	0	0	0	0	0	0	2.71879e-07	4.90252e-07	0	0	0	0	0	0	0	0
119.5	0	0	0	0	0	0	4.43455e-08	9.80503e-08	0	0	0	0	0	0	0	0
119.583	0	0	0	0	0	0	0	0	0	0	0	0	0	0	0	0
119.667	0	0	0	0	0	0	0	0	0	0	0	0	0	0	0	0
119.75	0	0	0	0	0	0	0	0	0	0	0	0	0	0	0	0
119.833	0	0	0	0	0	0	0	0	0	0	0	0	0	0	0	0
119.917	0	0	0	0	0	0	0	0	0	0	0	0	0	0	0	0
120	0	0	0	0	0	0	0	0	0	0	0	0	0	0	0	0
120.083	0	0	0	0	0	0	0	0	0	0	0	0	0	0	0	0
120.167	0	0	0	0	0	0	0	0	0	0	0	0	0	0	0	0
120.25	0	0	0	0	0	0	0	0	0	0	0	0	0	0	0	0
120.333	0	0	0	0	0	0	0	0	0	0	0	0	0	0	0	0
120.417	0	0	0	0	0	0	0	0	0	0	0	0	0	0	0	0
120.5	0	0	0	0	0	0	0	0	0	0	0	0	0	0	0	0
120.583	0	0	0	0	0	0	0	0	0	0	0	0	0	0	0	0
120.667	0	0	0	0	0	0	0	0.01082	0	0	0	0	0	0	0	0
120.75	0	0	0	0	0	0	0	0.00693	0	0	0	0	0	0	0	0
120.833	0	0	0	0	0	0	0	0.01091	0	0	0	0	0	0	0	0
120.917	0	0	0	0	0	0	0	0.00666	0	0	0	0	0	0	0	0
121	0	0	0	0	0	0	0	0.00128	0	0	0	0	0	0	0	0
121.083	0	0	0	0	0	0	0	0	0	0	0	0	0	0	0	0
121.167	0	0	0	0	0	0	0	1.41208e-07	0	0	0	0	0	0	0	0
121.25	0	0	0	0	0	0	0	7.76644e-07	0	0	0	0	0	0	0	0
121.333	0	0	0	0	0	0	0	2.11812e-07	0	0	0	0	0	0	0	0
121.417	0	0	0	0	0	0	0	7.0604e-07	0	0	0	0	0	0	0	0
121.5	0	0	0	0	0	0	0	2.11812e-07	0	0	0	0	0	0	0	0
121.583	0	0	0	0	0	0	0	0	0	0	0	0	0	0	0	0
121.667	0	0	0	0	0	0	0	0	0	0	0	0	0	0	0	0
121.75	0	0	0	0	0	0	0	0	0	0	0	0	0	0	0	0
121.833	0	0	0	0	0	0	0	0	0	0	0	0	0	0	0	0
121.917	0	0	0	0	0	0	0	0	0	0	0	0	0	0	0	0
122	0	0	0	0	0	0	0	0	0	0	0	0	0	0	0	0
122.083	0	0	0	0	0	0	0	0	0	0	0	0	0	0	0	0
122.167	0	0	0	0	0	0	0	0	0	0	0	0	0	0	0	0
122.25	0	0	0	0	0	0	0	0	0	0	0	0	0	0	0	0
122.333	0	0	0	0	0	0	0	0	0	0	0	0	0	0	0	0
122.417	0	0	0	0	0	0	0	0	0	0	0	0	0	0	0	0
122.5	0	0	0	0	0	0	0	0	0	0	0	0	0	0	0	0
122.583	0	0	0	0	0	0	0	0	0	0	0	0	0	0	0	0
122.667	0	0	0	0	0	0	0	0	0	0	0	0	0	0	0	0
122.75	0	0	0	0	0	0	0	0	0	0	0	0	0	0	0	0
122.833	0	0	0	0	0	0	0	0	0	0	0	0	0	0	0	0
122.917	0	0	0	0	0	0	0	0	0	0	0	0	0	0	0	0
123	0	0	0	0	0	0	0	0	0	0	0	0	0	0	0	0
123.083	0	0	0	0	0	0	0	0	0	0	0	0	0	0	0	0
123.167	0	0	0	0	0	0	0	0	0	0	0	0	0	0	0	0
123.25	0	0	0	0	0	0	0	0	0	0	0	0	0	0	0	0
123.333	0	0	0	0	0	0	0	0	0	0	0	0	0	0	0	0
123.417	0	0	0	0	0	0	0	0	0	0	0	0	0	0	0	0
123.5	0	0	0	0	0	0	0	0	0	0	0	0	0	0	0	0
123.583	0	0	0	0	0	0	0	0	0	0	0	0	0	0	0	0
123.667	0	0	0	0	0	0	0	0	0	0	0	0	0	0	0	0.000183566
123.75	0	0	0	0	0	0	0	0	0	0	0	0	0	0	0	0.00368
123.833	0	0	0	0	0	0	0	0	0	0	0	0	0	0	0	0.00372
123.917	0	0	0	0	0	0	0	0	0	0	0	0	0	0	0	0.000949288
124	0	0	0	0	0	0	0	0	0	0	0	0	0	0	0	5.05212e-05
124.083	0	0	0	0	0	0	0	0	0	0	0	0	0	0	0	0
124.167	0	0	0	0	0	0	0	0	0	0	0	0	0	0	0	0
124.25	0	0.01043	0	0	0	0	0	0	0	0	0	0	0	0	0	0
124.333	0	0.01399	0	0	0	0	0	0	0	0	0	0	0	0	0	3.1571e-07
124.417	0	0.00361	3.34041e-05	0	0	0	0	0	0	0	0	0	0	0	0	1.4051e-07
124.5	0.00229	5.93659e-05	0.00202	0.000201174	0	0	0	0	0	0	0	0	0	0	0	2.07263e-08
124.583	0.01683	0.00483	0.00492	0.00716	0	0	0	0	0	0	0	0	0	0	0	0
124.667	0.01126	0.01099	0.00937	0.01778	0.000377152	0	0	0	0	0	0	0	0	0	0	0
124.75	0.01348	0.01042	0.01698	0.03463	0.00223	0	0	0	0	0	0	0	0	0	0	0
124.833	0.0175	0.03964	0.02689	0.04366	0.00122	0.00046872	0	0	0	0	0	0	0	0	0	0
124.917	0.00488	0.04872	0.02448	0.04392	0.0016	0.000876682	0	0	0	0	0	0	0	0	0	0
125	0.000322419	0.01883	0.01815	0.02088	0.00329	0.000256631	0	0	0	0	0	0	0	0	0	0
125.083	0	0.00249	0.00858	0.00355	0.00119	1.90489e-05	0	0	0	0	0	0	0	0	0	0
125.167	1.17228e-06	6.18745e-06	0.00151	2.42983e-07	0.000133903	0	0	0	0	0	0	0	0	0	0	0
125.25	3.73978e-07	0	3.95268e-05	4.62602e-07	0	0	0	0	0	0	0	0	0	0	0	0
125.333	1.45995e-06	5.4531e-07	8.77527e-08	1.00313e-06	1.35096e-07	0	0	0	0	0	0	0	0	0	0	0
125.417	7.11996e-07	2.90339e-06	9.68019e-07	1.85417e-06	3.85987e-08	6.79812e-08	0	0	0	0	0	0	0	0	0	0
125.5	1.07878e-07	2.34885e-06	9.78425e-07	2.39695e-06	1.70305e-07	3.66805e-08	0	0	0	0	0	0	0	0	0	0
125.583	0	5.24401e-07	9.80223e-07	6.34125e-07	1.54174e-07	5.86888e-09	0	0	0	0	0	0	0	0	0	0
125.667	0	2.90832e-08	2.70839e-07	5.31888e-08	3.04292e-08	0	0	0	0	0	0	0	0	0	0	0
125.75	0	0	2.18249e-08	0	0	0	0	0	0	0	0	0	0	0	0	0
125.833	0	0	0	0	0	0	0	0	0	0	0	0	0	0	0	0
125.917	0	0	0	0	0	0	0	0	0	0	0	0	0	0	0	0
126	0	0	0	0	0	0	0	0	0	0	0	0	0	0	0	0
126.083	0	0	0	0	0	0	0	0	0	0	0	0	0	0	0	0
126.167	0	0	0	0	0	0	0	0	0	0	0	0	0	0	0	0
126.25	0	0	0	0	0	0	0	0	0	0	0	0	0	0	0	0
126.333	0	0	0	0	0	0	0	0	0	0	0	0	0	0	0	0
126.417	0	0	0	0	0	0	0	0	0	0	0	0	0	0	0	0
126.5	0	0	0	0	0.00151	0	0	0	0	0	0	0	0	0	0	0
126.583	0	0	0	0	0.0109	0	0	0.000113444	0	0	0	0	0	0	0	0.000494131
126.667	0	0	0	0	0.00834	0	0	0.00815	0	0	0	0	0.00105	0.00338	0	0.00375
126.75	0	0	0	0	0.00186	0	0	0.01287	0	0	0	0	0.00704	0.01056	0.000400883	0.00389
126.833	0	0	0	0	0.00199	0	0	0.0042	0	0	0	0	0.00375	0.00618	0.0027	0.00265
126.917	0	0	0	0.00135	0.00251	0	0	0.00602	0	0	0	0	0.000631727	0.00948	0.00183	0.0032
127	0	0	0	0.00665	0.000691478	0	0	0.02078	0	0	0	0.00386	0	0.00327	0.000915133	0.00107
127.083	0	0	0	0.00285	4.709e-05	0	0	0.01027	0	0	0	0.00628	0	0.000324859	0.00112	0.000114543
127.167	0	0	0	0.000334367	3.82127e-07	0	0	0.0016	0	0	0	0.00177	0	0	0.000338709	0
127.25	0	0.00541	0	0	1.96853e-07	0	0	7.84403e-07	0	0	0	0.000118742	0	8.05777e-07	2.60428e-05	1.13172e-07
127.333	0	0.00671	0	0	3.0879e-08	0	0	5.88302e-07	0	0	0	0	4.21481e-07	4.8637e-07	0	1.15481e-07
127.417	0	0.00184	0	0	1.96323e-07	0	0	9.80503e-08	0	0	0	0	1.16409e-07	6.85393e-07	1.81023e-07	1.95187e-07
127.5	0	0.000124465	0	3.59801e-07	9.9079e-08	0	0	0	0	0	0	0	8.0282e-09	4.38297e-07	6.28816e-08	1.42261e-07
127.583	0	0	0	3.69147e-07	1.46784e-08	0	0	1.2192e-06	0	0	0	5.11758e-07	0	8.07388e-08	9.31384e-08	2.75345e-08
127.667	0	6.85665e-05	0	0.000592139	0.00183	0	0	3.2512e-07	0	0	0	2.58184e-07	0	0	9.99391e-05	0
127.75	0	0.00543	0	0.00372	0.00708	0	0	0	0	0	0.00115	4.14939e-08	0	0	0.00151	0
127.833	0	0.00619	0	0.00163	0.0049	0	0	0	0	0	0.00738	0	0	0	0.00121	0
127.917	0	0.00165	0	0.000221016	0.00107	0	0	0	0	0	0.00536	0	0	0	0.0011	0
128	0	0.000101483	0	0	2.06117e-05	0	0	0	0	0	0.00374	0	0	0	0.00196	0
128.083	0	0	0	0	0	0	0	0	0	0	0.00108	0	0	0	0.00111	0
128.167	0	0	0	0	0	0	0	0	0	0	0.0001104	0	0	0	0.000885746	0
128.25	0	0	0	1.09669e-07	0	0	0	0	0	0	0	0	0	0	0.000264863	0
128.333	0	5.03276e-07	0	1.9903e-07	4.72834e-07	0	0	0	0	0	1.11514e-07	0	0	0	2.61271e-05	0
128.417	0	2.42082e-07	0	4.46801e-08	1.71764e-07	0	0	0	0	0	4.41209e-07	0	0	0	4.08327e-08	0
128.5	0	3.82235e-08	0	0	1.92994e-08	0	0	0	0	0	2.93969e-07	0	0	0	1.07756e-07	0
128.583	0	0	0	0	0	0	0	0	0	0	1.47927e-07	0	0	0	9.13138e-08	0
128.667	0	0	0	0	0	0	0	0	0	0	2.60143e-08	0	0	0	6.72617e-08	0
128.75	0	0	0	0	0	0	0	0	0	0	0	0	0	0	3.57051e-08	0
128.833	0	0	0	0	0	0	0	0	0	0	0	0	0	0	6.3009e-09	0
128.917	0	0	0	0	0	0	0	0	0	0	0	0.000311964	0.00134	0	0	0
129	0	0	0	0	0	0	0	0	0	0	0	0.00245	0.00347	0	0	0
129.083	0	0	0	0	0	0	0	0	0	0	0	0.00144	0.00126	0	0	0
129.167	0	0	0	0	0	0	0	0	0	0	0	0.000246309	0.00014384	0	0	0
129.25	0	0	0	0	0	0	0	0	0	0	0	0	0	0	0	0
129.333	0	0	0	0	0	0	0	0	0	0	0	0	0	0	0	0
129.417	0	0	0	0	0	0	0	0	0	0	0	0	0	0	0	0
129.5	0	0	0	0	0	0	0	0	0	0	0	0	1.72969e-07	0	0	0
129.583	0	0	0	0	0	0	0	0	0	0	0	1.61416e-07	1.65107e-07	0	0	0
129.667	0	0	0	0	0	0	0	0	0	0	0	4.55277e-08	3.1449e-08	0	0	0
129.75	0	0	0	0	0	0	0	0	0	0	0	4.13888e-09	0	0	0	0
129.833	0	0	0	0	0	0	0	0	0	0	0	0	0	0	0	0
129.917	0	0	0	0	0	0	0	0	0	0	0	0	0	0	0	0
130	0	0	0	0	0	0	0	0	0	0	0	0	0	0	0	0
130.083	0	0	0	0	0	0	0	0	0	0	0	0	0	0	0	0
130.167	0	0	0	0	0	0	0	0	0	0	0	0	0	0	0	0
130.25	0	0	0	0	0	0	0	0	0	0	0	0	0	0	0	0
130.333	0	0	0	0	0	0	0	0	0	0	0	0	0	0	0	0
130.417	0	0	0	0	0	0	0	0	0	0	0	0	0	0	0	0
130.5	0	0	0	0	0	0	0	0	0	0	0	0	0	0	0	0
130.583	0	0	0	0	0	0	0	0	0	0	0	0	0	0	0	0
130.667	0	0	0	0	0	0	0	0	0	0	0	0	0	0	0	0
130.75	0	0	0	0	0	0	0	0	0	0	0	0	0	0	0	0
130.833	0	0	0	0	0	0	0	0	0	0	0	0	0	0	0	0
130.917	0	0	0	0	0	0	0	0	0	0	0	0	0	0	0	0
131	0	0	0	0	0	0	0	0	0	0	0	0	0	0	0	0
131.083	0	0	0	0	0	0	0	0	0	0	0	0	0	0	0	0
131.167	0	0	0	0	0	0	0	0	0	0	0	0	0	0	0	0
131.25	0	0	0	0	0	0	0	0	0	0	0	0	0	0	0	0
131.333	0	0	0	0	0	0	0	0	0	0	0	0	0	0	0	0
131.417	0	0	0	0	0	0	0	0	0	0	0	0	0	0	0	0
131.5	0	0	0	0	0	0	0	0	0	0	0	0	0	0	0	0
131.583	0	0	0	0	0	0	0	0	0	0	0	0	0	0	0	0
131.667	0	0	0	0	0	0	0	0	0	0	0	0	0	0	0	0
131.75	0	0	0	0	0	0	0	0	0	0	0	0	0	0	0	0
131.833	0	0	0	0	0	0	0	0	0	0	0	0	0	0	0	0
131.917	0	0	0	0	0	0	0	0	0	0	0	0	0	0	0	0
132	0	0	0	0	0	0	0	0	0	0	0	0	0	0	0	0
132.083	0	0	0	0	0	0	0	0	0	0	0	0	0	0	0	0
132.167	0	0	0	0	0	0	0	0	0	0	0	0	0	0	0	0
132.25	0	0	0	0	0	0	0	0	0	0	0	0	0	0	0	0
132.333	0	0	0	0	0	0	0	0	0	0	0	0	0	0	0	0
132.417	0	0	0	0	0	0	0	0	0	0	0	0	0	0	0	0
132.5	0	0	0	0	0	0	0.00036013	0.00212	0	0	0	0	0	0	0	0
132.583	0	0	0	0	0	0	0.00703	0.01547	0	0	0	0	0	0	0	0
132.667	0	0	0	0	0	0	0.00515	0.02769	0	0	0.00142	0	0	0	0	0
132.75	0	0	0	0	0	0	0.00132	0.06297	0.01348	0	0.00339	0	0	0	0	0
132.833	0	0	0	0	0	0	0.00811	0.03972	0.41499	0	0.00118	2.57262e-06	0	0	0	0
132.917	0	0	0	0	0	0	0.00858	0.0076	0.69182	0	0.000117114	0.0046	0	0	0	0
133	0	0	0	0	0	0	0.00705	0.01176	0.28896	0	0	0.00344	0	0	0	0
133.083	0	0	0	0	0	0	0.00386	0.02522	0.04289	0	0	0.000547756	0	0	0	0
133.167	0	0	0	0	0	0	0.000739329	0.01366	0.000426491	0	0	0	0	0	0	0
133.25	0	0	0	0	0	0	1.77382e-07	0.00237	0	0	2.15756e-07	0	0	0	0	0
133.333	0	0	0	0	0	0	2.21728e-08	4.1681e-06	0	0	1.57575e-07	0	0	0	0	0
133.417	0	0	0	0	0	0	4.19681e-07	1.21462e-06	3.65657e-05	0	2.90907e-08	0	0	0	0	0
133.5	0	0	0	0	0	0	1.67873e-07	1.6256e-07	3.43892e-05	0	0	3.96497e-07	0	0	0	0
133.583	0	0	0	0	0	0	4.27089e-07	9.75359e-07	8.37964e-06	0	0	1.0143e-07	0	0	0	0
133.667	0	0	0	0	0	0	1.33037e-07	1.50172e-06	6.52959e-07	0	0	4.61043e-09	0	0	0	0
133.75	0	0	0	0	0	0	2.21728e-08	3.92201e-07	0	0	0	0	0	0	0	0
133.833	0	0	0	0	0	0	0	0	0	0	0	0	0	0	0	0
133.917	0	0	0	0	0	0	0.000765122	0	0	0	0	0	0	0	0	0
134	0	0	0	0	0	0	0.00291	0	0	0	0	0	0	0	0	0
134.083	0	0	0	0	0	0	0.00125	0	0	0	0	0	0	0	0	0
134.167	0	0	0	0	0	0	0.000172628	0	0	0	0	0	0	0	0	0
134.25	0	0	0	0	0	0	0	0	0	0	0	0	0	0	0	0
134.333	0	0	0	0	0	0	0	0	0	0	0	0	0	0	0	0
134.417	0	0	0	0	0	0	0	0	0	0	0	0	0	0	0	0
134.5	0	0	0	0	0	0	7.55925e-08	0	0	0	0	0	0	0	0	0
134.583	0	0	0	0	0	0	1.51185e-07	0	0	0	0	0	0	0	0	0
134.667	0	0	0	0	0	0	2.51975e-08	0	0	0	0	0	0	0	0	0
134.75	0	0	0	0	0	0	0	0	0	0	0	0	0	0	0	0.000128843
134.833	0	0	0	0	0	0	0	0	0	0	0	0	0	0	0	0.0033
134.917	0	0	0	0	0	0	0	0	0	0	0	0	0	0	0	0.00522
135	0	0	0	0	0	0	0	0	0	0	0	0	0	0	0	0.00227
135.083	0	0	0	0	0	0	0	0	0	0	0	0	0	0	0	0.000340975
135.167	0	0	0	0	0	0	0	0	0	0	0	0	0	0	0	0
135.25	0	0	0	0	0	0	0	0	0	0	0	0	0	0	0	0
135.333	0	0	0	0	0	0	0	0	0	0	0	0	0	0	0	0
135.417	0	0	0	0	0	0	0	0	0	0	0	0	0	0	0	4.85022e-08
135.5	0	0	0	0	0	0	0	0	0	0	0	0	0	0	0	2.67917e-07
135.583	0	0	0	0	0	0	0	0	0	0	0	0	0	0	0	6.69793e-08
135.667	0	0	0	0	0	0	0	0	0	0	0	0	0	0	0	2.30963e-09
135.75	0	0	0	0	0	0	0	0	0	0	0	0	0	0	0	0
135.833	0	0	0	0	0	0	0	0	0	0	0	0	0	0	0	0
135.917	0	0	0	0	0	0	0	0	0	0	0	0	0	0	0	0
136	0	0	0	4.50498e-05	0	0	0	0	0	0	0	0	0	0	0	0
136.083	0	0	0	0.00233	0	0	0	0	0	0	0	0	0	0	0	0
136.167	0	0	0	0.00365	0	0	0	0	0	0	0	0	0	0	0	0
136.25	0	0	0	0.00117	0	0	0	0	0	0	0.000115449	0	0	0	0	0
136.333	0	0	0	0.000109893	0	0	0	0	0	0	0.00325	0	0	0	0	0
136.417	0	0	0	0.00293	0	0	0	0	0	0	0.00332	0	0	0	0	0
136.5	0	0	0.00298	0.01143	0	0	0	0	0	0	0.000832549	0	0	0	0	0
136.583	0	0.00223	0.01846	0.02206	0	0	0	0.00203	0	0	4.15839e-05	0	0	0	0	0
136.667	0	0.02082	0.02017	0.01903	0.00223	0	0	0.01136	0	0	0	0	0	0	0	0
136.75	0.02039	0.02502	0.0309	0.02755	0.00366	0.000246063	0	0.01366	0	0	0	0	0	0	0	0
136.833	0.03866	0.06247	0.06351	0.04943	0.00108	0.000356748	0	0.02593	0	0	0	0	0	0	0	0
136.917	0.03975	0.07806	0.05643	0.04467	8.41877e-05	0.000105187	0	0.00881	0	0	2.86157e-07	0	0	0	0	0
137	0.01236	0.02636	0.02612	0.04359	0	8.48259e-06	0	0.000872877	0	0	1.24869e-07	0	0	0	0	0
137.083	0.00137	0.00293	0.02406	0.04135	0	0	0	0	0	0	1.821e-08	0	0	0	0	0
137.167	0	0	0.01626	0.02035	0	0	0	0	0	0	0	0	0	0	0	0
137.25	0	0	0.00864	0.00435	2.74051e-07	0	0	6.86352e-07	0	0	0	0	0	0	0	0
137.333	2.11843e-06	1.17395e-06	0.00189	0.00032735	1.52465e-07	2.56828e-08	0	1.81999e-06	0	0	0	0	0	0	0	0
137.417	2.6896e-06	4.70311e-06	8.27815e-05	1.28673e-06	2.50892e-08	1.5022e-08	0	1.20027e-06	0	0	0	0	0	0	0	0
137.5	1.70154e-06	3.49383e-06	1.02923e-06	1.57078e-06	0	2.42291e-09	0	2.11812e-07	0	0	0	0	0	0	0	0
137.583	3.13786e-07	6.82607e-07	3.04698e-07	2.42913e-06	0	0	0	0	0	0	0	0	0	0	0	0
137.667	0	1.47782e-08	5.90896e-07	2.09271e-06	0	0	0	0	0	0	0	0	0	0	0	0
137.75	0	0	8.48824e-07	7.07085e-07	0	0	0	0	0	0	0	0	0.000154863	0	0	0
137.833	0	0	2.98771e-07	9.19465e-08	0	0	0	0	0	0	0	0	0.00237	0	0	0
137.917	0	0	3.64355e-08	0	0	0	0	0	0	0	0	0	0.00225	0	0	0
138	0	0	0	0	0	0	0	0	0	0	0	0	0.000455718	0	0	0
138.083	0	0	0	0	0	0	0	0	0	0	0	0	1.21124e-08	0	0	0
138.167	0	0	0	0	0	0	0	0	0	0	0	0	0	0	0	0
138.25	0	0	0	0	0	0	0	0	0	0	0	0	0	0	0	0
138.333	0	0	0	0	0	0	0	0	0	0	0	0	0	0	0	0
138.417	0	0	0	0	0	0	0	0	0	0	0	0	2.30136e-07	0	0	0
138.5	0	0	0	0	0	0	0	0	0	0	0	0	7.57026e-08	0	0	0
138.583	0	0	3.17572e-05	0.000293735	0	0	0	0	0	0	0	0	6.05621e-09	0	0	0
138.667	0	0	0.00416	0.00854	0	0	0	0	0	0	0	0	0	0	0	0
138.75	0	0	0.04866	0.01078	0	0	0	0	0	0	0	0	0	0	0	0
138.833	0	9.59896e-05	0.08528	0.01117	0	0	0	0	0	0	0	0	0	0	0	0
138.917	0	0.00436	0.06743	0.02134	0	0	0	0.02322	0	0	0	0	0	0	0	0
139	0.0044	0.00492	0.05066	0.02633	0	0	0	0.01952	0	0	0	0	0	0	0	0
139.083	0.01226	0.00131	0.02882	0.01913	0	0	0	0.00406	0	0	0	0	0	0	0	0
139.167	0.00424	8.10574e-05	0.00918	0.00521	0	0	0	2.89248e-05	0	0	0	0	0	0	0	0
139.25	0.000452676	0	0.00113	0.000514183	0	0	0	0	0	0	0	0	0	0	0	0
139.333	0	0	7.46131e-07	0	0	0	0	0	0	0	0	0	0	0	0	0
139.417	0	0	0.000299679	5.88766e-07	0	0	0	0	0	0	0	0	0	0	0	0
139.5	0	3.97892e-07	0.01003	1.50017e-06	0	0	0	1.96101e-06	0	0	0	0	0	0	0	0
139.583	6.79496e-07	1.95192e-07	0.00728	1.55116e-06	0	0	0	6.86352e-07	0	0	0	0	0	0	0	0
139.667	5.56809e-07	3.00296e-08	0.00143	7.53866e-07	0	0	0	9.80503e-08	0	0	0	0	0	0	0	0
139.75	1.03812e-07	0	2.36649e-07	1.17793e-07	0	0	0	0	0	0	0	0	0	0	0	0
139.833	0	0	6.05191e-09	0	0	0	0	0	0	0	0	0	0	0	0	0
139.917	0	0	0	0	0	0	0	0	0	0	0	0	0	0	0	0
140	0	0	0	0	0	0	0	0	0	0	0	0	0	0	0	0
140.083	0	0	7.54216e-07	0	0	0	0	0	0	0	0	0	0	0	0	0
140.167	0	0	2.40475e-07	0	0	0	0	0	0	0	0	0	0	0	0	0
140.25	0	0	2.18613e-08	0	0	0	0	0	0	0	0	0	0	0	0	0
140.333	0	6.84763e-05	0	0	0	0	0	0	0.000288044	0	0	0	0	0	0	0
140.417	0	0.00386	0	0	0	0	0	0	0.24252	0	0	0	0	0	0	0
140.5	0	0.00393	0	0	0	0	0	0	0.40571	0	0	0	0	0	0	0
140.583	0	0.0009503	0	0	0	0	0	0	0.11077	0	0	0	0	0	0	0
140.667	0	0.000812601	0	0.00113	0	0	0	0	0.00655	0	0	0	0	0	0	0
140.75	0.01468	0.01422	0	0.01402	0	0	0	0	0	0	0	0	0	0	0	0
140.833	0.02036	0.01646	0	0.02056	0	0	0	0	0	0	0	0	0	0	0	0
140.917	0.00593	0.00483	0	0.01888	0	0	0	0	0	0.00493	0	0	0	0	0	0
141	0.00392	0.00942	0	0.01481	0	0	0	0	3.47811e-05	0.0131	0	0	0	0	0	0
141.083	0.01293	0.01339	0	0.00602	0	0	0	0	1.63746e-05	0.00519	0	0	0	0	0	0
141.167	0.00494	0.00402	0	0.000864216	0	0	0	0	2.43889e-06	0.000661906	0	0	0	0	0	0
141.25	0.000494527	0.000336026	0	0	0	0	0	0	0	0	0	0	0	0	0	0
141.333	1.49889e-06	1.26124e-06	0	8.2286e-07	0	0	0	0	0	0	0	0	0	0	0	0
141.417	8.3938e-07	6.60651e-07	0	9.41061e-07	0	0	0	0	0	0	0.0013	0	0	0	0	0
141.5	1.39897e-07	1.05104e-07	0	4.55928e-07	0	0	0	0	0	4.87451e-07	0.00434	0	0	0	0	0
141.583	8.96532e-07	9.42965e-07	0	7.31614e-07	0	0	0	0	0	6.54387e-07	0.00191	0	0	0	0	0
141.667	6.61192e-07	5.61808e-07	0	1.74659e-07	0	0	0	0	0	1.40226e-07	0.000269084	0	0	0	0	0
141.75	1.23273e-07	8.89058e-08	0	8.12366e-09	0	0	0	0	0	0.00255	0	0	0	0	0	0
141.833	0	0	0	0	0	0	0	0	0	0.0062	0.00163	0	0	0	0	0
141.917	0	0	0	0	0	0	0	0	0	0.00225	0.00343	0	0	0	0	0
142	0.00297	0	0	0	0	0	0	0	0	0.000256175	0.00109	0.000248217	0	0	0	0
142.083	0.02648	0	0	0	0	0	0	0	0	0.000950971	0.000925607	0.00435	0	0	0	0
142.167	0.02175	0	0	0	0.00144	0	0	0	0	0.01443	0.00983	0.00328	0	0	0	0
142.25	0.00554	0.00631	0	0.00121	0.00957	0	0	0	0.00381	0.02957	0.00666	0.00872	0.00251	0	0	0
142.333	0.00029241	0.01244	0	0.00896	0.02929	0.000570368	0	0	0.03355	0.08548	0.00491	0.02165	0.00854	0	0	0
142.417	0.00769	0.01003	0.00133	0.00559	0.04512	0.000855118	0	0.00678	0.12295	0.1543	0.03231	0.10539	0.00568	0.00174	0	4.51313e-05
142.5	0.02689	0.04256	0.00477	0.00378	0.07631	0.00147	0	0.0251	0.48091	0.40312	0.16209	0.28511	0.01272	0.01329	0.00112	0.00138
142.583	0.06452	0.15209	0.00304	0.01692	0.19458	0.00193	0.000947389	0.05463	0.73978	1.0336	0.44361	0.61971	0.02489	0.05336	0.00426	0.00377
142.667	0.11837	0.21083	0.02419	0.0343	0.43975	0.00379	0.0028	0.08385	1.3344	2.42868	0.98831	1.07399	0.06518	0.13291	0.00645	0.00764
142.75	0.18068	0.3639	0.08946	0.03865	0.76777	0.01187	0.00121	0.23295	3.30569	4.50698	1.71067	1.71378	0.11094	0.1653	0.01621	0.01499
142.833	0.2492	0.54367	0.12296	0.09451	1.15035	0.01731	0.000307515	0.39022	5.23443	6.17975	2.30604	2.35633	0.1908	0.18815	0.02109	0.02675
142.917	0.35768	0.56975	0.10313	0.17041	1.40464	0.01927	0.00274	0.37056	5.41934	6.5157	2.47146	2.56558	0.21009	0.1541	0.03314	0.03191
143	0.45969	0.41233	0.08615	0.13206	1.20353	0.02059	0.00263	0.19679	4.27084	5.28788	2.02269	2.04837	0.16207	0.16771	0.03432	0.02643
143.083	0.32976	0.21593	0.06384	0.06593	0.78428	0.01511	0.000636209	0.06105	2.53377	3.23355	1.28069	1.24067	0.12788	0.11582	0.0157	0.01221
143.167	0.14773	0.06332	0.02254	0.01778	0.35456	0.00615	0.000286234	0.00938	1.44517	1.44554	0.5632	0.60033	0.06031	0.04389	0.00373	0.00291
143.25	0.03627	0.01458	0.00379	0.00679	0.12052	0.00181	0.00315	0.00076529	0.67606	0.39252	0.17948	0.20178	0.01668	0.01701	0.000406962	0.000255835
143.333	0.00346	0.00237	0.00035393	0.0073	0.05324	0.000294727	0.00266	1.60102e-05	0.24157	0.05961	0.04555	0.03954	0.00311	0.01142	7.15739e-06	8.69334e-07
143.417	6.16366e-07	7.11393e-05	3.03337e-06	0.00299	0.01525	1.44399e-05	0.000606428	1.54832e-05	0.0405	0.00575	0.00672	0.00635	0.000273563	0.00386	1.01607e-07	1.14441e-06
143.5	4.27221e-06	9.61646e-06	9.68531e-07	0.000431993	0.00144	3.22845e-07	1.77613e-05	1.82657e-05	0.00156	0	0.000319199	0.000517901	7.31366e-07	0.000478561	1.17062e-06	1.43213e-06
143.583	1.65766e-05	1.65401e-05	4.20234e-06	5.78134e-06	5.31366e-06	7.8885e-07	8.39363e-08	7.4674e-06	1.55401e-05	2.17975e-06	5.70009e-06	2.2488e-06	0.000298167	5.92447e-06	1.36681e-06	1.11685e-06
143.667	1.26233e-05	7.59387e-06	2.46968e-06	2.32333e-06	1.3946e-05	5.53824e-07	0	1.77441e-06	3.05055e-05	8.14581e-05	1.13167e-05	0.000486005	0.01033	3.02792e-06	5.42099e-07	4.38139e-07
143.75	5.41603e-06	2.19484e-06	6.82554e-07	3.93554e-07	5.83497e-06	2.361e-07	0	1.6256e-07	3.26581e-05	4.1554e-05	1.38858e-05	0.0053	0.00985	1.16084e-06	8.84335e-08	6.66997e-08
143.833	8.66897e-07	4.02483e-07	6.90543e-08	4.35578e-07	4.23912e-06	5.11235e-08	2.51975e-07	0	2.78657e-05	1.10524e-05	5.69731e-06	0.00412	0.00236	6.1272e-07	5.3714e-09	0
143.917	2.15756e-08	4.45941e-08	3.63444e-09	3.61503e-07	2.12579e-06	4.92972e-09	1.0079e-07	0	7.26984e-06	1.27098e-06	1.21789e-06	0.00086034	9.56858e-05	5.04719e-07	0	0
144	0	0	0	8.52985e-08	3.61832e-07	0	0	0	6.06296e-07	3.41449e-08	1.31387e-07	7.39184e-06	4.0141e-09	1.03807e-07	0	0
144.083	0	0	0	8.12366e-09	1.8348e-09	0	0	0	0	0	2.0447e-09	4.79642e-09	0	0	0	0
144.167	0	0	0	0	0	0	0	0	0	0	0	0	0	0	0	0
144.25	0	0	0	0	0	0	0	0	0	0	0	0	8.81482e-07	0	0	0
144.333	0	0	0	0	0	0	0	0	0	0	0	4.07696e-07	3.62304e-07	0	0	0
144.417	0	0	0	0	0	0	0	0	0	0	0	1.39096e-07	4.85562e-08	0	0	0
144.5	0	0	0.00299	0	0	0	0	0	0	0	0	1.43893e-08	0	0	0	0
144.583	0	0	0.00961	0	0	0	0	0	0	0	0	0	0	0	0	0
144.667	0	0	0.00388	0	0	0	0	0	0	0	0	0	0	0	0	0
144.75	0	0	0.000492514	0	0	0	0	0	0	0	0	0	0	0	0.000547813	0
144.833	0	0	0	0	0	0	0	0	0	0	0	0	0	0	0.000988512	0
144.917	0	0	0	0	0	0	0	0	0	0	0	0	0	0	0.000328878	0
145	0	0	0	0	0	0	0	0	0	0	0	0	0	0	3.30932e-05	0
145.083	0	0	3.71642e-07	0	0	0	0	0	0	0	0	0	0	0	0	0
145.167	0	0	4.88236e-07	0	0	0	0	0	0	0	0	0	0	0	0	0
145.25	0	0	1.05663e-07	0	0	0	0	0	0	0	0	0	0	0	0	0
145.333	0	0	3.64355e-09	0	0	0	0	0	0	0	0	0	0	0	5.90854e-08	0
145.417	0	0	0	0	0	0	0	0	0	0	0	0	0	0	4.38664e-08	0
145.5	0	0	0	0	0	0	0	0	0	0	0	0	0	0	8.0571e-09	0
145.583	0	0	0	0	0	0	0	0	0	0	0	0	0	0	0	0
145.667	0	0	0	0	0	0	0	0	0	0	0	0	0	0	0	0
145.75	0	0	0	0	0	0	0	0	0	0	0	0	0	0	0	0
145.833	0	0	0	0	0	0	0	0	0	0	0	0	0	0	0	0
145.917	0	0	0	0	0	0	0	0	0	0	0	0	0	0	0	0
146	0	0	0	0	0	0	0	0	0	0	0	0	0	0	0	0
146.083	0	0	0	0	0	0	0	0	0	0	0	0	0	0	0	0
146.167	0	0	0	0	0	0	0	0	0	0	0	0	0	0	0	0
146.25	0	0	0	0	0	0	0	0	0	0	0	0	0	0	0	0
146.333	0	0	0	0	0	0	0	0	0	0	0	0	0	0	0	0
146.417	0	0	0	0	0	0	0	0	0	0	0	0	0	0	0	0
146.5	0	0	0	0	0	0	0	0	0	0	0	0	0	0	0	0
146.583	0	0	0	0	0	0	0	0	0	0	0	0	0	0	0	0
146.667	0	0	0	0	0	0	0	0	0	0	0	0	0	0	0	0
146.75	0	0	0	0	0	0	0	0	0	0	0	0	0	0	0	0
146.833	0	0	0	0	0	0	0	0	0	0	0	0	0	0	0	0
146.917	0	0	0	0	0	0	0	0	0	0	0	0	0	0	0	0
147	0	0	0	0	0	0	0	0	0	0	0	0	0	0	0	0
147.083	0	0	0	0	0	0	0	0	0	0	0	0	0	0	0	0
147.167	0	0	0	0	0	0	0	0	0	0	0	0	0	0	0	0
147.25	0	0	0	0	0	0	0	0	0	0	0	0	0	0	0	0
147.333	0	0	0	0	0	0	0	0	0	0	0	0	0	0	0	0
147.417	0	0	0	0	0	0	0	0	0	0	0	0	0	0	0	0
147.5	0	0	0	0	0	0	0	0	0	0	0	0	0	0	0	0
147.583	0	0	0	0	0	0	0	0	0	0	0	0	0	0	0	0
147.667	0	0	0	0	0	0	0	0	0	0	0	0	0	0	0	0
147.75	0	0	0	0	0	0	0	0	0	0	0	0	0	0	0	0
147.833	0	0	0	0	0	0	0	0	0	0	0	0	0	0	0	0
147.917	0	0	0	0	0	0	0	0	0	0	0	0	0	0	0	0
148	0	0	0	0	0	0	0	0	0	0	0	0	0	0	0	0
148.083	0	0	0	0	0	0	0	0	0	0	0	0	0	0	0	0
148.167	0	0	0	0	0	0	0	0	0	0	0	0	0	0	0	0
148.25	0	0	0	0	0	0	0	0	0	0	0	0	0	0	0	0
148.333	0	0	0	0	0	0	0	0	0	0	0	0	0	0	0	0
148.417	0	0	0	0	0	0	0	0	0	0	0	0	0	0	0	0
148.5	0	0	0	0	0	0	0	0	0	0	0	0	0	0	0	0
148.583	0	0	0	0	0	0	0	0	0	0	0	0	0	0	0	0
148.667	0	0	0	0	0	0	0	0	0	0	0	0	0	0	0	7.61158e-05
148.75	0	0	0	0	0.00156	0	0	0	0	0	0	0	0	0	0	0.00173
148.833	0	0	0	0	0.00805	0	0	0	0	0	0	0	0	0	0	0.00115
148.917	0	0	0	0	0.0046	0	0	0	0	0	0	0	0	0	0	0.000196729
149	0	0	0	0	0.000799947	0	0	0	0	0	0	0	0	0	0	0
149.083	0	0	0	0	0	0	0	0	0	0	0	0	0	0	0	0
149.167	0	0	0	0	0	0	0	0	0	0	0	0	0	0	0	0
149.25	0	0	0	0	0	0	0	0	0	0	0	0	0	0	0	0
149.333	0	0	0	0	0	0	0	0	0	0	0	0	0	0	0	1.26741e-07
149.417	0	0	0	0	5.08238e-07	0	0	0	0	0	0	0	0	0	0	3.45656e-08
149.5	0	0	0	0	1.43114e-07	0	0	0	0	0	0	0	0	0	0	2.30438e-09
149.583	0	0	0	0	1.10088e-08	0	0	0	0	0	0	0	0	0	0	0
149.667	0	0	0	0	0	0	0	0	0	0	0	0	0	0	0	0
149.75	0	0	0	0	0	0	0	0	0	0	0	0	0	0	0	0
149.833	0	0	0	0	0	0	0	0	0	0	0	0	0	0	0	0
149.917	0	0	0	0	0	0	0	0	0	0	0	0	0	0	0	0
150	0	0	0	0	0	0	0	0	0	0	0	0	0	0	0	0
150.083	0	0	0	0	0	0	0	0	0	0	0	0	0	0	0	0
150.167	0	0	0	0	0	0	0	0	0	0	0	0	0	0	0	0
150.25	0	0	0	0	0	0	0	0	0	0	0	0	0	0	0	0
150.333	0	0	0	0	0	0	0	0	0	0	0	0	0	0	0	0
150.417	0	0	0	0	0	0	0	0	0	0	0	0	0	0	0	0
150.5	0	0	0	0	0	0	0	0	0	0	0	0	0	0	0	0
150.583	0	0	0	0	0	0	0	0	0.00484	0	0	0.00124	0	0	0	0
150.667	0	0	0	0	0	0	0	0	0.1139	0	0	0.00373	0	0	0	0
150.75	0	0	0	0	0	0	0	0	0.09894	0	0	0.00148	0	0	0	0
150.833	0	0	0	0	0	0	0	0	0.02205	0	0	0.000185962	0	0	0	0
150.917	0	0	0	0	0	0	0	0	0.00052672	0	0	0	0	0	0	0
151	0	0	0	0	0	0	0	0	0	0	0	0	0	0	0	0
151.083	0	0	0	0	0	0	0	0	0	0	0	0	0	0	0	0
151.167	0	0	0	0	0	0	0	0	0	0	0	1.48689e-07	0	0	0	0
151.25	0	0	0	0	0	0	0	0	9.35907e-06	0	0	1.8706e-07	0	0	0	0
151.333	0	0	0	0	0	0	0	0	3.48245e-06	0	0	3.83714e-08	0	0	0	0
151.417	0	0	0	0	0	0	0	0	4.35306e-07	0	0	0	0	0	0	0
151.5	0	0	0	0	0	0	0	0	0	0	0	0	0	0	0	0
151.583	0	0	0	0	0	0	0	0	0	0	0	0	0	0	0	0
151.667	0	0	0	0	0	0	0	0	0	0	0	0	0	0	0	0
151.75	0	0	0	0	0	0	0	0	0	0	0	0	0	0	0	0
151.833	0	0	0	0	0	7.09361e-06	0	0	0	0	0	0	0	0	0	0
151.917	0	0	0	0	0	0.000568428	0	0	0	0	0	0	0	0	0	0
152	0	0	0	0	0	0.000675012	0	0	0	0	0	0	0	0	0	0
152.083	0	0	0	0	0	0.000183664	0	0	0	0	0	0	0	0	0	0
152.167	0	0	0	0	0	1.21123e-05	0	0	0	0	0	0	0	0	0	0
152.25	0	0	0	0	0	0	0	0	0	0	0	0	0	0	0	0
152.333	0	0	0	0	0	0	0	0	0	0	0	0	0	0	0	0
152.417	0	0	0	0	0	0	0	0	0	0	0	0	0	0	0	0
152.5	0	0	0	0	0	5.34259e-08	0	0	0	0	0	0	0	0	0	0
152.583	0	0	0	0	0	2.64723e-08	0	0	0	0	0	0	0	0	0	0
152.667	0	0	0	0	0	3.85052e-09	0	0	0	0	0	0	0	0	0	0
152.75	0	0	0	0	0	0	0	0	0	0	0	0	0	0	0	0
152.833	0	0	0	0	0	0	0	0	0	0	0	0	0	0	3.08891e-05	0
152.917	0	0	0	0	0	0	0	0	0	0	0	0	0	0	0.00124	0
153	0	0	0	0	0	0	0	0	0	0	0	0	0	0	0.00097688	0
153.083	0	0	0	0	0	0	0	0	0	0	0	0	0	0	0.000212896	0
153.167	0	0	0	0	0	0	0	0	0	0	0	0	0	0	3.96747e-06	0
153.25	0	0	0	0	0	0	0	0	0	0	0	0	0	0	0	0
153.333	0	0	0	0	0	0	0	0	0	0	0	0	0	0	0	0
153.417	0	0	0	0	0	0	0	0	0	0	0	0	0	0	0	0
153.5	0	0	0	0	0	0	0	0	0	0	0	0	0	0	9.45135e-08	0
153.583	0	0	0	0	0	0	0	0	0	0	0	0	0	0	3.4655e-08	0
153.667	0	0	0	0	0	0	0	0	0	0	0	0	0	0	4.2006e-09	0
153.75	0	0	0	0	0	0	0	0	0	0	0	0	0	0	0	0
153.833	0	0	0	0	0	0	0	0	0	0	0	0	0	0	0	0
153.917	0	0	0	0	0	0	0	0	0	0	0	0	0	0	0	0
154	0	0	0	0	0	0	0	0	0	0	0	0	0	0	0	0
154.083	0	0	0	0	0	0	0	0	0	0	0	0	0	0	0	0
154.167	0	0	0	0	0	0	0	0	0	0	0	0	0	0	0	0
154.25	0	0	0	0	0	0	0	0	0	0	0	0	0	0	0	0
154.333	0	0	0	0	0	0	0	0	0	0	0	0	0	0	0	0
154.417	0	0	0.000275475	7.99629e-05	0	0	0	0	0	0	0	0	0	0	0	0
154.5	0	0	0.005	0.00707	2.68241e-05	0	0	0.000239831	0	0	0	0	0	0	0	0
154.583	0	0.00343	0.00721	0.01411	0.00114	0	0	0.03234	0	0	0	0	0	0	0	0
154.667	0	0.01933	0.03446	0.01817	0.00157	0	0	0.0251	0	0	0	0	0	0	0	0
154.75	0	0.04453	0.0426	0.05089	0.00137	0	0.000478976	0.00497	0	0	0.00116	0	0	0	0	0
154.833	0	0.03467	0.03978	0.07974	0.00566	0	0.01202	0	0	0	0.00482	0	0	0	0	0
154.917	0	0.01291	0.049	0.09851	0.00273	0	0.0123	0	0	0	0.00545	0	0	0.0062	0	0
155	0	0.02963	0.06244	0.08252	0.000844632	0	0.00309	0	0	0	0.00632	0	0	0.01363	0	0
155.083	0	0.04524	0.05485	0.03357	0.00367	0	0.00015399	0	0	0	0.00251	0	0	0.00502	0	0
155.167	0	0.02115	0.02245	0.0071	0.00311	0	0	2.54931e-06	0	0	0.00036553	0	0	0.000589382	0	0
155.25	0	0.00355	0.00364	0.000527361	0.00106	0	0	8.82453e-07	0	0	0	0	0	0	0	0
155.333	0	6.51791e-05	9.33997e-05	0	0.00014378	0	0	9.80503e-08	0	0	9.20113e-08	0	0	0	0	0
155.417	0	7.00764e-08	2.07498e-06	8.14752e-07	3.24229e-07	0	1.06429e-06	0	0	0	3.92065e-07	0	0	0	0	0
155.5	0	3.48998e-07	2.74397e-06	3.99462e-06	7.91274e-08	0	4.65628e-07	0	0	0	2.18102e-07	0	0	6.34377e-07	0	0
155.583	0	2.26756e-06	2.8908e-06	3.11216e-06	7.84439e-08	0	6.65183e-08	0	0	0	3.1271e-07	0	0	6.45911e-07	0	0
155.667	0	2.39652e-06	2.66201e-06	0.000962322	1.79002e-07	0	0	0	0	0	7.33292e-08	0	0	1.32642e-07	0	0
155.75	0	6.47482e-07	6.55976e-07	0.00679	1.38295e-07	0	0	0	0	0	3.85943e-09	0	0	0	0	0
155.833	0	6.00592e-08	4.73662e-08	0.00731	2.75517e-08	0	0	0	0	0	0	0	0	0	0	0
155.917	0	0	0	0.0178	1.8348e-09	0	0	0	0	0	0	0	0	0	0	0
156	0	0	0	0.01416	0	0	0	0	0	0	0	0	0	0	0	0
156.083	0	0	0	0.00356	0	0	0	0	0	0	0	0	0	0	0	0
156.167	0	0	0	0.000217481	0	0	0	0	0	0	0	0	0	0	0	0
156.25	0	0	0	1.3404e-07	0	0	0	0	0	0	0	0	0	0	0	0
156.333	0	0	0	3.81812e-07	0	0	0	0	0	0	0	0	0	0	0	0
156.417	0	0	0	8.93603e-08	0	0	0	0	0	0	0	0	0	0	0	0
156.5	0	0	0	1.22583e-06	0	0	0	0	0	0	0	0	0	0	0	0
156.583	0	0	0	5.32745e-07	0	0	0	0	0	0	0	0.000246648	0	0	0	0
156.667	0	0	0	0.000991634	0	0	0	0	0	0	0	0.00365	0	0	0	0
156.75	0	0	0.00121	0.00615	0	0	0	0.000797925	0	0	0	0.00661	0	0	0	0.000401418
156.833	0	0	0.01428	0.00707	0	0	0	0.00921	0	0	0	0.00269	0	0	0	0.00195
156.917	0	0.00123	0.01836	0.00842	0	0	0	0.00518	0	0	0	0.000364957	0	0	0	0.0028
157	0	0.00955	0.01154	0.00345	0.000735143	0	0	0.000901394	0	0	0	0	0	0	0	0.00328
157.083	0	0.00528	0.0042	0.000512014	0.00684	0	0	0	0	0	0	0	0	0	0	0.00097603
157.167	0	0.000884237	0.000624383	0	0.00624	0	0	0	0	0	0	0	0	0	0	8.52099e-05
157.25	0	0	0	0	0.00148	0	0	0	0	0	0	1.81275e-07	0	0	0	0
157.333	0	0	0	3.86426e-07	6.25335e-05	0	0	0	0	0	0	3.30561e-07	0	0	0	1.01624e-07
157.417	0	0	8.2578e-07	1.89376e-07	0	0	0	5.68959e-07	0	0	0	7.46428e-08	0	0	0	1.03933e-07
157.5	0	0	6.50231e-07	4.14791e-07	0	0	0	1.6256e-07	0	0	0	3.55442e-09	0	0	0	2.37694e-07
157.583	0	5.93085e-07	5.3233e-07	1.01546e-07	0	0	0	0	0	0	0	0	0	0	0	1.33894e-07
157.667	0	1.65163e-07	1.20082e-07	4.06183e-09	5.79485e-07	0	0	0	0	0	0	0	0	0	0	2.41008e-08
157.75	0	7.5074e-09	7.28711e-09	0.00153	2.30241e-07	0	0	0	0	0	0	0	0	0	0	0
157.833	0	0	0	0.00419	2.99382e-08	0	0	0	0	0	0	0	0	0	0	0
157.917	0	0.00459	0	0.00159	0	0	0	0	0	0	0	0	0	0	0	0
158	0	0.0112	0	0.000188054	0	0	0	0	0	0	0	0	0	0	0	0
158.083	0	0.00417	0	0	0	0	0	0	0	0	0	0	0	0	0	0
158.167	0	0.000475468	0	0	0	0	0	0	0	0	0	0	0	0	0	0
158.25	0	0	0	0	0	0	0	0	0	0	0	0	0	0	0	0
158.333	0	0	0	1.95699e-07	0	0	0	0	0	0	0	0	0	0	0	0
158.417	0	0	0	2.04208e-07	0	0	0	0	0	0	0	0	0	0	0	0
158.5	0	5.66982e-07	0	4.25433e-08	0	0	0	0	0	0	0	0	0	0	0	0
158.583	0	5.41499e-07	0	0	0	0	0	0	0	0	0	0	0	0	0	0
158.667	0	1.083e-07	0	0	0	0	0	0	0	0	0	0	0	0	0	0.000352304
158.75	0	0	0	0	0	0	0	0.01276	0	0	0	0	0	0	0	0.00185
158.833	0	0	0	0	0	0	0	0.01444	0	0	0	0	0	0	2.19962e-05	0.000835593
158.917	0	0	0	0	0	0	0	0.00348	0	0	1.78458e-05	0	0	0	0.000801949	0.00011835
159	0	0	0	0	0	0	0	0.000143252	0	0	0.00182	0	0	0	0.00127	0
159.083	0	0	0	0	0	0	0	0	0	0	0.00372	0	0	0	0.000390109	0
159.167	0	0	0	0	0	0	0	0	0	0	0.00123	0	0	0	3.44486e-05	0
159.25	0	0	0	0	0	0	0	0	0	0	0.000121372	0	0	0	0	4.13017e-08
159.333	0	0	0	0	0	0	0	1.27465e-06	0	0	0	0	0	0	0	1.0096e-07
159.417	0	0	0	0	0	0	0	4.90252e-07	0	0	0	0	0	0	0	2.29454e-08
159.5	0	0	0	0	0	0	0	9.80503e-08	0	0	0	0	0	0	8.57477e-08	0
159.583	0	0	0	0	0	0	0	0	0	0	2.26324e-07	0	0	0	5.43069e-08	0
159.667	0	0	0	0	0	0	0	0	0	0	1.6389e-07	0	0	0	9.52752e-09	0
159.75	0	0	0	0	0	0	0	0	0	0	3.12172e-08	0	0	0	0	0
159.833	0	0	0	0	0	0	0	0	0	0	0	0	0	0	0	0
159.917	0	0	0	0	0	0	0	0	0	0	0	0	0	0	0	0
160	0	0	0	0	0	0	0	0	0	0	0	0	0	0	0	0
160.083	0	0	0	0	0	0	0	0	0	0	0	0	0	0	0	0
160.167	0	0	0	0	0	0	0	0	0	0	0	0	0	0	0	0
160.25	0	0	0	0	0	0	0	0	0	0	0	0	0	0	0	0
160.333	0	0	0	0	0	0	0	0	0	0.00139	0	0	0	0	0	0
160.417	0	0	0	0	0	0	0	0	0	0.00582	0	0	0	0	0	0
160.5	0	0	0	0	0.00159	0	0	0.00609	0	0.00283	0	0	0	0	0	0
160.583	0	0	0	0	0.00501	0	0	0.02341	0	0.000421605	0	0	0	0	0	0
160.667	0	0	0	0	0.00373	0	0	0.00958	0	0	0.000227148	0	0	0	0	0
160.75	0	0	0	0	0.000819739	0	0	0.00116	0	0	0.00321	0	0	0	0	0
160.833	0	0	0	0	4.45155e-05	0	0	0	0	0	0.00275	0	0	0	0	0
160.917	0	0	0	0	0	0	0	0	0	7.34516e-08	0.00061235	0	0	0	0	0
161	0	0	0	0	0	0	0	0	0	3.33871e-07	1.42835e-05	0	0	0	0	0
161.083	0	0	0	0	1.98158e-07	0	0	1.12966e-06	0	8.0129e-08	0	0	0	0	0	0
161.167	0	0	0	0	3.57662e-07	0	0	1.20027e-06	0	6.67742e-09	0	0	0	0	0	0
161.25	0	0	0	0	1.30135e-07	0	0	2.82416e-07	0	0	0	0	0	0	0	0
161.333	0	0	0	0	1.49168e-08	0	0	0	0	0	2.61816e-07	0	0	0	0	0
161.417	0	0	0	0	0	0	0	0	0	0	9.6969e-08	0	0	0	0	0
161.5	0	0	0	0	0	0	0	0	0	0	1.21211e-08	0	0	0	0	0
161.583	0	0	0	0	0	0	0	0	0	0	0	0	0	0	0	0
161.667	0	0	0	0	0	0	0	0	0	0	0	0	0	0	0	0
161.75	0	0	0	0	0	0	0	0	0	0	0	0	0	0	0	0
161.833	0	0	0	0	0	0	0	0	0	0	0	0	0	0	0	0
161.917	0	0	0	0	0	0	0	0	0	0	0	0	0	0	0	0
162	0	0	0	0	0	0	0	0	0	0	0	0	0	0	0	0
162.083	0	0	0	0	0	0	0	0	0	0	0	0	0	0	0	0
162.167	0	0	0	0	0	0	0	0	0	0	0	0	0	0	0	0
162.25	0	0	0	0	0	0	0	0	0	0	0	0	0	0	0	0
162.333	0	0	0	0	0	0	0	0	0	0	0	0	0	0	0	0
162.417	0	0	0	0	0	0	0	0	0	0	0	0	0	0	0	0
162.5	0	0	0	0	0	0	0	0	0	0	0	0	0	0	0	0
162.583	0	0	0	0	0	0	0	0	0	0	0	0	0	0	0	0
162.667	0	0	0	0	0	0	0	0	0	0	0	0	0	0	0	0
162.75	0	0	0	0	0	0	0	0	0	0	0	0	0	0	0	0
162.833	0	0	0	0	0	0	0	0	0	0	0	0	0	0	5.98103e-05	0
162.917	0	0	0	0	0	0	0	0	0	0	0	0	0	0	0.00157	0
163	0	0	0	0	0	0	0	0	0	0	0	0	0	0	0.00102	0
163.083	0	0	0	0	0	0	0	0	0	0	0	0	0	0	0.000175416	0
163.167	0	0	0	0	0	0	0	0	0	0	0	0	0	0	0	0
163.25	0	0	0	0	0	0	0	0	0	0	0	0	0	0	0	0
163.333	0	0	0	0	0	0	0	0	0	0	0	0	0	0	0	0
163.417	0	0	0	0	0	0	0	0	0	0	0	0	0	0	0	0
163.5	0	0	0	0	0	0	0	0	0	0	0	0	0	0	1.13416e-07	0
163.583	0	0	0	0	0	0	0	0	0	0	0	0	0	0	3.15045e-08	0
163.667	0	0	0	0	0	0	0	0	0	0	0	0	0	0	2.1003e-09	0
163.75	0	0	0	0	0	0	0.000644855	0	0	0	0	0	0	0	0	0
163.833	0	0	0	0	0	0	0.00508	0	0	0	0	0	0	0	0	0
163.917	0	0	0	0	0	0	0.00307	0	0	0	0	0	0	0	0	0
164	0	0	0	0	0	0	0.000565143	0	0	0	0	0	0	0	0	0
164.083	0	0	0	0	0	0	0	0	0	0	0	0	0	0	0	0
164.167	0	0	0	0	0	0	0	0	0	0	0	0	0	0	0	0
164.25	0	0	0	0	0	0	0	0	0	0	0	0	0	0	0	0
164.333	0	0	0	0	0	0	0	0	0	0	0	0	0	0	0	0
164.417	0	0	0	0	0	0	3.35745e-07	0	0	0	0	0	0	0	0	0
164.5	0	0	0	0	0	0	1.11915e-07	0	0	0	0	0	0	0	0	0
164.583	0	0	0	0	0	0	0	0	0	0	0	0	0	0	0	0
164.667	0	0	0	0	0	0	0	0	0	0	0	0	0	0	0	0
164.75	0	0	0	0	0	0	0	0	0	0	0	0	0	0	0	0
164.833	0	0	0	0	0	0	0	0	0	0	0	0	0	0	0	0
164.917	0	0	0	0	0	0	0	0	0	0	0	0	0	0	0	0
165	0	0	0	0	0	0	0	0	0	0	0	0	0	0	0	0
165.083	0	0	0	0	0	0	0	0	0	0	0	0	0	0	0	0
165.167	0	0	0	0	0	0	0	0	0	0	0	0	0	0	0	0
165.25	0	0	0	0	0	0	0	0	0	0	0	0	0	0	0	0
165.333	0	0	0	0	0	0	0	0	0	0	0	0	0	0	0	0
165.417	0	0	0	0	0	0	0	0	0	0	0	0	0	0	0	0
165.5	0	0	0	0	0	0	0	0	0	0	0	0	0	0	0	0
165.583	0	0	0	0	0	0	0	0	0	0	0	0	0	0	0	0
165.667	0	0	0	0	0	0	0	0	0	0	0	0	0	0	0	0
165.75	0	0	0	0	0	0	0	0	0	0	0	0	0	0	0	0
165.833	0	0	0	0	0	0	0	0	0	0	0	0	0	0	0	0
165.917	0	0	0	0	0	0	0	0	0	0	0	0	0	0	0.000473265	0
166	0	0	0	0	0	0	0	0	0	0	0	0	0	0	0.00163	0
166.083	0	0	0	0	0	0	0	0	0	0	0	0	0	0	0.000602107	0
166.167	0	0.00118	0	0	0	0	0	0	0	0	0	0	0	0	6.96974e-05	0
166.25	0	0.00735	0	0	0	0	0	0	0	0	0	0	0	0	0	0
166.333	0	0.0048	0	0	0	0	0	0	0	0	0	0	0	0	0	0
166.417	0	0.00092932	0	0	0	0	0	0	0	0	0	0	0	0	0	0
166.5	0.00163	0	0	0	6.31765e-05	0	0	0	0.01002	0	0	0	0	0	7.98114e-08	0
166.583	0.05799	0	0.000678833	0.000284828	0.00256	0	0	0	0.0458	0	0	0	0	0	7.77111e-08	0
166.667	0.04101	0	0.01322	0.00636	0.01061	0	0	0	0.2487	0.00248	0.000345261	0	0	0	1.57523e-08	0
166.75	0.00773	0.01438	0.0289	0.0102	0.03986	0	0	0.00414	0.15658	0.02004	0.00498	0	0	0	0	0
166.833	0	0.05797	0.03135	0.00846	0.05904	7.84508e-05	0	0.02583	0.02594	0.0334	0.00657	7.81586e-05	0	0	0	0
166.917	0	0.08262	0.03891	0.01467	0.05514	0.00263	0	0.05738	0	0.06227	0.0071	0.00434	0	0	0	0
167	0	0.04515	0.03681	0.00972	0.05669	0.00435	0	0.03002	0	0.04391	0.02076	0.01453	0	0	0	0
167.083	0	0.02492	0.02792	0.00196	0.03056	0.00256	0	0.01379	0	0.01801	0.02857	0.02372	0	0	0	0
167.167	4.35678e-06	0.02953	0.00998	2.88316e-05	0.006	0.000913684	0	0.02198	2.70404e-06	0.00334	0.01514	0.02088	0	0	0	0
167.25	1.33901e-06	0.01642	0.00137	5.52409e-07	0.000192217	0.000152342	0	0.01362	1.77387e-05	0.000197842	0.00293	0.01383	0	0	0	0
167.333	1.19911e-07	0.00337	2.22772e-05	6.82192e-07	4.13984e-07	7.71502e-06	0	0.00269	4.82253e-06	0	0.000120574	0.00332	0	0	0	0
167.417	0	0.00010352	1.14477e-06	4.21827e-07	5.37843e-07	0	0	0.000107083	3.26479e-07	2.09784e-06	2.30301e-07	0.000186531	0	0	0	0
167.5	0	2.2804e-06	1.59435e-06	1.01355e-06	1.6938e-06	1.65264e-07	0	3.40792e-06	0	3.57314e-06	1.86665e-07	5.04943e-07	0	0	0	0
167.583	0	9.0452e-07	1.70626e-06	3.23945e-07	3.17437e-06	1.9447e-07	0	9.60556e-07	0	2.028e-06	1.31383e-06	8.86265e-07	0	0	0	0
167.667	0	2.62811e-07	1.26688e-06	3.32646e-08	1.01056e-06	1.10815e-07	0	9.53057e-07	0	5.59607e-07	1.60801e-06	7.19443e-07	0	0	0	0
167.75	0	1.65074e-06	2.76104e-07	0	1.0372e-07	2.67598e-08	0	1.36495e-06	0	6.6012e-08	5.05054e-07	1.302e-06	0	0	0	0
167.833	0	5.52164e-07	1.51298e-08	0	0	2.42291e-09	0	4.5107e-07	0	0.000495445	5.55713e-08	5.05826e-07	0	0	0	0
167.917	0	5.82354e-08	0	0	0	0	0	7.0604e-08	0	0.01049	0	7.01805e-08	0	0	0	0
168	0	0	0	0	0	0	0	0	0	0.0072	0	0	0	0	0	0
168.083	0	0	0	0	0	0	0	0	0	0.00127	0	0	0	0	0	0
168.167	0	0	0	0	0	0	0	0	0	0	0	0	0	0	0	0
168.25	0	0	0	0	0	0	0	0	0	0	0	0	0	0	0	0
168.333	0	0	0	0	0	0	0	0	0	0	0	0	0	0	0	0
168.417	0	0	0	0	0	0	0	0	0	0	0	0	0	0	0	0
168.5	0	0	0	0	0	0	0	0	0	7.91457e-07	0	0	0	0	0	0
168.583	0	0	0	0	0	0	0	0	0	2.27057e-07	0	0	0	0	0	0
168.667	0	0	0	0.00216	0	0	0	0	0	1.9462e-08	9.49957e-05	0	0	0	0	0
168.75	0	0	0.0035	0.00879	0	0.000100765	0	0	0	0	0.0023	0	0	0	0	0
168.833	0	0	0.0043	0.01509	0.00398	0.000639698	0	0.00377	0	0	0.0055	0	0	0	0	0
168.917	0	0	0.00342	0.00649	0.00747	0.000287666	0	0.03128	0	0	0.00582	0	0	0	0.000330982	0
169	0	0	0.000952922	0.00498	0.00246	3.85734e-05	0	0.04446	0	0	0.01537	0	0	0	0.00121	0
169.083	0	0	6.76755e-05	0.00216	0.000240887	0	0	0.02424	0	0	0.02139	0	0	0	0.000570139	5.36693e-05
169.167	0	0	0	0.000339718	0	0	0	0.00503	0	0	0.00655	0	0	0	8.75164e-05	0.000948716
169.25	0	0	0	2.93549e-07	0	0	0	0.000347981	0	0	0.000541127	0	0	0	0	0.000544921
169.333	0	0	3.91719e-07	8.85137e-07	0	2.0723e-08	0	0	0	0	1.30908e-07	0	0	0	0	9.58521e-05
169.417	0	0	3.75178e-07	7.32397e-07	4.65115e-07	3.55251e-08	0	0	0	0	4.57936e-07	0	0	0	0	0
169.5	0	0	1.43629e-07	1.40932e-07	3.31949e-07	7.89448e-09	0	2.35321e-06	0	0	2.09636e-07	0	0	0	6.3009e-09	0
169.583	0	0	2.11817e-08	2.52328e-07	6.1758e-08	0	0	2.45126e-06	0	0	1.58784e-06	0	0	0	6.72096e-08	0
169.667	0	0	0	6.54184e-08	0	0	0	7.84403e-07	0	0	9.18544e-07	0	0	0	1.68024e-08	0
169.75	0	0	0	4.67274e-09	0	0	0	9.80503e-08	0	0	1.54377e-07	0	0	0	1.05015e-09	5.9658e-08
169.833	0	0	0	0	0	0	0	0	0	0	0	0	0	0	0	1.60618e-08
169.917	0	0	0	0	0	0	0	0	0	0.00123	0	0	0	0	0	2.29454e-09
170	0	0	0	0	0	9.25817e-07	0	0	0	0.00467	0	0	0	0	0	0
170.083	0	0	0	0	0	0.000132218	0	0	0	0.00217	0	0	0	0	0	0
170.167	0	0	0	0	0	0.000330991	0	0	0	0.000327621	0	0	0	0	0	0
170.25	0	0	0	0	0	0.000115715	0	0	0	0	0	0.000381247	0	0	0	0
170.333	0	0	0	0	0	1.25139e-05	0	0	0	0	0.00125	0.00244	0	0	0	0
170.417	0	0	0	0	0	0	0	0	0	0	0.00736	0.00146	0	0	0	0
170.5	0	0	0	0	0	0	0	0	0	4.00645e-08	0.01038	0.000259167	0	0	0	0
170.583	0	0	0	0	0	0	0	0	0	2.53742e-07	0.01209	0	0	0	0	0
170.667	0	0	0	0	0	1.80957e-08	0	0	0	6.67742e-08	0.0065	0	0	0	0.000453482	0.0019
170.75	0	0	0.00253	0	0	1.51613e-08	0	0	0	0	0.01551	0.00689	0	0	0.00121	0.00458
170.833	0	0	0.00381	0.00534	0	2.93444e-09	0	0.01358	0	0	0.03403	0.03666	0	0	0.000981382	0.00483
170.917	0	0	0.00333	0.00469	0	0	0	0.02451	0	0	0.02522	0.05647	0	0	0.00208	0.00939
171	0	0	0.00265	0.00103	0	0	0	0.00765	0	0	0.02472	0.04587	0	0	0.00197	0.01248
171.083	0	0	0.000628924	0.000312508	0	0	0	0.000668408	0	0	0.01154	0.04042	0	0	0.000912231	0.01041
171.167	0	0	2.60958e-05	0.00594	0	0	0	0	0	0	0.004	0.02111	0	0	0.00133	0.0036
171.25	0	0	0	0.00737	0	0	0	0	0	0	0.000862901	0.01622	0	0	0.000556467	0.000388679
171.333	0	0	3.26803e-07	0.00219	0	0	0	0	0	0	0.000102477	0.01727	0	0	7.66302e-05	2.5175e-07
171.417	0	0	1.36168e-07	0.000179279	0	0	0	1.6945e-06	0	0	1.95162e-06	0.0064	0	0	1.07428e-08	3.44754e-07
171.5	0	0	2.51154e-07	1.63546e-07	0	0	0	1.05906e-06	0	0	6.40255e-07	0.000806516	0	0	1.48142e-07	1.60678e-07
171.583	0	0	9.68306e-08	1.8691e-08	0	0	0	2.11812e-07	0	0	1.27448e-06	1.64613e-06	0	0	7.94391e-08	5.87421e-07
171.667	0	0	1.21038e-08	0	0	0	0	0	0	0	4.24218e-07	1.96548e-06	0	0	4.70808e-08	4.74408e-07
171.75	0	0	0	5.28038e-07	0	0	0	0	0	0	1.29724e-07	6.76045e-07	0	0	6.82598e-08	9.35225e-08
171.833	0	0	0	3.08699e-07	0	0	0	0	0	0	2.1818e-08	8.92064e-07	0	0	1.57523e-08	0
171.917	0	0	0	5.28038e-08	0	0	0	0	0	0	0	8.2818e-07	0	0	0	0
172	0	0	0	0	0	0	0	0	0	0	0	1.67058e-07	0	0	0	0
172.083	0	0	0	0	0	0	0	0	0	0	0	7.10884e-09	0	0	0	0
172.167	0	0	0	0	0	0	0	0	0	0	0	0	0	0	0	0
172.25	0	0	0	0	0	0	0	0	0	0	0	0	0	0	0	0
172.333	0	0	0	0	0	0	0	0	0	0	0	0	0	0	0	0
172.417	0	0	0	0	0	0	0	0	0	0	5.627e-06	0	0	0	0	0
172.5	0	0	0	0.001	0	0	0	0	0	0	0.00111	0	0	0	0	0
172.583	0	0	0	0.00438	0	0	0	0	0	0	0.00408	0	0	0	0	0
172.667	0	0.000189295	0	0.0017	0.000340825	0	0	0	0	0	0.0105	0.00212	0.000487782	0	0	0
172.75	0	0.00409	0	0.00151	0.00852	0	0	0	0	0	0.0096	0.01282	0.00947	0.00218	0.000180119	0
172.833	0	0.01436	0	0.00587	0.01653	0	0	0	0	0	0.0086	0.01733	0.0154	0.00577	0.002	0
172.917	0	0.02973	0	0.01616	0.02469	0.000157642	0	0	0	0.01309	0.01264	0.02109	0.00747	0.00559	0.0021	0
173	0.00718	0.02371	0.00134	0.01357	0.01112	0.00161	0	0	0	0.01785	0.02801	0.012	0.00128	0.00989	0.000801435	0
173.083	0.01106	0.01418	0.00393	0.00377	0.00924	0.00162	0	0.000165566	0	0.00442	0.03317	0.01011	1.92527e-05	0.00459	7.22847e-05	0
173.167	0.00335	0.00424	0.00208	0.000310789	0.01257	0.000395959	0	0.00754	0	0.000166508	0.01187	0.01282	0	0.000722757	0	0
173.25	0.000285467	0.00047509	0.000358966	4.46801e-08	0.00847	1.67459e-05	0	0.01076	0	0	0.00144	0.00639	0	0	0	0
173.333	0	3.12158e-07	0	9.35952e-08	0.00287	0	0	0.00259	0	0	1.81393e-07	0.000970563	6.76153e-07	2.68729e-07	0	0
173.417	0	2.17668e-06	0	1.95699e-07	0.000388377	0	0	0.000106047	0	0	2.43144e-07	8.90388e-07	8.33199e-07	2.78326e-07	1.7099e-07	0
173.5	0	1.2862e-06	0	1.06037e-06	1.29543e-06	0	0	0	0	1.68939e-06	6.44557e-07	4.15618e-07	2.31888e-07	5.75847e-08	1.10114e-07	0
173.583	7.73259e-07	1.04132e-06	0	5.37997e-07	3.13854e-07	1.45744e-07	0	0	0	6.81096e-07	1.56349e-06	5.02718e-07	2.11967e-08	5.32778e-07	1.96951e-08	0
173.667	4.70679e-07	5.77946e-07	2.32604e-07	8.59234e-08	7.75834e-07	6.06451e-08	0	0	0	8.68064e-08	1.53536e-06	2.51004e-07	0	1.36292e-07	0	0
173.75	7.84466e-08	1.08365e-07	0.0016	0	5.48634e-07	7.82518e-09	0	9.88456e-07	0	0	3.1636e-07	7.66909e-07	0	6.1951e-09	0	0
173.833	0	9.03041e-09	0.00286	0	3.88062e-07	0	0	4.23624e-07	0	0	6.51362e-09	1.8625e-07	0	0	0	0
173.917	0	0	0.000936385	0	7.64188e-08	0	0	7.0604e-08	0	0	0	8.27776e-09	0	0	0	0
174	0	0	9.19648e-05	0	3.7292e-09	0	0	0	0	0	0	0	0	0	0	0
174.083	0	0	0	0	0	0	0	0	0	0	0	0	0	0	0	0
174.167	0	0	0	0	0	0	0	0	0	0	0	0	0	0	0	0
174.25	0	0	0	0	0	0	0	0	0	0	0	0	0	0	0	0
174.333	0	0	1.75505e-07	0	0	0	0	0	0	0	0	0	0	0	0	0
174.417	0	0	1.2709e-07	0	0	0	0	0	0	0	0	0	0	0	0	0
174.5	0	0	2.42076e-08	0	0	0	0	0	0	0	0	0	0	0	0	0
174.583	0	0	0	0	0	0	0	0	0	0	0	0	0	0	0	0
174.667	0	0	0	0	0	0	0	0	0	0	0	0	0	0	0	0
174.75	0	0	0	0	0	0	0	0	0	0	0	0	0	0	0	0
174.833	0	0	0	0	0	0	0	0	0	0	0	0	0	0	0	0
174.917	0	0	0	0	0	0	0	0	0	0	0	0	0	0	0	0
175	0	0	0	0	0	0	0	0	0	0	0	0	0	0	0	0
175.083	0	0	0	0	0	0	0	0	0	0	0	0	0	0	0	0
175.167	0	0	0	0	0	0	0	0	0	0	0	0	0	0	0	0
175.25	0	0	0	0	0	0	0	0	0	0	0	0	0	0	0	0
175.333	0	0	0	0	0	0	0	0	0	0	0	0	0	0	0	0
175.417	0	0	0	0	0	0	0	0	0	0	0	0	0	0	0	0
175.5	0	0	0	0	0	0	0	0	0	0	0	0	0	0	0	0
175.583	0	0	0	0	0	0	0	0	0	0	0	0	0	0	0	0
175.667	0	0	0	0	0	0	0	0.00941	0	0	0	0	0	0	0	0
175.75	0	0	0	0	0	0	0	0.04593	0	0	0	0	0	0	0	0
175.833	0	0	0	0	0	0	0	0.02333	0	0	0	0	0	0	0	0
175.917	0	0	0	0	0	0	0	0.00378	0	0	0	0	0	0	0	0
176	0	0	0	0	0	0	0	0	0	0	0	0	0	0	0	0
176.083	0	0	0	0	0	0	0	0	0	0	0	0	0	0	0	0
176.167	0	0	0	0	0	0	0	0	0	0	0	0	0	0	0	0
176.25	0	0	0	0	0	0	0	0	0	0	0	0	0	0	0	0
176.333	0	0	0	0	0	0	0	2.68224e-06	0	0	0	0	0	0	0	0
176.417	0	0	0	0	0	0	0	7.31519e-07	0	0	0	0	0	0	0	0
176.5	0	0	0	0	0	0	0	8.12799e-08	0	0	0	0	0	0	0	0
176.583	0	0	0	0	0	0	0	0	0	0	0	0	0	0	0	0
176.667	0	0	0	0	0	0	0	0	0	0	0	0	0	0	0	0
176.75	0	0	0	0	0	0	0	0	0	0	0	0	0	0	0	0
176.833	0	0	0	0	0	0	0.000127415	0	0	0	0	0	0	0	0	0
176.917	0	0	0	0	0	0	0.00253	0	0	0	0	0	0	0	0	0
177	0	0	0	0	0	0	0.00375	0	0	0	0	0	0	0	0	0
177.083	0	0	0	0	0	0	0.00123	0	0	0	0	0	0	0	0	0
177.167	0	0	0	0	0	0	0.000121036	0	0	0	0	0	0	0	0	0
177.25	0	0	0	0	0	0	0	0	0	0	0	0	0	0	0	0
177.333	0	0	0	0	0	0	0	0	0	0	0	0	0	0	0	0
177.417	0	0	0	0	0	0	0	0	0	0	0	0	0	0	0	0
177.5	0	0	0	0	0	0	2.2383e-07	0	0	0	0	0	0	0	0	0
177.583	0	0	0	0	0	0	1.67873e-07	0	0	0	0	0	0	0	0	0
177.667	0	0	0	0	0	0	2.79788e-08	0	0	0	0	0	0	0	0	0
177.75	0	0	0	0	0	0	0	0	0	0	0	0	0	0	0	0
177.833	0	0	0	0	0	0	0	0	0	0	0	0	0	0	0	0
177.917	0	0	0	0	0	0	0	0	0	0	0	0	0.00242	0	0	0
178	0	0	0	0	0	0	0	0	0	0	0	0	0.01463	0	0	0
178.083	0	0	0	0	0	0	0	0	0	0	0	0	0.01124	0	0	0
178.167	0	0	0	0	0	0	0	0	0	0	0	0	0.00244	0	0	0
178.25	0	0	0	0	0	0	0	0	0	0	0	0	4.45161e-05	0	0	0
178.333	0	0	0	0	0	0	0	0	0	0	0	0	0	0	0	0
178.417	0	0	0	0	0	0	0	0	0	0	0	0	0	0	0	0
178.5	0	0	0	0	0	0	0	0	0	0	0	0	0	0	0	0
178.583	0	0	0	0	0	0	0	0	0	0	0	0	1.08892e-06	0	0	0
178.667	0	0	0	0	0	0	0	0	0	0	0	0	3.93112e-07	0	0	0
178.75	0	0	0	0	0	0	0	0	0	0	0	0	0.000262296	0	0	0
178.833	0	0	0	0	0	0	0	0	0	0.00293	0	0	0.00458	0	0	0
178.917	0	0	0	0	0	0	0	0	0	0.01451	0	0	0.00283	0	0	0
179	0	0	0	0	0	0	0	0	0	0.00873	0	0	0.000409615	0	0	0
179.083	0	0	0	0	0	0	0	0	0	0.0016	0	0	0	0	0	0
179.167	0	0	0	0	0	0	0	0	0	0	0	0	0	0	0	0
179.25	0	0	0	0	0	0	0	0	0	0	0	0	0	0	0	0
179.333	0	0	0	0	0	0	0	0	0	0	0	0	1.0614e-07	0	0	0
179.417	0	0	0	0	0	0	0	0	0	0	0	0	3.38077e-07	0	0	0
179.5	0	0	0	0	0	0	0	0	0	9.41516e-07	0	0	8.25536e-08	0	0	0
179.583	0	0	0	0	0	0	0	0	0	2.80451e-07	0	0	3.93112e-09	0	0	0
179.667	0	0	0	0	0	0	0	0	0	2.00322e-08	0	0	0	0	0	0
179.75	0	0	0	0	0	0	0	0	0	0	0	0	0	0	0	0
179.833	0	0	0	0	0	0	0	0	0	0	0	0	0	0	0	0
179.917	0	0.00596	0	0	0	0	0	0	0	0	0.00538	0	0	0	0	0
180	0	0.02047	0	0	0	0	0	0	0	0	0.00984	0	0	0	0	0
180.083	0	0.00945	0	0	0	0	0	0	0	0	0.00305	0	0	0	0	0
180.167	0	0.00141	0	0	0	0	0	0	0	0	0.000256657	0	0	0	0	0
180.25	0	0	0	0	0	0	0	0	0	0	0	0	0	0	0	0
180.333	0	0	0	0	0	0	0	0	0	0	0	0	0	0	0	0
180.417	0	0	0	0	0	0	0	0	0	0	0	0	0	0	0	0
180.5	0	2.10853e-07	0	0	0	0	0	0	0	0	7.10191e-07	0	0	0	0	0
180.583	0	1.1197e-06	0	0	0	0	0	0	0	0	4.24033e-07	0	0	0	0	0
180.667	0	2.7629e-07	0	0	0	0	0	0.00202	0	0	7.28401e-08	0	0	0	0	0
180.75	0	1.45416e-08	0	0	0	0	0	0.01614	0	0	0	0	0	0	0	0
180.833	0	0	0	0	0	0	0	0.04833	0	0	0	0	0	0	0	0
180.917	0	0	0	0	0	0	0	0.02714	0	0	0	0	0	0	0	0
181	0	0	0	0	0	0	0	0.0047	0	0	0	0	0	0	0	0
181.083	0	0	0	0	0	0	0	0	0	0	0	0	0	0	0	0
181.167	0	0	0	0	0	0	0	0	0	0	0	0	0	0	0	0
181.25	0	0	0	0	0	0	0	0	0	0	0	0	0	0	0	0
181.333	0	0	0	0	0	0	0	7.84403e-07	0	0	0	0	0	0	0	0
181.417	0	0	0	0	0	0	0	3.03956e-06	0	0	0	0	0	0	0	0
181.5	0	0	0	0	0	0	0	8.82453e-07	0	0	0	0	0	0	0	0
181.583	0	0	0	0	0	0	0	9.80503e-08	0	0	0	0	0	0	0	0
181.667	0	0	0	0	0	0	0	0	0	0	0	0	0	0	0	0
181.75	0	0	0	0	0	0	0	0	0	0	0	0	0	0	0	0
181.833	0	0	0	0	0	0	0	0	0	0	0	0	0	0	0	0
181.917	0	0	0	0	0	0	0	0	0	0	0	0	0	0	0	0
182	0	0	0	0	0	0	0	0	0	0	0	0	0	0	0	0
182.083	0	0	0	0	0	0	0	0	0	0	0	0	0	0	0	0
182.167	0	0	0	0	0	0	0	0	0	0	0	0	0	0	0	0
182.25	0	0	0	0	0	0	0	0	0	0	0	0	0	0	0	0
182.333	0	0	0	0	0	0	0	0	0	0	0	0	0	0	0	0
182.417	0	0	0	0	0	0	0	0	0	0	0	0	0	0	0	0
182.5	0	0	0	0	0	0	0	0	0	0	0	0.000144712	0	0	0	0
182.583	0.00804	0	0	0	0	0	0	0	0	0	1.52314e-05	0.0048	0.000291829	4.88894e-05	0	0
182.667	0.01642	0	0	0	0	0	0	0	0	0	0.0014	0.00647	0.0061	0.00424	0	0.000674234
182.75	0.00464	0	0.00241	0	0	0	0	0	0	0	0.0028	0.00194	0.0044	0.01165	0.00164	0.00731
182.833	0.000265388	0	0.0099	0	0	0	0	0	0	0	0.000869419	0.000160733	0.000811101	0.01297	0.00258	0.01241
182.917	0	0	0.00497	0	0.000173187	0	0	0	0	0	7.7892e-05	0	0.000903674	0.006	0.01269	0.00684
183	0	0	0.000808425	0	0.00386	0	0	0	0	0	0	0	0.00241	0.00516	0.01078	0.00472
183.083	0	0	0	0	0.00325	0	0	0	0	0	0	0	0.000944224	0.00637	0.00647	0.00785
183.167	1.48153e-06	0	0	0	0.000705662	0	0	0	0	0	0	4.59416e-07	0.000117427	0.00168	0.00271	0.0053
183.25	6.83229e-07	0	0	0	1.27376e-05	0	0	0	0	0	1.87303e-07	2.69027e-07	4.73664e-07	0.000100308	0.00047146	0.00138
183.333	1.00686e-07	0	0	0	0	0	0	0	0	0	1.19666e-07	4.55277e-08	1.40494e-07	1.96748e-07	3.85864e-07	0.000127028
183.417	0	0	5.67059e-07	0	0	0	0	0	0	0	2.08114e-08	0	1.20423e-08	6.91668e-07	1.65924e-07	6.2073e-07
183.5	0	0	1.49226e-07	0	0.000156942	0	0	0	0	0	0	0	9.68993e-08	1.73463e-07	9.65495e-07	2.48935e-07
183.583	0	0	7.46131e-09	0	0.00394	0	0	0	0	0	0	0	1.18096e-07	5.35056e-07	0.000612533	2.59499e-07
183.667	0	0	0	0	0.00301	0	0	0	0	0	0	0	2.42248e-08	2.46815e-07	0.00436	4.52039e-07
183.75	0	0	0	0	0.000575942	0	0	0	0.00265	0	0	0	0	3.62963e-08	0.00797	9.67148e-06
183.833	0	0	0	0.00083744	0	0	0	0	0.04767	0	0	0	0	0	0.00949	0.00292
183.917	0	0	0.00115	0.00393	0	0.00024206	0	0.01201	0.08451	0	0	0	0	0	0.00762	0.00678
184	0	0	0.00965	0.00201	0	0.000503452	0	0.01833	0.04538	0	0	0	0	0	0.00864	0.00793
184.083	0	0	0.00808	0.00502	0.000232007	0.000433952	0	0.00459	0.00954	0	5.10635e-05	0.000400704	0	0	0.01071	0.00546
184.167	1.5685e-05	0	0.0019	0.01542	0.0027	0.00145	0	0.000227486	9.55751e-05	0	0.00207	0.00296	0	0.00187	0.00498	0.00141
184.25	0.01036	0.000888207	0.00583	0.01551	0.00528	0.00342	0	0	0	0	0.00472	0.00318	6.85533e-05	0.01481	0.00278	0.00209
184.333	0.0126	0.03388	0.01875	0.03032	0.01619	0.0118	0.000904923	0.00613	0.000817006	0.01077	0.00457	0.01111	0.00329	0.01648	0.00154	0.01168
184.417	0.00349	0.10166	0.0419	0.04699	0.07123	0.02304	0.00927	0.05652	0.01265	0.03125	0.00403	0.02213	0.0032	0.02982	0.00618	0.02286
184.5	0.09167	0.23461	0.08207	0.0763	0.22545	0.06137	0.04728	0.23744	0.03277	0.11241	0.04211	0.04273	0.00515	0.04829	0.02167	0.04027
184.583	0.40242	0.58516	0.22035	0.27721	0.48352	0.1386	0.12396	0.85101	0.12759	0.25539	0.16336	0.1492	0.04663	0.13156	0.06535	0.09107
184.667	0.82703	1.30295	0.46867	0.79195	1.08253	0.30437	0.34693	1.8522	0.21736	0.54049	0.39519	0.38688	0.16697	0.2422	0.14145	0.17563
184.75	1.18586	2.26455	0.94192	1.41683	2.10718	0.56876	0.69529	3.4423	0.63144	1.01168	0.71136	0.69563	0.36337	0.33029	0.28116	0.36582
184.833	1.79841	4.10046	1.6229	2.20401	3.48687	0.94058	1.14302	5.72875	1.83259	1.58212	1.07903	1.06775	0.594	0.53972	0.49583	0.65036
184.917	2.46546	6.03276	2.27913	2.87737	5.16691	1.34198	1.64738	7.46916	2.88815	1.8967	1.28312	1.28667	0.76197	0.73246	0.67966	0.91382
185	2.74599	5.77022	2.54988	2.83921	5.76235	1.4609	1.81465	7.13861	2.89577	1.97124	1.30989	1.33143	0.76769	0.86592	0.76231	1.02163
185.083	2.28031	4.65248	2.04027	2.22239	4.56477	1.21493	1.39665	5.36532	2.14106	1.6932	0.97526	0.94205	0.59858	0.73189	0.67419	0.84564
185.167	1.24321	2.87092	1.12939	1.36017	2.51905	0.7497	0.74988	2.9447	2.1906	1.05483	0.55203	0.5401	0.31217	0.43487	0.42789	0.49067
185.25	0.45532	1.23811	0.44662	0.62467	0.99511	0.35237	0.32737	0.97575	1.42019	0.44669	0.22463	0.21887	0.09449	0.1636	0.18071	0.22103
185.333	0.15332	0.36887	0.1201	0.19591	0.28618	0.12829	0.0946	0.18013	0.36194	0.14799	0.05558	0.06003	0.01589	0.03198	0.05445	0.0734
185.417	0.04641	0.07762	0.01256	0.03965	0.0754	0.03599	0.01871	0.06748	0.03629	0.03595	0.00696	0.01111	0.00615	0.00445	0.01115	0.01685
185.5	0.00654	0.00899	0	0.00809	0.02763	0.00928	0.00269	0.02177	0.00479	0.00623	0.00425	0.000822378	0.00333	0.000672882	0.00138	0.00156
185.583	0.00576	0.00211	1.38576e-06	0.00292	0.00788	0.00219	0.000179924	0.00258	0.000228036	0.000212989	0.00135	2.66464e-06	0.000587018	2.54333e-07	0.000957783	2.91703e-05
185.667	0.02184	0.02311	0.00179	0.00884	0.00106	0.000309533	2.62734e-05	0.000153777	1.66433e-05	0.00607	0.000145695	1.63951e-05	1.52317e-05	1.30753e-05	0.00253	4.85646e-05
185.75	0.00836	0.03098	0.00465	0.01275	0.00512	1.05827e-05	2.8676e-05	0.000102619	0.000121067	0.01229	1.68046e-05	1.75334e-05	9.77244e-06	1.64676e-05	0.0015	0.00189
185.833	0.0009502	0.02255	0.00323	0.0075	0.01496	3.25365e-06	1.19665e-05	2.57095e-05	5.06289e-05	0.00372	7.43484e-06	6.95658e-06	2.31227e-06	4.12721e-06	0.00323	0.00346
185.917	4.10211e-06	0.02133	0.000741275	0.01694	0.01042	2.72319e-06	2.88312e-06	5.27505e-06	8.43511e-06	0.000286702	4.19305e-05	1.72215e-06	2.08873e-07	7.90835e-07	0.00344	0.00236
186	1.13031e-06	0.00729	4.5082e-05	0.01821	0.00518	9.63386e-07	5.02438e-07	2.89511e-06	7.7192e-07	0.0024	0.00921	2.42679e-07	3.65595e-07	1.29566e-07	0.00188	0.00164
186.083	1.39897e-07	0.000855224	0	0.00655	0.00138	3.1547e-07	4.43455e-08	5.68959e-07	9.83634e-08	0.01351	0.01231	7.10884e-09	1.0614e-07	4.79873e-09	0.00224	0.00372
186.167	0.00499	0	0	0.00080495	0.000161196	5.71527e-08	0	0	0	0.00732	0.00351	0	7.86225e-09	0	0.000893864	0.00137
186.25	0.00857	1.0384e-06	1.93108e-07	2.13671e-07	0	3.92991e-09	0	0	0	0.00125	0.000258435	0	0	0	0.000122216	0.000152278
186.333	0.00195	1.48434e-06	2.99262e-07	4.09157e-08	3.10081e-07	0	0	0	0	5.28748e-07	0	0	0	0	2.1003e-09	9.67838e-08
186.417	0	1.25449e-06	1.13813e-07	0	1.03588e-06	0	0	0	0	8.24023e-08	0.0012	0	0	0	1.42342e-07	2.94693e-07
186.5	0	9.45718e-07	1.51298e-08	7.97857e-07	6.2493e-05	0	0	0	0	0	0.00877	0	0	0	1.58456e-07	7.72848e-08
186.583	0	6.20528e-05	0	8.41309e-07	0.00297	0	0	0	0	0	0.00665	0	0	0	9.02887e-08	2.03984e-07
186.667	0	0.00915	0	1.75264e-07	0.00907	0	0	0.00118	0	8.17302e-07	0.00137	0	0.00143	0	1.09566e-07	0.000677098
186.75	9.78096e-07	0.02206	0	4.25433e-09	0.00391	0	0	0.01577	0	2.23683e-07	5.80072e-06	0	0.00629	0	2.47715e-08	0.00504
186.833	3.23635e-07	0.00775	5.64824e-05	0	0.0028	0	0	0.03449	0	0	0	0.00698	0.00283	0	9.52752e-10	0.0029
186.917	2.87675e-08	0.000822996	0.00226	0.0014	0.00751	0	0	0.07695	0	0.00809	0	0.01708	0.000409164	0	0	0.00052811
187	0	0	0.00481	0.00677	0.00445	0	0	0.03315	0	0.01225	0.000426	0.00778	0	0	0	0.00264
187.083	0	0	0.00182	0.00903	0.000767669	0	0	0.00453	0	0.00382	0.00506	0.00128	0	0	0	0.00452
187.167	0	0	0.000216591	0.00393	2.50309e-07	0	0	0	0	0.000345701	0.00371	3.79535e-06	0	0	0	0.00133
187.25	0	1.25785e-06	0	0.00060748	4.67834e-07	0	0	0	0	0	0.00075237	0	1.09012e-07	0	0	9.42261e-05
187.333	0	1.02518e-06	0	0	1.07488e-07	0	0	1.30048e-06	0	0	6.39952e-07	0	3.39148e-07	0	0	3.29378e-07
187.417	0	1.96311e-07	0	0	3.85987e-09	0	0	2.8448e-06	0	0	0	7.37669e-07	8.17588e-08	0	0	8.83697e-08
187.5	0	0	2.18613e-07	0	4.94119e-07	0	0	4.10087e-06	0	8.17302e-07	0	8.85513e-07	3.0281e-09	0	0	5.35574e-09
187.583	0	0	2.33187e-07	3.64474e-07	1.3798e-07	0	0	9.00628e-07	0	5.24794e-07	0	2.35078e-07	0	0	0	3.65914e-07
187.667	0	0	4.73662e-08	4.64418e-07	9.323e-09	0	0	0	0	9.46349e-08	3.77207e-07	2.06944e-08	0	0	0	1.91057e-07
187.75	0	0	0	1.15704e-07	0	0	0	0	0	0	1.24869e-07	0	0	0	0	2.99274e-08
187.833	0	0	0	8.50865e-09	0	0	0	0	0	0	1.30072e-08	0	0	0	0	0
187.917	0	0	0	0	0	0	0	0	0	0	0	0	0	0	0	0
188	0	0	0	0	0	0	0	0	0	0	0	0	0	0	0	0
188.083	0	0	0	0	0	0	0	0	0	0	0	0	0	0	0	0
188.167	0	0	0	0	0	0	0	0	0	0	0	0	0	0	0	0
188.25	0	0	0	0	0	0	0	0	0	0	0	0	0	0	0	0
188.333	0	0	0	0	0	0	0	0	0	0	0	0	0	0	0	0
188.417	0	0	0	0	0	0	0	0	0	0	0	0	0	0	0	0
188.5	0	0	0	0	0	0	0	0	0	0	0	0	0	0	0	0
188.583	0	0	0	0	0	0	0	0	0	0	0	0	0	0	0	0
188.667	0	0	0.000188278	0	0	0	0	0	0	0	0	0	0	0	0	0
188.75	0	0	0.00278	0	0	0	0	0.04877	0	0	0	0	0	0	0	0
188.833	0	0	0.00222	0.000839528	0	0	0	0.07416	0	0	0	0	0	0	0	0
188.917	0	0	0.000430358	0.0115	0	0	0.000788437	0.04615	0.00389	0	0	0	0.00202	0	0	0
189	0	0	0	0.00753	0	0	0.0201	0.01839	0.01061	0	0	0	0.00442	7.53571e-05	0	0
189.083	0	0	0	0.0014	0	0	0.02057	0.03581	0.00421	0	0	0	0.0057	0.00495	0	0
189.167	0	0	0	0.00438	0	0	0.00523	0.02459	0.000528176	0	0	0	0.00369	0.0088	0	0
189.25	0	0	0	0.00332	0	0	0.00031645	0.0049	0	0	0	0	0.00078794	0.00258	0	0
189.333	0	0	2.32604e-07	0.000630715	0	0	0	4.42835e-05	0	0	0	0	1.68154e-05	0.0002045	0	0
189.417	0	0	7.26888e-08	0	0	0	0	3.41311e-06	0	0	0	0	0	0	0	0
189.5	0	0	7.26888e-09	8.08304e-07	0	0	0	2.01836e-06	4.2028e-07	0	0	0	2.30136e-07	0	0	0
189.583	0	0	0	2.4371e-07	0	0	1.7426e-06	3.92201e-07	5.27585e-07	0	0	0	1.66546e-07	0	0	0
189.667	0	0	0	2.03092e-08	0	0	7.68998e-07	2.53379e-06	1.16248e-07	0	0	0	3.7391e-07	6.38095e-07	0	0
189.75	0	0	0	3.50057e-07	0	0	1.10864e-07	0.000151316	0	0	0	0	1.26993e-07	3.65511e-07	0	0
189.833	0	0	0	1.09109e-07	0	0	0	0.01046	0	0	0	0	1.49404e-08	6.1951e-08	0	0
189.917	0	0	0	9.09238e-09	0	0	0	0.01364	0	0	0	0	0	0	0	0
190	0	0	0	0	0	0	0	0.00394	0	0	0	0	0	0	0	0
190.083	0	0	0	0	0	0	0	0.000302397	0	0	0	0	0	0	0	0
190.167	0	0	0	0	0	0	0	0	0	0	0	0	0	0	0	0
190.25	0	0	0	0	0	0	0	0	0	0	0	0	0	0	0	0
190.333	0	0	0	0	0	0	0	0	0	0	0	0	0	0	0	0
190.417	0	0	0	0	0	0	0	9.88456e-07	0	0	0	0	0	0	0	0
190.5	0	0	0	0	0	0	0	5.64832e-07	0	0	0	0	0	0	0	0
190.583	0	0	0	0	0	0	0	7.0604e-08	0	0	0	0	0	0	0	0
190.667	0	0	0	0	0	0	0	0	0	0	0	0	0	0	0	0
190.75	0	0	0	0	0	0	0	0.00447	0	0	0	0	0	0	0	0
190.833	0	0	0	0	0	0	0	0.02473	0	0	0	0	0	0	0	0
190.917	0	0	0	0	0	0	0.00626	0.02202	0	0	0	0	0	0	0	0
191	0	0	0	0	0	0	0.0277	0.02797	0	0	0	0	0	0	0	0
191.083	0	0	0	0	0	0	0.01439	0.01219	0	0	0	0	0	0	0	0
191.167	0	0	0	0	0	0	0.00229	0.00192	0	0	0	0	0	0	0	0
191.25	0	0	0	0	0	0	0	0	0	0	0	0	0	0	0	0
191.333	0	0	0	0	0	0	0	0	0	0	0	0	0	0	0	0
191.417	0	0	0	0.000296999	0	2.43153e-05	0	1.6256e-06	0	0	0	0.01026	0	0	0	0
191.5	0	0	0	0.00452	0	0.000633572	6.65183e-08	1.07598e-06	0	0	0	0.0085	0	0	0	0
191.583	0	0	0	0.00496	0	0.000384499	1.65793e-06	1.3375e-06	0	0	0	0.00178	0	0	0	0
191.667	0	0	0	0.00133	3.96563e-05	0.000165954	4.33381e-07	3.80466e-07	0	0	0	1.48545e-05	0	0	0	0
191.75	0	0	0	8.43973e-05	0.00293	0.000611527	2.21728e-08	0	0	0	0	0	0	0	0	0
191.833	0	0	0	0	0.00504	0.000383338	0	0	0	0	0	0	0	0	0	0
191.917	0	0	0	0	0.00133	7.20022e-05	0	0	0	0	0	0	0	0	0	0
192	0	0	0	0	8.04841e-05	5.33039e-09	0	0	0	0	0	8.4417e-07	0	0	0	0
192.083	0	0	0	3.99907e-07	0	0.000143605	0	0	0	0	0	2.92582e-07	0	0	0	0
192.167	0	0	0	1.95699e-07	0	0.000258655	0	0	0	0	0	2.87785e-08	0	0	0	0
192.25	0	0	0	2.97803e-08	0	8.7213e-05	0	0	0	0	0	0	0	0	0	0
192.333	0	0	0	0	4.11076e-07	8.99742e-06	0	0	0	0	0	0	0	0	0	0
192.417	0	0	0	0	1.94924e-07	4.8839e-05	0	0	0	0	0	0	0	0	0	0
192.5	0	0	0	0	2.8949e-08	0.000352401	0	0	0	0	0	0	0	0	0	0
192.583	0	0	0	0	0	0.000233244	0	0	0	0	0	0	0	0	0	0
192.667	0	0	0	0	0	0.0002847	0	0	0	0.00317	0	0	0	0	0	0
192.75	0	0	0	0	0	0.000356499	0	0	0	0.01238	0	0	0	0	0	0
192.833	0	0	0	0	0	0.00011396	0	0	0	0.0161	0	0	0	0	0	0.000230929
192.917	0	0	0	0	0	1.07441e-05	0	0	0	0.01229	0	0	0	0	0	0.00158
193	0	0	0	0	0	0	0	0	0	0.00293	0	0	0	0	0	0.00107
193.083	0	0	0	0	0	2.35844e-08	0	0	0	0.000150281	0	0	0	0	0	0.000210609
193.167	0	0	0	0	0	7.21972e-09	0	0	0	0	0	0	0	0	0	0
193.25	0	0	0	0	0	2.32566e-08	0	0	0	3.61333e-07	0	0	0	0	0	0
193.333	0	0	0	0	0	1.55066e-08	0	0	0	6.28032e-07	0	0	0	0	0	0
193.417	0	0	0	0	0	2.90749e-09	0	0	0	1.14195e-06	0	0	0	0	0	0
193.5	0	0	0	0	0	0	0	0	0	4.39479e-07	0	0	0	0	0	1.09793e-07
193.583	0	0	0	0	0	0	0	0	0	6.18018e-08	0	0	0	0	0	3.48123e-08
193.667	0	0	0	0	0	0	0	0	0	0	0	0	0	0	0	2.67787e-09
193.75	0	0	0	0	0	0	0	0	0	0	0	0	0	0	0	0
193.833	0	0	0	0	0.00306	0	0	0	0	0	0	0	0	0	0	0
193.917	0	0	0	0	0.01285	0	0	0	0	0	0	0	0	0	0	0
194	0	0	0	0	0.00618	0	0	0	0	0	0	0	0	0	0	0
194.083	0	0	0	0	0.000948681	0	0	0	0	0	0	0	0	0	0	0
194.167	0	0	0	0	0	0	0	0	0	0	0	0	0	0	0	0
194.25	0	0	0	0	0	0	0	0	0	0	0	0	0	0	0	0
194.333	0	0	0	0	0	0	0	0	0	0	0	0	0	0	0	0
194.417	0	0	0	0	6.5261e-08	0	0	0	0	0	0	0	0	0	0	0
194.5	0	0	0	0	7.25329e-07	0	0	0	0	0	0	0	0	0	0	0
194.583	0	0	0	0	1.82731e-07	0	0	0	0	0	0	0	0	0	0	0
194.667	0	0	0	0	9.323e-09	0	0	0	0	0	0	0	0	0	0	0
194.75	0	0	0	0	0	0	0	0	0	0	0	0	0	0	0	0
194.833	0	0	0	0	0	0	0	0	0	0	0	0	0	0	0	0
194.917	0	0	0	0	0	5.78948e-05	0.00365	0	0	0	0	0	0	0	0	0
195	0	0	0	0	0	0.000642985	0.00249	0	0	0.0074	0	0	0	0	0	0
195.083	0	0	0	0	0	0.000411357	0.000380734	0	0	0.01532	0	0	0	0	0	0
195.167	0	0	0	0	0	6.25381e-05	0	0	0	0.00496	0	0	0	0	0	0
195.25	0	0	0	0	0	0	0	0	0	0.00047735	0	0	0	0	0	0
195.333	0	0	0	0	0	0	0	0	0	0	0	0	0	0	0	0
195.417	0	0	0	0	0	0	2.51975e-08	0	0	0	0	0	0	0	0	0
195.5	0	0	0	0	0	6.29955e-09	3.0237e-07	0	0	0	0	0	0	0	0	0
195.583	0	0	0	0	0	4.84581e-08	7.55925e-08	0	0	9.61361e-07	0	0	0	0	0	0
195.667	0	0	0	0	0	1.21145e-08	0	0	0	6.72952e-07	0	0	0	0	0	0
195.75	0	0	0	0	0	4.84581e-10	0	0	0	1.23604e-07	0	0	0	0	0	0
195.833	0	0	0	7.20162e-05	0	0	0	0	0	0	0	0	0	0	0	0
195.917	0	0	0	0.00367	0	0	0	0	0	0	0	0	0	0	0	0
196	0	0	0	0.00878	0	0	0	0	0	0	0	0	0	0	0	0
196.083	0	0	0	0.01005	0	0	0	0	0	0	0	0	0	0	0	0
196.167	0	0	0	0.00307	0	0	0	0	0	0	0	0	0	0	0	0
196.25	0	0	0	0.000255373	0	0	0	0	0	0	0	0	0	0.0015	0	0
196.333	0	0	0	0	0	0	0	0	0	3.37543e-05	0	0	0	0.00734	0	0
196.417	0.00252	0	0	0	0	0	0	0	0	0.00371	0	0	0.000655803	0.004	0	0
196.5	0.04635	0.00745	0.00424	0.000516397	0	0	0	0	0	0.01343	0.00243	0	0.00245	0.000688126	0	0
196.583	0.0386	0.04115	0.02016	0.00563	0	0.000975289	0	0	0	0.00667	0.00588	0.00174	0.00302	0	0.000410499	0
196.667	0.01546	0.04531	0.02599	0.0086	0	0.00122	0	0.00719	0.00455	0.00481	0.00421	0.00895	0.00515	0.000317079	0.00182	0.000464827
196.75	0.0207	0.04387	0.03274	0.02413	0	0.00134	0	0.04064	0.11572	0.00743	0.00665	0.00638	0.01115	0.00789	0.00377	0.00939
196.833	0.00939	0.03615	0.03406	0.01809	0	0.00223	0.00392	0.05206	0.23221	0.01693	0.0159	0.00144	0.01797	0.02472	0.00347	0.01473
196.917	0.00961	0.01484	0.02468	0.00395	0	0.0019	0.01218	0.02912	0.26827	0.01908	0.01116	7.03552e-05	0.00966	0.01644	0.00167	0.00893
197	0.00809	0.00274	0.01066	0.000134831	0	0.000582171	0.00972	0.02555	0.10623	0.01804	0.00627	0	0.00413	0.00669	0.00483	0.00911
197.083	0.00184	0.000166609	0.00175	0	0	6.32018e-05	0.00251	0.01278	0.01536	0.00612	0.0027	0	0.00129	0.00532	0.00449	0.01358
197.167	5.40552e-05	2.04139e-06	0	0	0	1.13483e-07	0.000210736	0.00213	0	0.01418	0.000413248	8.27776e-09	0.000192481	0.00165	0.0014	0.01108
197.25	5.48483e-07	1.47189e-06	4.84985e-07	4.79296e-07	0	7.07216e-08	0	1.95072e-06	0	0.01797	1.30774e-07	6.01345e-07	1.80635e-07	0.000154567	0.000152907	0.00298
197.333	1.09919e-06	2.00136e-06	1.22739e-06	1.74753e-06	0	9.14144e-08	0	1.30048e-06	8.48846e-06	0.0059	3.58947e-07	2.26173e-07	1.0844e-06	5.01734e-07	1.21752e-07	0.000230384
197.417	2.59808e-07	1.61512e-06	5.09604e-07	6.36169e-07	0	1.33743e-07	4.53555e-07	2.4384e-07	6.96489e-06	0.000579441	5.92917e-07	2.71911e-08	1.00862e-06	1.63302e-06	3.8495e-08	5.55744e-07
197.5	7.75133e-07	4.80495e-07	1.22887e-06	0.000592203	0	8.0499e-08	7.97644e-07	0	1.30592e-05	5.15015e-07	1.90265e-07	0	2.86611e-07	5.60728e-07	2.14856e-08	1.43401e-07
197.583	2.87675e-07	4.50444e-08	3.23474e-07	0.00508	0	1.42707e-08	3.83359e-07	1.41208e-06	3.04714e-06	6.18018e-08	3.28953e-07	0	1.71814e-07	3.91524e-07	2.66252e-07	2.14188e-07
197.667	3.59594e-08	0	2.18066e-08	0.00431	0	4.93405e-10	5.59575e-08	4.23624e-07	1.08826e-07	0	8.06444e-08	0	3.73509e-08	2.2554e-07	1.89926e-07	1.35392e-05
197.75	0	0	0	0.02233	0	0	0	0	0	1.11513e-06	5.20286e-09	0	3.73509e-09	3.83898e-08	3.42205e-08	0.00145
197.833	0	0	0	0.02616	0	0	0	0	0	7.94613e-07	0	0	0	0	1.20096e-09	0.00285
197.917	0	0	0	0.00765	0	0	0	0	0	1.46903e-07	0	0	0	0	0	0.00101
198	0	0	0	0.000603438	0	0	0	0	0	0	0	0	0	0	0	0.000111718
198.083	0	0	0	0	0	0	0	0	0	0	0	0	0.000500947	0	0	0
198.167	0	0	0	3.59801e-07	0	0	0	0	0	0	0	0	0.00455	0	0	0
198.25	0	0	0	1.12146e-07	0	0	0	0	0	0	0	0	0.00287	0	0	0
198.333	0	0	0	1.91874e-06	0	0	0	0	0	0	0	0	0.000517624	0	0	1.49961e-07
198.417	0	0	0	1.07745e-06	0	0	0	0	0	0	0	0	0	0	0	1.31216e-07
198.5	0	0	0	1.77301e-07	0	0	0	0	0.01503	0	0	0	0	0.003	0	2.67787e-08
198.583	0	0	0	0	0	2.98928e-05	0	0.000911084	0.03282	0	0	0	0	0.00694	0	0
198.667	0	0	0	0	0	0.000327404	0	0.04139	0.01181	0	0	0	0	0.00216	0	0.000250844
198.75	0	0	0	0	0	0.000284729	0.000422395	0.07167	0.00133	0	0.00134	0	3.13748e-07	0.000171485	0	0.00173
198.833	0	0	0	0	0	6.33619e-05	0.00252	0.0296	0	0	0.0033	0	8.96422e-08	0.000333679	0	0.00118
198.917	0	0	0	0	0	1.49154e-06	0.00142	0.01092	0	0	0.00124	0.00261	7.47018e-09	0.00916	0	0.000231159
199	0	0	0	0	0	0	0.000250354	0.00229	0	0	0.00014568	0.00356	0	0.0105	0	0
199.083	0	0	0	0	0	0	0.00579	0.000178558	1.69007e-06	0	0	0.00103	0	0.00283	0	0.00164
199.167	0	0	0	0	0	0	0.01205	0	1.54725e-06	0	0	7.84694e-05	0	0.00018045	0.00086725	0.0014
199.25	0	0	0	0	0	2.71365e-08	0.00415	3.33371e-06	3.0945e-07	0.000604673	0	0	0	5.08148e-08	0.00398	0.000262142
199.333	0	0	0	0	0	0.00012741	0.000440218	3.33371e-06	0	0.00449	1.53484e-07	0	0	0	0.00257	1.21611e-07
199.417	0	0	0	0	0	0.000595151	1.67873e-07	1.25118e-06	0	0.0021	1.58687e-07	0	0	0	0.000520208	3.90072e-08
199.5	0	0	0	0	0	0.00034488	5.59575e-08	3.5302e-07	0	0.000303489	3.38186e-08	2.63803e-07	0	8.42073e-07	4.50515e-07	4.58908e-09
199.583	0	0	0	0	0	6.24896e-05	0	7.0604e-08	0	0	0	1.43893e-07	0	4.13777e-07	0	0
199.667	0	0	0	0	0	0	6.87356e-07	0	0	0	0	2.39821e-08	0	6.53333e-08	0	1.49145e-07
199.75	0	0	0	0	0	0	5.54319e-07	0	0	0	0	0	0	0	0	4.58908e-08
199.833	0	0	0	0	1.72065e-05	0	1.10864e-07	0	0	0.00576	0	0	0	0	2.60437e-07	4.58908e-09
199.917	0	0	0	0	0.00151	0	0	0	0	0.01661	0	0	0	0	8.61123e-08	0.000559406
200	0	0	0	0	0.00427	3.73127e-08	0	0	0	0.01354	0	0	0	0	8.4012e-09	0.00218
200.083	0	0	0	0	0.00293	1.11454e-08	0	0	0	0.00319	0	0	0	0	0	0.00101
200.167	0	0	0	0	0.000538088	9.69162e-10	0	0	0	0.000163102	0	0	0	0	0	0.000141929
200.25	0	0	0	0	0	0	0	0	0	0	0	0	0	0	0	0
200.333	0	0	0.00185	0	0	0	0	0	0	0	0	0	0	0	6.54769e-05	0.00227
200.417	0	0	0.00492	0.000311392	0	0	0	0	0	5.21881e-07	0	0	0	0	0.00299	0.00939
200.5	0	0	0.00488	0.00532	0	0	0	0	0	1.41457e-06	0	0	3.06502e-05	0.000918586	0.0085	0.00561
200.583	0	0	0.00274	0.00709	3.15117e-07	0	0	0	0	5.15015e-07	0	0	0.00578	0.00876	0.00774	0.00946
200.667	0	8.29624e-05	0.00704	0.01016	0.000788101	0	0	0	0	5.49349e-08	0	0	0.00986	0.00706	0.00751	0.02108
200.75	0	0.00553	0.01834	0.02956	0.00501	3.34797e-06	0.0013	9.73733e-05	0	0	0	0	0.00809	0.01703	0.02689	0.04227
200.833	0	0.00842	0.01823	0.03435	0.00997	0.000713956	0.00579	0.02128	9.12186e-05	0	0.000802014	0.00265	0.01335	0.03068	0.04209	0.06201
200.917	0	0.00263	0.0242	0.04106	0.0139	0.000768193	0.0024	0.03445	0.00775	0	0.00385	0.00319	0.01726	0.02721	0.07518	0.09312
201	0.0012	0.000887214	0.02782	0.05542	0.01361	0.000184548	0.000314036	0.01081	0.01969	0	0.00232	0.00132	0.0221	0.04441	0.10103	0.09755
201.083	0.03723	0.00777	0.0303	0.08198	0.00593	7.51052e-06	0	0.01222	0.00759	0	0.000428033	0.00741	0.01875	0.0807	0.08233	0.07548
201.167	0.05473	0.00606	0.03404	0.05895	0.00275	0	0	0.01052	0.000923489	0	0	0.00443	0.01467	0.06875	0.04024	0.05801
201.25	0.02265	0.00125	0.02328	0.01702	0.00618	1.75749e-05	0	0.00236	0	0	0.00097422	0.000551676	0.01024	0.03994	0.01306	0.02259
201.333	0.00322	8.2874e-06	0.01449	0.00252	0.00307	0.000441307	2.0158e-07	0.01721	0	0	0.00285	0	0.00345	0.00841	0.00192	0.0034
201.417	0	0.000437736	0.00537	0.000303864	0.000492921	0.000517247	3.0237e-07	0.0178	0	0	0.00116	3.02174e-07	0.000471992	0.000184832	6.43816e-05	7.15587e-05
201.5	0	0.00629	0.000752756	2.28964e-07	0.000485105	0.00149	7.55925e-08	0.00408	8.58444e-07	0.00227	0.000148535	1.15114e-07	0	0.00153	7.13052e-07	4.2449e-07
201.583	0	0.00592	6.65731e-07	1.74517e-06	0.00459	0.00235	0	0.000123518	9.6575e-07	0.00995	7.5151e-08	4.73805e-07	5.26771e-07	0.00674	1.4934e-06	7.0536e-07
201.667	1.0792e-06	0.00141	7.98579e-07	5.49288e-06	0.00634	0.000794914	0	9.88456e-07	2.05669e-07	0.00862	0.00147	5.58749e-07	6.84681e-07	0.01334	2.84512e-06	3.00023e-06
201.75	2.73798e-06	0.000658612	9.90374e-07	2.09231e-06	0.00353	0.000982187	0	3.5302e-07	0.000530366	0.01416	0.00272	1.20028e-07	0.000278	0.00938	1.67746e-06	2.70429e-06
201.833	0.00876	0.01519	6.54765e-07	4.77264e-07	0.00811	0.00202	0	7.0604e-08	0.01482	0.00899	0.000920214	0	0.0064	0.00191	0.000200994	6.5734e-07
201.917	0.04187	0.01779	6.83939e-07	0.000229323	0.01305	0.0028	0	1.62389e-06	0.01271	0.01097	9.5035e-05	0	0.00728	0.00293	0.0018	4.71792e-08
202	0.06101	0.02377	1.45495e-07	0.00779	0.02272	0.00425	0	6.35436e-07	0.00248	0.03645	3.27151e-08	0.00087465	0.01569	0.01568	0.00296	0.000439998
202.083	0.07886	0.06089	7.46131e-09	0.0116	0.04472	0.00317	0	7.0604e-08	0.01126	0.05936	0	0.0073	0.01888	0.01387	0.00292	0.00218
202.167	0.14384	0.13815	7.9616e-05	0.00388	0.06546	0.00373	0	0	0.09595	0.11583	0	0.00709	0.03551	0.0605	0.00117	0.0011
202.25	0.25832	0.21436	0.01118	0.01455	0.17973	0.008	3.85774e-05	0.000481421	0.11305	0.19423	0.000777197	0.00424	0.04677	0.09787	0.000205859	0.00215
202.333	0.73581	0.50089	0.0426	0.06712	0.515	0.01419	0.0162	0.03645	0.16202	0.49976	0.00833	0.02736	0.09442	0.13144	0.00423	0.00912
202.417	1.92528	1.24674	0.08574	0.20751	1.4008	0.02916	0.04434	0.08968	0.76263	1.26543	0.02446	0.08179	0.37442	0.35251	0.02197	0.03702
202.5	4.3092	2.91509	0.22935	0.36821	3.31264	0.06529	0.05343	0.35555	2.78195	3.02843	0.1177	0.18575	1.11684	0.78967	0.06163	0.07853
202.583	10.951	6.22846	0.64552	0.87458	8.2061	0.14835	0.04985	1.01138	6.68308	7.6261	0.34031	0.38982	2.82033	2.23487	0.13757	0.19167
202.667	21.6437	14.5969	1.50825	2.19535	18.627	0.3401	0.13194	2.21013	14.8912	16.8128	0.90005	1.04236	6.52511	5.02783	0.31137	0.46528
202.75	39.6674	29.4262	2.98479	4.28162	37.3181	0.69673	0.31972	4.36665	33.2093	33.6394	2.00245	2.30997	13.5869	9.43575	0.63684	0.90775
202.833	63.942	51.6726	5.20836	7.79328	65.46	1.31856	0.55705	8.68194	62.4045	56.1864	3.55511	4.00767	23.5861	15.7599	1.2222	1.62518
202.917	86.3687	71.9269	7.91479	11.3909	90.495	1.9843	0.89779	13.0223	90.4316	78.5603	5.04314	5.46703	31.8159	22.9107	1.8941	2.42894
203	100	79.6975	8.95993	12.9292	100	2.4466	1.13264	15.1489	99.1491	91.3895	6.02216	5.8524	34.761	26.3024	2.26873	2.74679
203.083	86.3451	67.964	7.87413	11.3246	85.2215	2.36763	1.13442	13.848	90.6793	80.9928	5.64259	5.26083	30.3041	23.1435	2.22655	2.40667
203.167	57.5253	43.1552	5.34509	7.40769	54.3395	1.69313	0.88002	9.51976	62.1774	54.7988	3.70283	3.372	19.3689	15.1786	1.6244	1.64108
203.25	28.0068	20.5305	2.63537	3.59472	26.6736	0.91529	0.41831	4.63009	31.3357	27.7272	1.79642	1.59045	9.27863	7.43138	0.83818	0.81306
203.333	10.262	7.416	0.96018	1.35848	10.015	0.3577	0.17109	1.83481	12.2479	10.719	0.65608	0.56455	3.49649	2.67106	0.32804	0.26656
203.417	2.86014	2.08138	0.31779	0.38592	2.91965	0.09901	0.05058	0.58237	3.15778	3.38885	0.18342	0.15608	1.06197	0.71857	0.09551	0.05908
203.5	0.51095	0.40448	0.08002	0.05729	0.61691	0.01991	0.00756	0.11969	0.3461	0.84888	0.04507	0.06735	0.24095	0.14652	0.01764	0.00905
203.583	0.101	0.05995	0.00858	0.000760632	0.08672	0.00469	0.000234266	0.01705	0.03265	0.14072	0.01561	0.03602	0.0432	0.02342	0.00252	0.000543149
203.667	0.03509	0.01243	0.00766	0.00405	0.01712	0.00107	1.32784e-05	0.0019	0.01693	0.0181	0.00541	0.01756	0.01264	0.01124	0.000264273	0.00244
203.75	0.00423	0.0097	0.00681	0.03092	0.01152	0.000257536	2.57715e-05	0.000162839	0.00819	0.01028	0.000622465	0.00397	0.02482	0.02338	1.6342e-06	0.00589
203.833	0.000242456	0.02549	0.00157	0.02616	0.01404	4.58614e-05	1.40867e-05	0.000129693	0.04409	0.01554	9.46497e-06	0.000243791	0.01201	0.01069	8.93935e-06	0.00715
203.917	0.00027234	0.02977	7.15323e-05	0.01115	0.01725	5.0479e-06	6.57592e-06	6.77256e-05	0.03466	0.04499	7.32644e-05	1.12009e-05	0.00189	0.01171	8.20391e-06	0.00213
204	0.01148	0.01471	0.000410515	0.00213	0.02133	0.000199676	1.42048e-06	1.79676e-05	0.00726	0.05591	0.00176	1.73988e-06	0.0023	0.01619	2.43194e-06	0.000198776
204.083	0.05597	0.01276	0.01194	0.000206406	0.00833	0.00131	1.0079e-07	3.24904e-06	6.90004e-05	0.0166	0.00193	1.60147e-06	0.00909	0.00526	4.57389e-07	0.00329
204.167	0.0321	0.00418	0.00838	0.00193	0.00112	0.000724493	0	3.2512e-07	1.28767e-06	0.0015	0.000490911	1.70844e-06	0.01173	0.00354	5.16413e-08	0.00326
204.25	0.00624	0.00932	0.00153	0.00512	7.97576e-07	0.000100766	0	0	9.03155e-07	0	2.60359e-05	6.07349e-07	0.00386	0.00699	2.40192e-09	0.000776277
204.333	1.43838e-08	0.01921	2.44118e-07	0.002	4.17287e-07	7.21972e-09	0	0	2.14611e-07	0	5.20286e-09	8.29878e-08	0.000358564	0.00252	0	3.08052e-05
204.417	2.06441e-08	0.00896	2.91484e-08	0.000244555	8.71867e-07	4.81314e-10	0	0	3.45579e-06	5.83861e-08	0	0	3.58135e-07	0.000278014	0	2.98817e-07
204.5	0	0.00147	0	9.34221e-08	1.2557e-06	0	0	0	1.19019e-06	3.99152e-06	0	0.000603256	1.96556e-08	9.7274e-07	0	5.08796e-08
204.583	0	9.62906e-07	0.00584	0	1.0437e-06	4.09526e-08	0	0.00769	1.19019e-07	2.32958e-06	0.00312	0.00955	0	7.11407e-07	0	0
204.667	3.34086e-06	5.57226e-07	0.01268	0	0.000566021	8.83195e-08	0.000958189	0.03073	0	3.9761e-07	0.03254	0.0335	7.95575e-07	1.30667e-07	0	2.94566e-07
204.75	1.05699e-06	1.08365e-07	0.00474	0.000810739	0.0032	2.0723e-08	0.00365	0.01506	0	0	0.08664	0.06391	5.26648e-07	3.74301e-07	0	1.20504e-07
204.833	9.43744e-08	0	0.00336	0.01482	0.00668	9.8681e-10	0.01008	0.05279	0	0	0.12839	0.16768	9.33773e-08	3.31112e-07	0.000270089	0.000695661
204.917	0	1.01791e-06	0.00554	0.01695	0.00693	0	0.01516	0.12987	0	0	0.19309	0.26693	0	6.71822e-08	0.0014	0.00835
205	0	2.69019e-07	0.01015	0.0059	0.00478	0	0.02001	0.18166	0	0	0.23037	0.27212	0	0	0.000546707	0.01095
205.083	0	1.45416e-08	0.01255	0.000734831	0.01004	0	0.01111	0.11384	0	0	0.22224	0.20332	0	0.00999	6.03916e-05	0.00349
205.167	0	0	0.00682	2.62435e-05	0.01309	0	0.00208	0.10026	0	0	0.14763	0.16824	0	0.00958	0	0.00033213
205.25	0	0	0.00143	0.00128	0.01213	0	5.34074e-05	0.06695	0	0	0.0623	0.10855	0	0.00227	0	0
205.333	0	0	1.36072e-05	0.01295	0.00714	0	1.95851e-07	0.01685	0	0	0.01502	0.04313	0	8.67135e-05	0	0
205.417	0	0	3.60089e-07	0.00801	0.00205	0	7.55427e-07	0.000984393	0	0	0.0011	0.00768	0	0	8.14662e-08	0
205.5	0	0	1.21038e-07	0.00138	0.000164003	0	6.15533e-07	1.03408e-05	0	0	2.7016e-07	0.000276649	0	0	7.16187e-08	6.89008e-07
205.583	0	0	1.21038e-08	5.47299e-08	0.00177	0	1.22289e-06	9.3884e-06	0	0	3.13185e-06	3.81246e-06	0	0	1.43237e-08	4.74701e-07
205.667	0	0	6.76006e-07	0	0.0094	0	3.75015e-07	3.64139e-06	0	0	5.06567e-06	6.41976e-06	0	8.65059e-07	0	8.52619e-08
205.75	0	0	2.32604e-07	0	0.00457	0	2.51975e-08	6.20814e-06	0	0	5.48011e-06	7.47975e-06	0	3.51791e-07	0	0
205.833	0	0	2.54411e-08	0	0.000681931	0	0	2.54931e-06	0	0	2.25078e-06	4.95014e-06	0	4.61365e-08	0	0
205.917	0	0	0	8.89541e-07	2.8756e-07	0	0	3.92201e-07	0	0	3.33033e-07	1.33557e-06	0	0	0	0
206	0	0	0	2.47772e-07	4.82484e-08	0	0	0	0	0	0	1.44156e-07	0	0	0	0
206.083	0	0	0.00145	1.62473e-08	0	0	0	0	0	0	0	0	0	0	0	0
206.167	0	0	0.00481	0	1.11936e-07	0	0	0	0	0	0	0	0	0	0	0
206.25	0	0	0.00179	0	5.42312e-07	0	0	0	0	0	0	0	0	0	0	0
206.333	0	0	0.000208933	0	1.33166e-07	0	0	0	0	0	0	0	0	0	0	0
206.417	0	0	0	0	5.78981e-09	0	0	0	0	0	0	0	0	0	0	0
206.5	0	0	0	0	0	0	0	0	0	0	0	0	0	0	0	0
206.583	0	0	0	0.00113	0	0	0	0	0	0	0	0	0	0	0	0
206.667	0	0	2.2897e-07	0.01155	0	0	0	0	0	0	0	0	0	0	0	0
206.75	0	0	2.2897e-07	0.00946	0	0	0	0	0	0	0	0	0	0	0	0.000715814
206.833	0	0	4.72477e-08	0.00198	0	0	0	0	0	0	0	0	0	0	0	0.002
206.917	0	0	0	4.32544e-05	0	0	0	0	0	0	0.00061758	0	0	0	0	0.000851501
207	0.00857	0	0	0	0	0	0	0	0	0	0.00233	0	0	0	0	0.000117529
207.083	0.04075	0	0	0	0	0	0	0	0	0	0.00114	0	0	0	0	0
207.167	0.02343	0	0	0	0	0	0	0	0	0	0.000176022	0	0	0	0	0
207.25	0.00414	0	0	9.4169e-07	0	0	0	0	0	0	0	0	0	0	0	0
207.333	0	0	0	3.21058e-07	0	0	0	0	0	0	0	0	0	0	0	5.08796e-08
207.417	0	0	0	3.69415e-08	0	0	0	0	0	0	0	0	0	0	0	1.04437e-07
207.5	0	0	0	0	0	0	0	0	0	0	8.17878e-09	0	0	0	0	0.000121816
207.583	0	0	0	0	0	0	0	0	0	0	1.32905e-07	0	0	0	0	0.00184
207.667	2.57753e-06	0	0	0	0	0	0	0	0	0	3.27151e-08	0	0	0	0	0.00164
207.75	7.39639e-07	0	0	0	0	0	0	0	0	0	2.0447e-09	0	0	0	0	0.000360125
207.833	5.60333e-08	0	0	0	0	0	0	0	0	0	0	0	0	0	0	7.37753e-06
207.917	0	0	0	0	0	0	0	0	0	0	0	0	0	0	0	0
208	0	0	0	0	0	0	0	0	0	0	0	0	0	0	0	0
208.083	0	0	0	0	0	0	0	0	0	0	0	0	0	0	0	0
208.167	0	0	0	0	0	0	0	0	0	0	0	0	0	0	0	1.57994e-07
208.25	0	0	0	0	0	0	0	0	0	0	0	0	0	0	0	5.62353e-08
208.333	0	0	0	0	0	0	0	0	0	0	0	0	0	0	0	5.35574e-09
208.417	0	0	0	0	0	0	0	0	0	8.50596e-05	0	0	0	0	0.000162509	0
208.5	0	0	0	0	0	0	0	0	0	0.00929	0	0	0	0	0.00151	0
208.583	0	0	0	0	0	0	0	0	0	0.01667	0	0	0	0	0.000942406	0
208.667	0	0	0	0	0	0	0.00158	0	0	0.00546	0	0	0.000170162	0	0.000167998	0.000891956
208.75	0	0	0	0	0	0	0.01295	0	0	0.000535952	0	0	0.00376	0	0	0.00303
208.833	0	0	0	0	0.000280458	0	0.00815	0.000403869	0	0	0	0	0.00363	0	0	0.00102
208.917	0	0	0	0	0.00195	0	0.00393	0.01427	0	0	0	0	0.00233	0	0	8.36031e-05
209	0	0	0	0	0.00519	0	0.02218	0.01012	0	0	0	0	0.00691	0	0	0
209.083	0	0	0	0	0.00608	0	0.01638	0.00183	0	1.02378e-06	0	0	0.00305	0	1.03283e-07	0
209.167	0	0	0	0	0.00183	0	0.0037	0	0	0.01084	0	0	0.000415829	0	3.0024e-08	0
209.25	0	0	0	0	0.000163261	0	0.000144054	0	0	0.02453	0	0	0	0	2.40192e-09	2.46364e-07
209.333	0	0	0	0	0	0	8.81912e-07	0	0	0.01004	0	0	3.41199e-07	0	0	1.44605e-07
209.417	0	0	0	0	0	0	2.51975e-07	0	0	0.00135	0	0	1.28451e-07	0	0	2.41008e-08
209.5	0	0	0	0	1.13741e-07	0	3.04985e-07	1.07855e-06	0	0	0	0	2.12747e-07	0	0	0
209.583	0	0	0	0	4.28858e-07	0	1.53688e-06	2.94151e-07	0	0	0	0	3.73311e-07	0	0	0
209.667	0	0	0.000108563	0	2.53586e-07	0	5.85105e-07	0	0	0	0	0	8.42961e-08	0	0	0
209.75	0	0	0.00259	0	4.47504e-08	0	7.55925e-08	0	0	7.20096e-07	0	0	4.0141e-09	0	0	0
209.833	0	0.000773314	0.00311	0.00265	0	0	0	0	0	1.23908e-06	0	0	0.00168	0	0	0
209.917	0	0.00838	0.000701512	0.00392	0.00401	0	0	0	0	2.78956e-07	0	0	0.00565	0	0	0
210	0	0.00704	1.88918e-05	0.00114	0.00399	4.27915e-05	0	0	0	6.48735e-09	0	0	0.00207	0	0	0
210.083	0.0065	0.00646	0	8.94463e-05	0.00275	0.000394223	0	0	0	0.000330763	0	0	0.000671061	0	0	0
210.167	0.03291	0.00433	0	0	0.00199	0.000224079	0	0	0	0.01113	0	0	0.00504	0	0	0
210.25	0.01997	0.000921995	0	0	0.000567619	7.64571e-05	0	0	0	0.02301	0	0	0.00485	0	0	0
210.333	0.00371	1.30724e-05	2.91484e-07	0	0.00449	0.000611484	0	0	0	0.00905	0	0	0.00505	0	0	0
210.417	0	0	1.09307e-07	2.8641e-07	0.00409	0.000964243	0	0	0	0.00109	0	0	0.0013	0	0	0
210.5	0	6.54371e-07	1.45742e-08	1.59117e-07	0.00101	0.000390444	0	0	0	0	0	0	7.21219e-05	0	0	0
210.583	0	0.00508	0	2.72771e-08	4.81645e-05	0.000111165	0	0	0	0	0	0	5.45059e-08	0	0	0
210.667	0	0.00393	0	0	1.95463e-07	0.000424776	0	0	0	0	0	0	0	0	0	0
210.75	2.12926e-06	0.000520878	0	0	7.10014e-08	0.000278485	0	0	0	1.07123e-06	0	0	3.45204e-07	0	0	0
210.833	0.00153	0	0	0	8.11444e-09	5.38134e-05	0	0	0	1.1605e-06	0	0	5.15352e-07	0	0	0
210.917	0.01015	0	0	0	3.56139e-07	2.41335e-08	0	0.00128	0	2.4034e-07	0	0	1.98733e-07	0	0	0
211	0.00587	0	0	0	1.52897e-07	5.29769e-06	0	0.01161	0	0	0	0	2.80987e-08	0	0	0
211.083	0.00105	3.05788e-07	0	0	2.05106e-08	0.00070899	0	0.00805	0	0	0	0	0	0	0	0
211.167	0	4.90535e-07	0	0	0	0.000604364	0	0.00143	0	0	0	0	0	0	0	0
211.25	0	1.083e-07	0	0	0	0.00066584	0	0	0	0	0	0	0	0	0	0
211.333	0	0	0	0	0	0.000622468	0	0	0	0	0	0	0	0	0	0
211.417	0	0	0	0	0.00116	0.000313025	0	0	0	0	0	0	0	0	0	0
211.5	6.40077e-07	0	0	0	0.00166	5.45464e-05	0	0	0	0	0	0	0	0	0	0
211.583	1.86989e-07	0	0	0	0.000490468	0	0	8.47248e-07	0	0	0	0	0	0	0	0
211.667	1.43838e-08	0	0	0	3.97509e-05	5.62435e-08	0	2.82416e-07	0	0	0	0	0	0	0	0
211.75	0	0	0	0	0	1.85848e-08	0	0	0	0	0	0	0	0	0	0
211.833	0	0	0	0	0	1.95629e-09	0	0	0	0	0	0	0	0	0	0
211.917	0	0	0	0	0	3.46546e-08	0	0	0	0	0	0	0	0	0	0
212	0	0	0	0	1.19656e-07	9.62629e-09	0	0	0	0	0	0	0	0	0	0
212.083	0	0	0	0	6.94777e-08	4.81314e-10	0	0	0	0	0	0	0	0	0	0
212.167	0	0	0	0	1.15796e-08	0	0	0	0	0	0	0	0	0	0	0
212.25	0	0	0	0	0	0	0	0	0	0	0	0	0	0	0	0
212.333	0	0	0	0	0	0	0	0	0	0	0	0	0	0	0	0
212.417	0	0	0	0	0	0	0	0	0	0	0	0	0	0	0	0
212.5	0	0	0	0	0	0	0	0	0	0	0	0	0	0	0	0
212.583	0	0	0	0	0	0	0	0	0	0	0	0	0	0	0	0
212.667	0	0	0	0	0	0	0	0	0	0	0	0	0	0	0	0
212.75	0	0	0	0	0	0	0	0	0	0	0	0	0	0	0	0
212.833	0	0	0	0	0	0	0	0	0	0	0	0	0	0	0.000469291	0
212.917	0	0	0	0	0	0	0	0	0	0	0	0	0	0	0.00262	0.000415767
213	0	0.01424	0	0	8.11754e-05	0	0	0	0	0	0	0	0	0	0.00143	0.00511
213.083	0	0.01948	0	0	0.00562	0	0	0	0	0	0	0	0	0	0.000224	0.00443
213.167	0	0.00501	0	0	0.00493	0	0	0	0	0	0	0	0	0	0	0.000980072
213.25	0	0.000274552	0	0	0.000963437	0	0	0	0	0	0	0	0	0	0	3.50948e-05
213.333	0	0	0	0	0	0	0	0	0.00125	0	0	0	0.000893121	0	0	0
213.417	0	0	0	0	0	0	0	0	0.01393	0	0	0	0.01354	0	3.33463e-08	0
213.5	0	0	4.6957e-06	0	0	0	0	0	0.01073	0	0	0	0.01736	0	1.66044e-07	3.91744e-08
213.583	0	0.000208127	0.00303	0.000587172	0	0	0	0	0.00206	0	0	0	0.00609	0	4.21215e-08	4.22426e-07
213.667	0	0.00491	0.00332	0.00635	5.109e-07	0	0	0	0	0	0	0	0.000697374	0	5.4086e-05	1.52344e-05
213.75	0	0.00531	0.000805363	0.00594	1.6222e-07	0	0	0	0	0	0	0	0.000589185	0	0.00197	0.000776993
213.833	0	0.00135	3.45562e-05	0.00147	0	0	0	0	0	0	0	0	0.00545	0	0.00176	0.00102
213.917	0	7.14554e-05	0	6.83529e-05	0.00144	0	0	0	0	0	0	0	0.0068	0	0.000324773	0.00029628
214	0	0	0	0	0.0016	0	0	0	1.12692e-06	0	0	0	0.00238	0	0	2.29913e-05
214.083	0	0	0	0	0.00031775	0	0	0	3.55335e-07	0	0	0	0.000273784	0	9.98198e-05	0
214.167	0	0	2.9439e-07	0	0.00158	0	0	0	3.04573e-08	0	0	0	1.60564e-07	0	0.00141	0
214.25	0	4.50444e-07	1.23571e-07	5.18675e-07	0.00446	0	0	0	0	0	0	0	0	0	0.00109	0
214.333	0	2.027e-07	1.45378e-08	2.24292e-07	0.00528	0	0	0	0	0	0	0	0	0	0.000227911	7.57198e-08
214.417	0	3.00296e-08	0	2.80365e-08	0.00946	0	0	0	0	0	0	0	3.57732e-07	0	2.19754e-06	4.13017e-08
214.5	0	0	0	0	0.00977	0	0	0	0	0	0	0	3.10559e-07	0	4.2006e-09	6.88362e-09
214.583	0	0	0	0.000382186	0.00813	0	0	0	0.000217553	0	0	0	6.2898e-08	0	0	0
214.667	0.00251	0	0	0.00614	0.00249	0	0	0	0.00964	0	0	0	3.93112e-09	0	0	0.000274306
214.75	0.01614	0.00464	0.000167054	0.00969	0.000262173	0	0	0.01183	0.02222	0	0	0	0	0.0012	1.07661e-07	0.00354
214.833	0.01209	0.00988	0.0039	0.00561	1.99512e-07	0	0	0.01145	0.02592	0.000564635	0	0.00333	0.00189	0.0065	3.71573e-08	0.00256
214.917	0.01736	0.00348	0.02074	0.000967688	2.98336e-08	0	0.000303745	0.00216	0.01187	0.00985	0	0.00847	0.00556	0.00325	3.81101e-09	0.000512862
215	0.0284	0.000838442	0.02994	0.000725068	0.00125	0	0.00822	0	0.00187	0.01103	0	0.01147	0.00754	0.00551	0	0.000569773
215.083	0.01336	0.00757	0.01301	0.00457	0.00342	0	0.00928	0	0	0.00287	0	0.01718	0.01255	0.00731	0.000270006	0.00332
215.167	0.00153	0.01116	0.00289	0.00266	0.00127	0	0.00243	0	0	0.000163417	0	0.00732	0.00455	0.00205	0.002	0.00146
215.25	0	0.00923	0.00921	0.000479216	0.000147742	0	0.000143325	0	0	0	0	0.00106	0.000528257	0.000146103	0.00124	0.000198948
215.333	1.12193e-06	0.00266	0.00885	6.27153e-07	0	0	0	1.1766e-06	0	0	0	0	0	8.7111e-08	0.000226897	2.62699e-07
215.417	4.31513e-07	0.000278256	0.00766	1.75364e-07	0	0	0	3.92201e-07	1.37709e-06	0	0	2.98571e-07	7.82232e-05	3.8474e-07	0	8.52619e-08
215.5	1.86233e-06	9.03041e-08	0.00434	1.81848e-08	1.29441e-05	0	0	0	3.57685e-07	0.000433766	0	4.09918e-07	0.00396	9.43703e-08	0	1.37584e-05
215.583	1.73649e-06	0	0.000791713	0	0.00225	0	7.76047e-07	0	1.78843e-08	0.0075	0	4.74525e-07	0.00673	5.66664e-07	0	0.000906365
215.667	3.49185e-07	6.53144e-07	4.02384e-07	2.8971e-07	0.00556	0	3.54764e-07	0	0	0.00803	0	8.80779e-07	0.00188	2.9412e-07	0	0.00134
215.75	0	6.84938e-07	2.90755e-08	8.41094e-08	0.0021	0	4.43455e-08	0	0	0.0021	0	2.1208e-07	0.000133013	4.61365e-08	1.33307e-07	0.000401531
215.833	0	3.79264e-07	0	4.67274e-09	0.00589	0	0	0	0	0.000123748	0	9.22087e-09	0	0	1.05466e-05	0.000370545
215.917	0	6.54371e-08	0	0	0.00429	0	0	0	0	0	0	0	0	0	0.00305	0.00334
216	0	0	4.69023e-07	0	0.000924154	0	0	0	0	0	0	0	0	0	0.01124	0.00564
216.083	0	0	1.39194e-07	0	1.44768e-05	0	0	0	0	0	0	0	5.19178e-07	0	0.00807	0.00368
216.167	0	0	1.21038e-08	0	3.15117e-07	0	0	0	0	6.59219e-07	0	0	2.68927e-07	0	0.00205	0.00161
216.25	0	0	0	0	0.000403361	0	0	0	0	3.09009e-07	0	0	4.1086e-08	0	0.000153756	0.00029027
216.333	0	0	0	0	0.00378	0	0	0	0	4.8068e-08	0	0	0	0	0	8.67266e-06
216.417	0	0	0	0	0.00251	0	0	0	0	1.86965e-05	0	0	0	0.00108	0	0
216.5	0	0	0	0	0.000598936	0	0	0	0	0.00276	0	0	0	0.00608	2.27277e-07	2.90787e-07
216.583	0	0	0	0	0.00263	0	0	0	0	0.00614	0	0	0	0.0028	6.93276e-07	2.8757e-07
216.667	6.70355e-05	0	0	0	0.00295	0	0	0	0	0.00198	0	0	0	0.00105	3.06686e-07	1.86737e-07
216.75	0.01347	0	0	0	0.000726715	0	0	0	0	0.000190443	0	0	0	0.00498	4.48137e-08	5.07817e-08
216.833	0.05795	0.00562	0.00194	0	3.32719e-05	0	0.00027425	0	0	0	0	0	0	0.00313	0	4.61926e-09
216.917	0.05986	0.03545	0.00216	0	2.73991e-07	0	0.0061	0	0	0	0	0	0	0.000591535	0	0
217	0.0285	0.04635	0.000516513	0	7.99466e-08	0	0.00965	0	0	0.00222	0	0	0.00102	1.17707e-07	0	0
217.083	0.00529	0.02285	2.02761e-05	0	5.72447e-09	0	0.00788	0	0	0.00898	0	0.000833612	0.00768	0.000532715	0	0
217.167	0	0.00416	0	0	2.59179e-07	0	0.02226	0	0	0.00494	0	0.01432	0.00549	0.01103	0	0
217.25	0.00698	0	0	0	1.10011e-07	0	0.01211	0	0	0.000862271	0	0.01689	0.00117	0.01578	0	0
217.333	0.02319	0	0	0	1.49168e-08	0	0.002	0	0	0	0	0.00506	1.52504e-05	0.02337	0	0
217.417	0.01388	0	1.93994e-07	0	0	0	0	0	0	0	0	0.000436503	0	0.01284	0	0
217.5	0.02114	8.18867e-05	7.83437e-08	0	0	0	4.0316e-07	0	0	0	0	0	0	0.00255	0	0
217.583	0.01997	0.00524	1.1192e-08	0	0	0	4.53555e-07	0	0	0.000467812	0	0	0	0	0	0
217.667	0.00477	0.01024	0.00432	0	0	0.00025515	1.0079e-07	0	0	0.00653	0	0	5.37853e-07	0	0	0
217.75	0.00018835	0.00348	0.00425	0	0	0.000533114	1.37471e-06	0	0	0.00445	0	1.14233e-06	7.0935e-05	0	0	0
217.833	0	0.00581	0.000876627	0	0	0.000270612	3.76937e-07	0	0	0.000834847	0	7.0361e-07	0.00814	0	0	0
217.917	1.44393e-06	0.00414	4.33589e-06	0	0	0.000986952	2.21728e-08	0	0	0	0	1.20028e-07	0.01418	1.32066e-06	0.000486272	0
218	4.62435e-07	0.000863449	0	0	0.00129	0.000552796	0	0	0	0.000230527	0	0	0.01002	4.26762e-07	0.00177	0
218.083	0.000219373	0.002	0	0	0.00598	8.71127e-05	0	0	0	0.00743	0	0	0.00672	0.00268	0.000712934	0
218.167	0.01236	0.00995	4.63534e-05	0	0.00592	0	0	0	0	0.0062	0	0	0.01211	0.01612	8.753e-05	0
218.25	0.02893	0.00592	0.00369	0	0.00406	4.45057e-08	0	0	0.03053	0.00132	0	0	0.0068	0.01162	0	0
218.333	0.01192	0.00109	0.00837	0	0.00108	2.29865e-08	0	0.000250342	0.27788	1.68169e-05	0	0	0.0014	0.00257	0	0
218.417	0.00155	4.12907e-07	0.00292	0	0.0028	1.35997e-08	0	0.01792	0.26086	0	0	0	0.00246	0.000109598	0	9.9337e-05
218.5	0.004	0.000423822	0.000314673	0	0.00829	6.39647e-08	0	0.01304	0.0694	0	0	0	0.00268	0	0.00143	0.00297
218.583	0.02419	0.0198	0	0	0.00409	1.64758e-08	0	0.00221	0.00428	0	0	0	0.000733481	0	0.00304	0.00264
218.667	0.03594	0.01659	0	0.000508391	0.000655875	9.69162e-10	0	0	0	6.11151e-07	0	0	4.93167e-05	0	0.000979315	0.000582636
218.75	0.03943	0.00951	0	0.01175	3.39357e-07	0	0	0	0.02624	2.12873e-07	0	0	7.53796e-07	0.00066079	8.74936e-05	1.28054e-05
218.833	0.01271	0.00838	4.5887e-07	0.00779	1.44725e-05	0	0	3.9397e-05	0.18054	2.06006e-08	0	0	0.00199	0.00896	0	0
218.917	0.0177	0.00331	3.84257e-07	0.00128	0.00168	7.29779e-06	0	0.01089	0.12662	0	0.000748645	0	0.0037	0.00505	0	0
219	0.0128	0.0066	7.46131e-08	0	0.0036	0.000485533	0.00207	0.03479	0.02541	0	0.00419	0	0.00124	0.00372	0	0
219.083	0.00247	0.01166	0	0	0.00123	0.000425991	0.0145	0.02897	1.52357e-06	0	0.00301	0	0.000127394	0.00833	2.11369e-07	2.51177e-07
219.167	0.000812017	0.00636	0	0	0.000129382	0.00016126	0.00735	0.0197	0	0	0.000594625	0	1.60564e-08	0.01519	1.34508e-07	9.2175e-08
219.25	0.02564	0.00114	0	0	0.000602017	0.00116	0.00112	0.00462	0	0	8.90418e-06	0	0	0.01597	2.40192e-08	1.15219e-08
219.333	0.0388	0.000752389	0	8.85479e-07	0.00464	0.00188	0	0.000242086	0	0.000320109	0	0	0	0.00401	0	0
219.417	0.01452	0.03258	0.00102	2.35586e-07	0.00371	0.000767522	0	0	1.29503e-05	0.00551	0	0	4.762e-05	0.00209	0.00119	0
219.5	0.000403816	0.05583	0.00613	1.62473e-08	0.00411	0.00011879	0	1.7651e-06	4.24423e-06	0.01161	9.62529e-08	0	0.00619	0.00933	0.0026	0
219.583	0.03509	0.04919	0.0027	0	0.00302	0.000594714	8.86911e-08	0.00225	0.00141	0.00805	3.11952e-07	0.00156	0.02365	0.01642	0.000830326	0
219.667	0.0729	0.07363	0.0011	0	0.00223	0.00237	8.64738e-07	0.02937	0.00784	0.0018	1.00102e-07	0.00761	0.01819	0.02315	0.000120094	0
219.75	0.03502	0.03133	0.00605	0	0.00174	0.00257	2.21728e-07	0.04	0.01776	8.77266e-05	9.6969e-09	0.00423	0.00538	0.02344	0.00070057	0.00019522
219.833	0.04059	0.00719	0.01122	0.000795091	0.01646	0.00187	0	0.0156	0.01771	0.00417	0	0.000720168	0.0061	0.01572	0.000491752	0.00221
219.917	0.0536	0.03531	0.00713	0.01249	0.02266	0.00156	0	0.00182	0.02484	0.00928	0	0	0.00523	0.00874	9.67934e-05	0.00153
220	0.04784	0.0689	0.00324	0.0251	0.01764	0.00237	0	0.0119	0.0247	0.01937	0	0	0.01073	0.00334	0.00235	0.000302341
220.083	0.03915	0.06541	0.00558	0.01134	0.02108	0.00262	0	0.03474	0.05973	0.02172	0	0	0.01423	0.01057	0.00468	0
220.167	0.01154	0.04235	0.0084	0.00309	0.03182	0.00291	0	0.01358	0.12668	0.01743	0	0	0.00557	0.01846	0.00193	0
220.25	0.00267	0.04034	0.00923	0.00582	0.03389	0.00359	0	0.00167	0.11763	0.03561	1.4206e-05	4.74875e-07	0.01146	0.02358	0.000261405	0
220.333	0.03309	0.0273	0.00328	0.01051	0.01796	0.00415	0	2.05906e-06	0.03879	0.01952	0.00289	1.29092e-07	0.02223	0.0355	5.04072e-08	6.34532e-05
220.417	0.12032	0.03067	0.0099	0.0144	0.03446	0.00211	0	3.92201e-07	0.0152	0.0098	0.00238	9.22087e-09	0.01509	0.05353	0.000752217	0.00407
220.5	0.10367	0.07345	0.01409	0.02296	0.04237	0.00138	0	0	0.0419	0.01842	0.000455924	0	0.0218	0.04512	0.00396	0.00751
220.583	0.0473	0.09158	0.00494	0.01639	0.04904	0.00247	0	1.47076e-06	0.02618	0.02059	0.00026953	0	0.0195	0.03012	0.00325	0.0061
220.667	0.0278	0.08584	0.00479	0.00645	0.05102	0.00267	0	0.01025	0.02417	0.02935	0.00778	0	0.02225	0.03104	0.000806154	0.00566
220.75	0.00952	0.06041	0.0053	0.00755	0.05336	0.0011	0	0.03754	0.032	0.04086	0.00904	0	0.02747	0.01529	0.000143114	0.0017
220.833	0.00105	0.03814	0.00416	0.00515	0.03325	0.00124	0	0.02073	0.04603	0.06863	0.00242	0	0.02947	0.0127	0.00154	0.000147191
220.917	0.00101	0.03187	0.00103	0.00122	0.01242	0.00112	0	0.00351	0.01718	0.05435	0.000150714	0	0.01777	0.03083	0.00125	0
221	0.02742	0.0172	4.82039e-05	9.82353e-05	0.00857	0.000309622	0	0	0.00202	0.02246	0	0	0.00681	0.04397	0.00026508	3.57948e-07
221.083	0.02949	0.00341	3.3844e-07	1.43923e-06	0.00296	2.12639e-05	0.00397	0	0	0.00866	0	0	0.00142	0.02184	3.08692e-06	2.56988e-07
221.167	0.00731	7.52476e-05	4.73115e-08	6.08754e-07	0.000360269	1.20231e-07	0.01894	0	0	0.00203	0	0	9.67922e-05	0.00363	0	4.30241e-07
221.25	0.000346029	1.547e-06	0	3.55933e-07	1.16778e-06	1.25522e-07	0.01927	0	0	0.000225591	7.32116e-07	0	3.93382e-07	7.58365e-06	0	2.34722e-07
221.333	2.48985e-07	2.46619e-06	3.61873e-07	4.67135e-07	2.93478e-06	2.6749e-08	0.00921	2.32993e-06	2.17294e-06	9.69821e-07	3.53937e-07	0	6.48417e-07	4.36915e-07	0	4.14224e-08
221.417	9.43744e-09	1.63771e-06	1.56687e-07	1.87314e-07	1.25958e-06	8.89979e-08	0.00211	6.35436e-07	2.20871e-06	2.05707e-06	5.3333e-08	0	1.22332e-06	5.16332e-07	1.23858e-07	0
221.5	0	1.8441e-06	2.23839e-08	2.12716e-08	5.3343e-07	4.45057e-08	7.16536e-05	7.0604e-08	4.56048e-07	2.32381e-06	0	0	7.21844e-07	1.01591e-06	4.28738e-08	0
221.583	2.56632e-06	5.61721e-07	0	0	3.84748e-07	6.84703e-09	0	0	0	8.77621e-07	0	0	2.21684e-07	2.49423e-06	4.76376e-09	0
221.667	1.10946e-06	5.81663e-08	0	0	7.91274e-08	0	0	0	0	2.98798e-07	0	0	3.1449e-08	6.65001e-07	0	0
221.75	1.45686e-07	0	0	0	1.92994e-09	0	0	0	0.00103	5.18988e-08	0	0	0	4.25096e-08	0	0
221.833	0	0	0	0	0	0	8.39363e-07	0	0.02464	0	0	0	0	0	0	0
221.917	0	0	0	0	0	0	3.35745e-07	0	0.0311	0	0	0	0	0	0	0
222	0	0	0	0	0	0	2.79788e-08	0	0.00799	0	0	0	0	0	0	0
222.083	0	0	0	0	0	0	0	0	0.000436157	0	0	0	0	0	0	0
222.167	0	0	0	0	0	0	0	0	0	0	0	0	0	0	0	0
222.25	0	0	0	0	0	0	0	0	0	0	0	0	0	0	0	0
222.333	0	0	0	0	0	0	0	0	0	0	0	0	0	0	0	0
222.417	0	0	0	0	0	0	0	0	2.61842e-06	0	0	0	0	0	0	0
222.5	0	0	0	0	0	0	0	0	1.19019e-06	0	0	0	0	0	0	0
222.583	0	0	0	0	0	0	0	0	1.66627e-07	0	0	0	0	0	0	0
222.667	0	0	0	0	0	0	0	0	0	0	0	0	0	0	0	0
222.75	0	0	0	0	0	0	0	0	0	0	0	0	0	0	0	0
222.833	0	0	0	0	0	0	0	0	0	0	0	0	0	0	0	0
222.917	0	0	0	0	0	0	0	0	0	0	0	0	0	0	0	0
223	0	0	0	0	0	0	0	0	0	0	0	0	0	0	0	0
223.083	0	0	0	0	0	0	0	0	0	0	0	0	0	0	0	0
223.167	0	0	0	0	0	0	0	0.01158	0	0	0	0	0	0	0	0
223.25	0	0	0	0	0	0	0	0.02227	0	0	0	0	0	0	0	0
223.333	0	0	0	0	0	0	0	0.00709	0	0	0	0	0	0	0	0
223.417	0	0	0	0	0	0	0	0.000624069	0	0	0	0	0	0	0	0
223.5	0	0	0	0	0	0	0	0	0	0	0	0	0	0	0	0
223.583	0	0	0	0	0	0	0	0	0	0	0	0	0	0	0	0
223.667	0	0	0	0	0	0	0	0	0	0	0	0	0	0	0	0
223.75	0	0	0	0	0	0	0	1.55329e-06	0	0	0	0	0	0	0	0
223.833	0	0	0	0	0	0	0	9.88456e-07	0	0	0	0	0	0	0	0
223.917	0	0	0	0	0	0	0	1.41208e-07	0	0	0	0	0	0	0	0
224	0	0	0	0	0	0	0	0	0	0	0	0	0	0	0	0
224.083	0	0	0	0	0	0	0	0	0	0	0	0	0	0	0	0
224.167	0	0	0	0	0	0	0	0	0	0	0	0	0	0	0	0
224.25	0	0	0	0	0	0	0	0	0	0	0	0	0	0	0	0
224.333	0	0	0	0	0	0	0	0	0	0	0	0	0	0	0	0
224.417	0	0	0	0	0	0	0	0	0	0	0	0	0	0	0	0
224.5	0	0	0	0	0	0	0	0	0	0	0	0	0	0	0	0
224.583	0	0	0	0	0	0	0	0	0	0	0	0	0	0	0	0
224.667	0	0	0	0	0	0	0	0	0	0	0	0	0	0	0	0.00034247
224.75	0	0	0	0	0	0	0	0	0	0	0	0	0	0	0	0.00333
224.833	0	0	0	0	0	0	0	0	0	0	0	0	0	0	0	0.00194
224.917	0	0	0	0	0	0	0	0	0	0	0	0	0	0	0	0.000279516
225	0	0	0	0	0	0.000349037	0	0	0	0	0	0	0	0	0	0
225.083	0	0	0	0	0	0.000313837	0	0	0	0	0	0	0	0	0	0
225.167	0	0	0	0	0	6.89242e-05	0	0	0	0	0	0.00032952	0	0	0	0
225.25	0	0	0	0	0	1.40966e-06	0	0	0	6.70445e-05	0	0.00451	0	0	0	8.03361e-08
225.333	0	0	0	0	0	0	0	0	0	0.00406	0	0.00309	0	0	0	2.32975e-07
225.417	0	0	0	0	0	0	0	0	0	0.00847	0	0.000545884	0	0	0	5.62353e-08
225.5	0	0	0	0	0	1.54484e-06	0	0	0	0.00288	0	0	0	0	0	2.67787e-09
225.583	0	0	0	0	0	0.000562158	0	0	0	0.000299339	0	0	0	0	0	0
225.667	0	0	0	0	0	0.00161	0	0	0	0	0	0	0	0	0	0
225.75	0	0	0	0	0	0.000606638	0	0	0	0	0	0	0	0	0	0
225.833	0	0	0	0	0.000797013	7.18992e-05	0	0	0	0	0	3.3767e-07	0	0	0	0
225.917	0	0	0	0	0.0087	0	0	0	0	4.90381e-07	0	9.59693e-08	0	0	0	0
226	0	0	0	0	0.00707	0	0	0	0	3.87143e-07	0	7.10884e-09	0	0	0	0
226.083	0	0	0	0	0.00153	0	0	0	0	6.88254e-08	0	0	0	0	0	0
226.167	0	0	0	0	2.47918e-05	7.46255e-08	0	0	0	0	0	0	0	0	0	0
226.25	0	0	0	0	0	7.80176e-08	0	0	0	0	0	0	0	0	0	0
226.333	0	0	0	0	0	1.59912e-08	0	0	0	0	0	0	0	0	0	0
226.417	0	0	0	0	0	0	0	0	0	0	0	0	0	0	0	0
226.5	0	0	0	0	6.88048e-07	0	0	0	0	0	0	0	0	0	0	0.000520353
226.583	0	0	0	0	2.45863e-07	1.30706e-05	0	0	0	0.01661	0	0	0	0	0	0.00387
226.667	0	0	0	0	2.75219e-08	0.000414037	0.00257	0.00223	0	0.02664	0	0	0.000228128	0	0	0.00247
226.75	0	0	0	0	0	0.000442958	0.01388	0.00923	0	0.00731	0	0.000154292	0.00302	0	0	0.000461735
226.833	0	0	0	0	0	0.000106523	0.00822	0.01613	0.00282	0.01357	0	0.01197	0.00269	0	0	0
226.917	0	0	0	0	0	0	0.00932	0.02006	0.1137	0.04746	0	0.02146	0.000596673	0	2.14474e-05	0
227	0	0	0	0	0	0.000228797	0.02299	0.00593	0.14923	0.0636	0	0.00778	1.37052e-05	0	0.00096766	0
227.083	0	0	0	0	0	0.00109	0.01921	0.000505525	0.04304	0.06662	0	0.000886122	0	0	0.00279	0
227.167	0	0	0	0	0	0.000444278	0.00487	0	0.0032	0.05018	0	0	0	0	0.00198	2.65109e-07
227.25	0	0	0	0	0	5.46598e-05	0.000357946	4.23624e-07	0	0.01279	0	0	0	0	0.000448614	8.03361e-08
227.333	0	0	0	0	0	0	9.32307e-07	4.94228e-07	0	0.000791447	0	0	2.57389e-07	0	1.22076e-05	8.03361e-09
227.417	0	0	0	0	0	0	2.26777e-07	1.48268e-06	0	6.94798e-07	0	1.07456e-06	9.38712e-08	0	0	0
227.5	0	0	0	0	0	0	9.57505e-07	8.47248e-07	1.1402e-05	2.2803e-06	0	1.01007e-06	1.21124e-08	0	0	0
227.583	0	0	0	0	0	4.79735e-08	1.63423e-06	1.41208e-07	6.14138e-06	1.76591e-06	0	2.04146e-07	0	0	0	0
227.667	0	0	0	0	0	5.62114e-08	7.21885e-07	0	9.75956e-07	4.40896e-06	0	0	0	0	1.86739e-07	0
227.75	0	0	0	0	0	1.21145e-08	1.11915e-07	0	0	1.90199e-06	0	0	0	0	7.05036e-08	0
227.833	0	0	0	0	0	0	0	0	0	2.71074e-07	0	0	0	0	8.57477e-09	0.00116
227.917	0	0	0	0	0	0	0	0	0	0	0	0	0	0	0	0.00293
228	0	0	0	0	0	0	0	0	0	0	0	0	0	0	0	0.000976516
228.083	0	0	0	0	0	0	0	0	0	0	0	0	0	0	0	8.75765e-05
228.167	0	0	0	0	0	0	0	0	0	0	0	0	0	0	0	0
228.25	0	0	0	0	0	0	0	0	0	0	0	0	0	0	0	0
228.333	0	0	0	0	0	0	0	0	0	0	0	0	0	0	0	0
228.417	0	0	0	0	0	0	0	0	0	0	0	0	0	0	0	2.10176e-07
228.5	0	0	0	0	0	0	0.00141	0	0	0	0	0	0	0	0	1.33959e-07
228.583	0	0	0	0	0	0	0.00949	0.00448	0	0	0	0	0	0	0	2.30963e-08
228.667	0	0	0	0	0	0	0.00429	0.01272	0	0	0	0	0	0.000972357	0	0
228.75	0	0.00697	0	0	0	0	0.00502	0.00552	0	0	0	0	0	0.00541	0	0
228.833	0.00019494	0.00748	0	0	0	0	0.00764	0.02347	0	0	0	0	0	0.00322	0	1.46328e-05
228.917	0.01453	0.00348	0	0	0	0	0.00217	0.05178	0	0	0	0	0	0.00058878	0	0.000880668
229	0.04197	0.00495	0	0	0	0	0.00361	0.03582	0	0	0	0	0	0	0	0.00123
229.083	0.01967	0.00173	0	0	0	0	0.01563	0.01973	0	0	0	0	0	0	0	0.00034231
229.167	0.003	0.000187938	0	0	0	0	0.01246	0.00986	0	0	0	0	0	0	0	2.42697e-05
229.25	0	0	0	0	0	0	0.00288	0.01455	0	0	0	0	0	0	0	0
229.333	0	7.63433e-07	0	0	0	0	0.000165887	0.00906	0	0	0	0	0	3.45508e-07	0	0
229.417	0	2.47207e-07	0	0	0	0	3.27567e-07	0.00183	0	0	0	0	0	1.00773e-07	0	0
229.5	2.6896e-07	2.89377e-07	0	0	0	0	5.0395e-08	3.21863e-06	0	0	0	0	0	9.59746e-09	0	9.44794e-08
229.583	2.30857e-06	2.29341e-07	0	0	0	0	5.31596e-07	1.23945e-06	0	0	0	0	0	0	0	4.83919e-08
229.667	5.82746e-07	4.45941e-08	0	0	0	0	1.16194e-06	1.03529e-06	0	0	0	0	0	0	0	6.91313e-09
229.75	3.362e-08	0	0	0	0	0	4.32895e-07	3.2512e-07	0	0	0	0	0	0	0	0
229.833	0	0	0	0	0	0	6.65183e-08	8.82453e-07	0	0	0	0	0	0	0	0
229.917	0	0	0	0	0	0	0	2.94151e-07	0	0	0	0	0	0	0	0
230	0	0	0	0	0	0	0	0	0	0	0	0	0	0	0	0
230.083	0	0	0	0	0	0	0	0	0	0	0	0	0	0	0	0
230.167	0	0	0	0	0	0	0	0	0	0	0	0	0	0	0	0
230.25	0	0	0	0	0	0	0	0	0	0	0	0	0	0	0	0
230.333	0	0	0	0	0	0	0	0	0	0	0	0	0	0	0	0
230.417	0	0	0	0	0	0	0	0	0	0	0	0	0	0	0	0
230.5	0	0	0	0	0	0	0	0	0	0	0	0	0	0	0	0
230.583	0	0	0	0	0	0	0	0	0	0	0	0	0	0	0	0
230.667	0	0	0	0	0	0	0	0	0	0	0	0	0	0	0	0
230.75	0	0	0	0	0	0	0	0	0	0	0	0	0	0	0	0
230.833	0	0	0	0	0.000790265	0	0	0	0	0	0	0	0	0	0.000390054	3.21422e-05
230.917	0	0	0	0	0.00254	1.45084e-06	0	0	0	0	0	0	0	0	0.00153	0.00177
231	0	0	0	0	0.0013	0.000262749	0	0.00060739	0	0	0	0	0	0	0.00123	0.00357
231.083	0	0	0	0	0.00021482	0.00066928	0	0.02479	0	0	0	0	0	0	0.00288	0.00269
231.167	0	0	0	0	0	0.000668789	0	0.04612	0	0	0	0	0	0	0.00111	0.000883111
231.25	0	0	0	0	0	0.00062551	0	0.01703	0	0	0	0	0	0	0.00112	0.0001061
231.333	0	0	0	0	0	0.000174962	0	0.00202	0	0	0	0	0	0	0.00177	0
231.417	0	0	0	0	0	1.3743e-05	0	0	0	0	0	0	0	0	0.000539611	0
231.5	0	0	0	0	1.46784e-07	0	0	0	0	0	0	0	0	0	4.36909e-05	9.10476e-08
231.583	0	0	0	0	4.03655e-08	3.63436e-08	0	0	0	0	0	0	0	0	1.58823e-07	1.41517e-07
231.667	0	0	0	0	1.8348e-09	3.05286e-08	0	2.09847e-06	0	0.0079	0	0	0	0.00146	1.43867e-07	1.1626e-07
231.75	0	0	0	0	0	4.98316e-08	0	2.23313e-06	0	0.01818	0	0	0	0.00554	2.88231e-08	2.29454e-08
231.833	0	0	0	0	0	2.49428e-08	0	4.77004e-07	0	0.00894	0	0	0	0.00276	1.31599e-07	0
231.917	0	0	0	0	0	3.91259e-09	0	0	0	0.00148	0	0	0	0.000431598	7.60948e-08	0
232	0	0	0	0	0	0	0	0	0	0	0	0	0	0	1.25333e-08	0
232.083	0	0	0	0	0	0	0	0	0	0	0	0	0	0	0	0
232.167	0	0	0	0	0	0	0	0	0	0	0	0	0	0	0	0
232.25	0	0	0	0	0	0	0	0	0	0	0	0	0	4.79873e-09	0	0
232.333	0	0	0	0	0	0	0	0	0	1.01497e-06	0	0	0	3.21515e-07	0	0
232.417	0	0	0	0	0	0	0	0	0	2.73774e-07	0	0	0	8.15784e-08	0	0
232.5	0	0	0	0	0	0	0	0	0	2.00322e-08	0	0	0	4.79873e-09	0.000378839	0
232.583	0	0	0	0	0	0	0	0	0	0	0	0.000158263	0	0	0.00156	0
232.667	0	0	0	0	0	0	0	0	0	0	0	0.0061	0	0	0.000908786	0
232.75	0	0	0	0	0	0	0	0	0	0	0.00433	0.00481	0	0	0.000332146	0
232.833	0	0	0	0	0	0	0	0	0	0	0.01083	0.000948531	0	0	0.00232	0
232.917	0	0	0	1.52858e-05	0	1.02236e-05	0	0.01035	0	0	0.01307	0.00162	0	0	0.00168	0
233	0	0	0	0.00254	0.000170702	0.000264872	0	0.03411	0	0	0.01004	0.00289	0	0	0.00033802	0
233.083	0	0	0	0.00388	0.00227	0.000327151	0	0.0146	0	0	0.01242	0.00111	0	0	0	0
233.167	0	0	0	0.00102	0.00219	9.22222e-05	0	0.00199	0	0	0.00882	0.00589	0	0	9.87141e-08	0
233.25	0	0	0	6.14623e-05	0.000531607	6.69171e-06	0	0	0	0	0.00199	0.00698	0	0	2.94042e-08	0
233.333	0	0	0	0	2.30446e-05	0	0	0	0	0	8.94636e-05	0.00186	0	0	2.1003e-09	0
233.417	0	0	0	0	0	0	0	0	0	0	4.89069e-07	0.000115528	0	0	1.71737e-07	0
233.5	0	0	0	0	0	0	0	1.13792e-06	0	0	6.25941e-07	0	0	0	5.64451e-08	0
233.583	0	0	0	3.19074e-07	0	2.50283e-08	0	1.78816e-06	0	0	5.01504e-07	0	0	0	6.0048e-09	0
233.667	0	0	0	1.48901e-07	1.93918e-07	1.29955e-08	0	4.06399e-07	0	0	8.39405e-07	0	0	0	0	0
233.75	0	0	0	2.12716e-08	8.01778e-08	1.92526e-09	0	0	0	0	3.13617e-07	5.67908e-07	0	0	0	0
233.833	0	0	0	0	1.11876e-08	0	0	0	0	0	4.12118e-08	2.7387e-07	0	0	0	0
233.917	0	0	0	0	0	0	0	0	0	0	0	4.12106e-08	0	0	0	0
234	0	0	0	0	0	0	0	0	0	0	0	0	0	0	0	0
234.083	0	0	0	0	0	0	0	0	0	0	0	0	0	0	0	0
234.167	0	0	0	0	0	0	0	0	0	0	0	0	0	0	0	0
234.25	0	0	0	0	0	0	0	0	0	0	0	0	0	0	0	0
234.333	0	0	0	0	0	0	0	0	0	0	0	0	0	0	0	0
234.417	0	0	0	0	0	0	0	0	0	0	0	0	0	0	0	0
234.5	0	0	0	0	0	0	0	0	0	0	0	0	0	0	0	0
234.583	0	0	0	0	0	0	0	0	0	0	0	0	0	0	0	0
234.667	0	0	0	0	0	0	0	0	0	0	0	0	0.000538136	0	0	0
234.75	0	0	0	0	0	0	0	0	0	0	0	0	0.00482	0	0	0
234.833	0	0	0	0	0	0	0	0	0	0	0	0	0.00423	0.00191	0	0
234.917	0	0	0	0	0	0	0	0	0	0	0	0	0.000966955	0.00775	0	0
235	0	0	0	0	0	0	0.00224	0	0	0	0	0	2.89409e-05	0.00434	0	0
235.083	0	0	0	0	0	0	0.00883	0	0	0	0	0	0	0.00077041	0	0
235.167	0	0	0	0	0	0	0.00459	0	0	0	0	0	0	0	0	0
235.25	0	0	0	0	0	0	0.000764739	0	0	0	0	0	0	0	0	0
235.333	0	0	0	0	0	0	0	0	0	0	0	0	3.93112e-07	0	0	0
235.417	0	0	0	0.00236	0	0	0	0	0	0	0	0	1.53314e-07	0	0	0
235.5	0	0	0	0.00744	0	0	0	0	0	0	0	0	1.96556e-08	4.77022e-07	0	0
235.583	0	0	0	0.00578	0	0	0	0	0	0	0	0	0	1.36292e-07	0	0
235.667	0	0	0	0.0014	0	0	5.09974e-07	0	0	0	0	0	0	1.23902e-08	0	0
235.75	0	0	0	4.5683e-05	0	0	1.33037e-07	0	0	0	0	0	0	0	0	0
235.833	0	0	0	0	0	0	0	0	0	0	0	0	0	0	0	0
235.917	0	0	0	0	0	0	0	0	0	0	0	0	0	0	0	0
236	0	0	0	0	0	0	0	0	0	0	0	0	0	0	0	0
236.083	0	0	0	5.57317e-07	0	0	0	0	0	0	0	0	0	0	0	0
236.167	0	0	0	2.16971e-07	0	0	0	0	0	0	0	0	0	0	0	0
236.25	0	0	0	2.5526e-08	0	0	0	0	0	0	0	0	0	0	0	0
236.333	0	0	0	0	0	0	0	0	0	0	0	0	0	0	0	0
236.417	0	0	0	0	0	0	0	0	0	0	0	0	0	0	0	0
236.5	0	0	0	0	0	0	0	0	0	0	0	0	0	0	0.000573695	0
236.583	0	0	0	0	0	0	0	0	0	0	0	0	0	0.00769	0.00235	0
236.667	0	0	0.000158917	0	0	0	0.00234	0.00113	0	0.00134	0	0	0	0.00751	0.00106	0
236.75	0	0	0.00235	0	0	0	0.01603	0.01933	0	0.01725	0	0	0	0.00169	0.000151204	0
236.833	0	0	0.00161	0	0	0	0.01458	0.01863	0	0.01975	0	0.00537	0	4.38241e-05	0	0
236.917	0	0	0.000303934	0	0	0	0.00388	0.01805	0	0.01192	0	0.01089	0	0.00242	0	0
237	0	0	0	0	0	0	0.00406	0.04473	0	0.00233	0	0.00369	0	0.00589	0	0.00105
237.083	0	0	0	0	0	0	0.00594	0.05043	0	0	0	0.000371572	0	0.00188	4.74474e-08	0.0022
237.167	0	0	0	0	0	0	0.00184	0.04599	0	0	0	0	0	0.00015746	1.28018e-07	0.004
237.25	0	0	0	0	0	0	0.000165076	0.01799	0	0	0	0	0	2.68592e-07	3.04379e-08	0.00604
237.333	0	0	1.71247e-07	0	0	0	1.1473e-06	0.00257	0	0	0	0	0	2.9037e-08	8.95233e-10	0.00419
237.417	0	0	5.10097e-08	0	0	0	5.51231e-07	0	0	1.23886e-06	0	6.62221e-07	0	0	0	0.00122
237.5	0	0	3.64355e-09	0	0	0	8.39363e-08	1.75976e-06	0	3.95746e-07	0	4.96666e-07	0	4.38297e-07	0	0.000100797
237.583	0	0	0	0	0	0	3.9911e-07	1.04244e-06	0	3.44127e-08	0	9.10554e-08	0	2.59518e-07	0	1.09793e-07
237.667	0	0	0	0	0.00341	0	2.439e-07	2.35712e-06	0	0	0	0	0	4.61365e-08	0	8.83697e-08
237.75	0	0	0	0	0.00994	0	4.43455e-08	2.19456e-06	0	0	0	0	0	0	0	1.60672e-08
237.833	0	0	0	0	0.00348	0	0	4.87679e-07	0	0	0	0	0	0	0	2.91407e-07
237.917	0	0	0	0	0.000339833	0	0	0	0	0	0	0	0	0	0	1.7209e-07
238	0	0	0	0	0	0	0	0	0	0	0	0	0	0	0	2.9829e-08
238.083	0	0	0	0	0	0	0	0	0	0	0	0	0	0	0	0
238.167	0	0	0	0	0	0	0	0	0	0	0	0	0	0	0	0
238.25	0	0	0	0	6.59298e-07	0	0	0	0	0	0	0	0	0	0	0
238.333	0	0	0	0	4.70638e-07	0	0	0	0	0	0	0	0	0	0	0
238.417	0	0	0	0	8.72303e-08	0	0	0	0	0	0	0	0	0	0	0
238.5	0	0	0	0	0	0	0	0	0	0	0	0	0	0	0	0.000147493
238.583	0	0	0	0	0	0	0	0	0	0	0	0	0.00141	0	0	0.00216
238.667	0	0	0	0	0	0	0	0	0	9.65793e-05	5.83147e-06	0	0.00532	0	0	0.00332
238.75	0	0	0.000202225	0	0.00187	0	0	0	0	0.00593	0.000681978	0.00684	0.00204	0	0	0.00267
238.833	0	0	0.00316	0	0.0026	0	0.000165299	0	0	0.01326	0.00155	0.01333	0.000246273	0	0	0.00267
238.917	0	0	0.0014	0	0.00979	2.28548e-05	0.00536	0	0	0.00555	0.000502396	0.00429	0	0	0	0.000981867
239	0	0	0.000178486	0	0.0136	0.00070567	0.00661	0.000109083	0	0.00076077	4.84491e-05	0.000393484	0	0	0	0.000133216
239.083	0	0	0	0	0.00508	0.000808167	0.00182	0.01791	0	0	0	0	0	0	0	0
239.167	0	0	0	0	0.000651418	0.000905904	0.000125373	0.03881	0	0	0	0	2.32818e-07	0	0	1.66293e-07
239.25	0	0	0	0	0	0.000817704	0	0.02103	0	0	0	0	2.60917e-07	0	0	2.12113e-07
239.333	0	0	1.33142e-07	0	1.95783e-07	0.0002859	0	0.00355	0	3.5273e-07	9.81454e-08	8.96931e-07	5.61974e-08	0	0	1.26751e-07
239.417	0	0	1.75505e-07	0	8.20424e-08	3.31987e-05	0	0	0	6.79651e-07	6.7475e-08	5.8996e-07	0	0	0	1.26741e-07
239.5	0	0	3.93374e-08	0	6.15258e-07	0	5.03618e-07	0	0	1.54857e-07	1.22682e-08	1.05521e-07	0	0	0	2.76525e-08
239.583	0	0	0	0	6.39134e-07	6.05726e-08	2.51809e-07	0	0	8.60318e-09	0	0	0	0	0	0
239.667	0	0	0	0	1.36726e-07	3.25658e-08	2.79788e-08	1.55329e-06	0	0	0	0	0	0	0	0
239.75	0	0	0	0	7.33918e-09	5.40397e-08	0	2.40054e-06	0	0	0	0	0	0	0	0
239.833	0	0	0	0	0	3.86526e-08	0	6.35436e-07	0	0	0	0	0	0	0	0
239.917	0	0	0	0.000864241	0	7.22748e-09	0	7.0604e-08	0	0	0	0	0	0	0	0
240	0	0	0	0.00309	0	0	0	0	0	0	0	0	0	0	0	0
240.083	0	0	0	0.00149	0	0	0	0	0	0	0	0	0	0	0	0
240.167	0	0	0	0.000229666	0	0	0	0	0	0	0	0	0	0	0	0
240.25	0	0	0	0	0	0	0	0	0	0	0	0	0	0	0	0
240.333	0	0	0	0	0	0	0	0	0	0	0	0	0	0	0	0
240.417	0	0	0	0	0	0	0	0	0	0	0	0	0	0	0	0
240.5	0	0	0	1.2763e-08	0	0	0	0	0	0	0	0	0	0	0	0
240.583	0	0	0	1.74427e-07	0	0	0	0	0	0	0	0	0	0	0	0
240.667	0	0	0	4.25433e-08	0	0	0	0	0	0	0	0	0	0	0	0
240.75	0	0	0	4.25433e-09	0	0	0	0	0	0	0	0	0	0	0	0
240.833	0	0	0	0	0	0	0	0	0	0	0	0	0	0	0	0
240.917	0	0	0	0	0	0	0	0	0	0	0	0	0	0	0	0
241	0	0	0	0	0	0	0	0	0	0	0	0	0	0	0	0
241.083	0	0	0	0	0	0	0	0	0	0	0	0	0	0	0	0
241.167	0	0	0	0	0	0	0	0	0	0	0	0	0	0	0	0
241.25	0	0	0	0	0	0	0	0	0	0	0	0	0	0	0	0
241.333	0	0	0	0	0	0	0	0	0	0	0	0	0	0	0	0
241.417	0	0	0	0	0	0	0	0	0	0	0	0	0	0	0	0
241.5	0	0	0.00432	0	0	0	0	0	0	0	0	0	0	0	0	0
241.583	0	0	0.0047	0	0	0	0	0	0	0	0	0	0	0	0	0
241.667	0	0	0.000915517	0	0	0	0	0	0	0	0	0	0	0	0	0
241.75	0	0	0	0.00174	0	0	0	0	0	0	0	0	0	0	0	0
241.833	0	0	0	0.00686	0	0	0	0	0	0	0	0	0	0	0	0
241.917	0	0	0	0.00387	0	0	0	0	0	0	0	0	0	0	0	0
242	0	0	0	0.000689654	0	1.01403e-05	0	0	0	0	0	0	0	0	0	0
242.083	0	0	4.88716e-07	0	0	0.000212073	0	0	0	0	0	0	0	0	0	0
242.167	0	0	1.56687e-07	0	0	0.000216929	0	0	0	0	0	0	0	0	0	0
242.25	0	0	1.49226e-08	0	0	5.10265e-05	0	0	0	0	0	0	0	0	0	0
242.333	0	0	0	0	0	1.84199e-06	0	0	0	0	0	0	0	0	0	0
242.417	0	0	0	4.2243e-07	0	0	0	0	0	0	0	0	0	0	0	0
242.5	0	0	0	1.21855e-07	0	0.000135678	0.01297	0.00118	0	0	0	0	0	0	0	0
242.583	0	0	0	8.12366e-09	0	0.000321354	0.02032	0.01158	0	0	0	0	0	0	0	0
242.667	0	0	0	0.00268	0	0.000204428	0.00612	0.00571	0	0	0	0	0	0	0	0
242.75	0	0	0.000537361	0.00778	0	0.000427774	0.00439	0.000762537	0	0	0	0	0	0	0	0
242.833	0	0	0.00556	0.00275	0	0.000220741	0.00285	0.01248	0	0	0	0	0	0	0	0
242.917	0	0	0.01745	0.0079	0	3.69621e-05	0.000583473	0.03103	0	0	0	0	0	0	1.0345e-05	0
243	0	0	0.01941	0.02319	0	0	1.78902e-06	0.04604	0	0	0	0	0	0	0.00139	0
243.083	0	0	0.02222	0.02434	0	1.51613e-08	1.50775e-06	0.02095	0	0	0	0	0	0	0.0015	0
243.167	0	0	0.02182	0.00981	0	1.56504e-08	8.20392e-07	0.00334	0	0	2.0451e-05	0	0	0	0.000385236	0
243.25	0	0	0.01701	0.00134	0	3.42352e-09	1.33037e-07	1.96101e-07	0	0	0.000936129	0	0	0	2.12792e-05	0
243.333	0	0	0.0054	0	0.00115	2.50283e-08	2.77172e-07	0	0	0	0.00173	0	0	0	0	0
243.417	0	0	0.000566408	0	0.00671	6.7384e-09	1.0079e-07	1.38176e-06	0	0	0.00061913	0	0	0	0	0
243.5	0	0	9.19945e-07	0	0.00683	4.81314e-10	0	9.75359e-07	0	0.00383	7.23475e-05	0	0	0	0	0
243.583	0	0	6.14396e-07	6.21545e-07	0.00206	0	0	2.42189e-06	0	0.00945	0.00171	0.00397	0	0	1.26018e-07	0
243.667	0.00206	0	0.00257	1.20264e-06	0.000238901	0	0	6.35436e-07	0.00119	0.00353	0.00325	0.00496	0	0	5.77583e-08	0
243.75	0.01363	0	0.01065	0.00378	0.00669	0	0.00393	7.0604e-08	0.01259	0.00041416	0.000977181	0.0014	0	0	8.4012e-09	0
243.833	0.0078	5.15826e-05	0.00535	0.00383	0.00784	0	0.00945	0	0.02987	0.000637891	8.23276e-05	0.01632	0.000947506	0	0	0.000718424
243.917	0.00137	0.00536	0.00134	0.000827395	0.00198	0	0.00365	0	0.02435	0.02179	0.00153	0.03215	0.00196	0	0	0.00238
244	0	0.0075	0.00317	1.36802e-05	0.000102457	0	0.000442014	0	0.05002	0.07729	0.02833	0.02871	0.000621046	0	0	0.00101
244.083	0	0.00219	0.00182	0	2.9335e-07	0	0	0	0.08198	0.09401	0.06218	0.02372	5.77581e-05	0	0.00219	0.000893641
244.167	0	0.00017377	0.000314454	0.000138513	4.63185e-08	0	0	0	0.08834	0.07176	0.10445	0.08078	0	0.0021	0.00832	0.00465
244.25	0	0	5.68394e-07	0.01282	0	0	0	0	0.16639	0.1522	0.19131	0.20224	0	0.01442	0.01618	0.00824
244.333	8.55834e-07	0	0.000671852	0.01987	6.13692e-05	0	4.28357e-07	0.000562926	0.20826	0.27091	0.39333	0.59899	0.00502	0.02454	0.02882	0.01918
244.417	0.03091	0.00094135	0.02194	0.03739	0.00567	0	4.53555e-07	0.01775	0.53953	0.76432	0.8812	1.27416	0.03618	0.04059	0.05687	0.04058
244.5	0.08138	0.03482	0.06964	0.08127	0.00475	0	1.0079e-07	0.02384	1.39354	2.17854	2.21772	3.10449	0.11431	0.08841	0.1163	0.11482
244.583	0.04583	0.07477	0.14132	0.12739	0.01762	0.00010226	0.00198	0.08001	3.90788	5.3217	5.33823	6.74231	0.29009	0.18175	0.25644	0.30171
244.667	0.06246	0.0798	0.28024	0.22906	0.05027	0.000386264	0.01257	0.16589	11.9146	11.4671	11.7558	14.2209	0.52831	0.51082	0.63099	0.65065
244.75	0.21836	0.20168	0.38504	0.51573	0.08422	0.00016686	0.01458	0.28577	25.821	24.1812	23.7369	28.7655	0.88733	1.20346	1.33602	1.31172
244.833	0.45898	0.39555	0.70797	1.01916	0.12598	0.000373961	0.01332	0.37172	44.6393	45.7386	43.2492	49.9822	1.53825	2.03458	2.60767	2.5155
244.917	0.4604	0.6422	1.18816	1.58141	0.21386	0.00372	0.0384	0.51869	66.8704	72.536	69.4174	76.2016	2.45222	2.78712	4.45197	4.34836
245	0.59057	0.8296	1.48586	1.88651	0.26332	0.00647	0.05649	0.66092	82.6651	95.6934	92.1199	96.2819	3.41257	3.63529	6.29338	6.08607
245.083	0.67931	0.83627	1.66416	2.01259	0.25217	0.00625	0.05351	0.49841	86.4483	99.7756	100	99.684	3.95421	3.98191	6.99907	6.95925
245.167	0.61832	0.60628	1.43772	1.73209	0.2106	0.00377	0.04642	0.3171	69.522	80.7635	82.4036	79.9874	3.64788	3.26787	6.10206	6.13758
245.25	0.40994	0.33614	0.97793	1.1085	0.13317	0.00293	0.03169	0.22644	41.7671	51.2808	50.6099	49.3883	2.36052	1.93779	4.06884	4.04358
245.333	0.13642	0.1298	0.46097	0.47732	0.06271	0.00276	0.01722	0.09858	19.6517	23.998	23.7739	23.5265	1.11367	1.03443	2.10909	1.9582
245.417	0.01801	0.03228	0.17427	0.11543	0.01941	0.00108	0.00444	0.03687	6.89764	8.29973	8.2663	8.60865	0.42014	0.44407	0.80682	0.70898
245.5	0	0.00332	0.04528	0.02486	0.00364	0.000141533	0.0004223	0.00726	1.98786	2.14344	2.17952	2.37054	0.1222	0.14602	0.23656	0.19133
245.583	4.20006e-06	0	0.00497	0.00879	0.00543	9.70412e-08	3.33135e-06	0.000433396	0.39946	0.36707	0.45348	0.46105	0.02001	0.04202	0.05432	0.03251
245.667	7.29633e-06	1.49465e-05	0	0.00144	0.00766	6.3641e-08	2.19976e-06	1.55377e-05	0.05373	0.07597	0.08014	0.05827	0.00128	0.00699	0.01075	0.00846
245.75	2.18999e-05	1.76352e-05	4.41573e-06	2.19421e-05	0.00285	6.8028e-08	2.47075e-06	0.00209	0.05633	0.07848	0.01449	0.02113	4.94424e-06	0.000288749	0.00248	0.00373
245.833	1.73351e-05	9.97593e-06	2.09455e-05	2.76177e-05	0.000352862	1.75866e-07	1.53638e-06	0.02119	0.03993	0.05556	0.00531	0.03359	1.43548e-05	7.42684e-06	0.000294434	0.00399
245.917	3.70243e-06	0.00303	1.4742e-05	1.19227e-05	2.31469e-06	1.36347e-07	6.4073e-07	0.01125	0.00774	0.0202	0.0085	0.05851	1.30506e-05	1.44665e-05	0.00117	0.00815
246	1.92874e-07	0.00787	6.48919e-06	2.54718e-06	5.8113e-07	2.95811e-08	1.11915e-07	0.00167	0.28147	0.00725	0.02865	0.08122	1.18308e-05	0.000868262	0.00544	0.006
246.083	0	0.00282	1.12993e-06	1.0297e-06	8.14692e-08	1.44394e-09	0	9.80503e-08	0.50232	0.03307	0.04532	0.07647	2.30871e-05	0.01839	0.00441	0.00291
246.167	0	0.000316182	3.99788e-08	2.66979e-07	3.20562e-07	0	0	0	0.16951	0.03571	0.03624	0.06099	0.00216	0.01771	0.00122	0.00176
246.25	0	0	0	2.12716e-08	3.61732e-07	0	0	0	0.05468	0.01304	0.02066	0.03899	0.00442	0.00411	0.00218	0.000519503
246.333	0	0	0	0	7.64486e-08	0	0	3.2512e-07	0.01842	0.00723	0.00552	0.01779	0.00156	0.000135883	0.00206	5.95908e-05
246.417	0	0	0	0.00179	0	0.000185212	0.00325	1.30048e-06	0.0026	0.00615	0.000561547	0.01415	0.000169593	0	0.000542064	1.98628e-07
246.5	0.00329	4.054e-07	0.000596638	0.00252	0	0.000548604	0.01358	3.2512e-07	0.000170222	0.00162	0	0.00405	0	0	3.23159e-05	1.56962e-05
246.583	0.02197	0.000949272	0.00674	0.00695	0	0.000207712	0.02349	0.00273	0.00726	9.79486e-05	0.000210184	0.000339713	0	0.0015	9.04983e-05	0.000932692
246.667	0.01334	0.00939	0.00644	0.01804	0	0.000109033	0.03297	0.05473	0.01027	2.47252e-06	0.004	8.95714e-07	0.000340147	0.01225	0.0022	0.00249
246.75	0.00249	0.01403	0.00466	0.01108	0	0.000422144	0.03666	0.10486	0.00274	1.60441e-06	0.00508	2.37151e-06	0.00325	0.02413	0.00437	0.00458
246.833	0.0166	0.02178	0.00999	0.01637	0	0.000723825	0.05155	0.17827	0.00017233	2.77102e-07	0.00352	1.53894e-06	0.0048	0.0178	0.00568	0.00516
246.917	0.02289	0.00989	0.01461	0.00986	0	0.000983691	0.07357	0.28119	5.21875e-07	0.00579	0.00253	1.22879e-06	0.00706	0.02085	0.00483	0.00308
247	0.00711	0.00254	0.00521	0.00184	0	0.000402364	0.05331	0.16787	2.03049e-08	0.04166	0.00376	0.00116	0.01477	0.01229	0.00138	0.000582571
247.083	0.000692829	0.00647	0.000578607	1.02104e-07	0	0.000425786	0.0167	0.07232	0	0.04003	0.00599	0.01014	0.01077	0.00236	0.000115129	4.50418e-06
247.167	1.52887e-06	0.00374	5.65239e-07	1.00855e-06	0	0.000164733	0.00198	0.01942	8.31618e-07	0.01227	0.00934	0.00681	0.00286	0	0	9.46948e-08
247.25	4.0581e-07	0.000643875	2.36397e-07	9.858e-07	0	2.15021e-05	1.33412e-05	0.00238	4.02396e-07	0.00127	0.00365	0.00131	0.000180993	1.1469e-06	2.6874e-07	1.61411e-07
247.333	2.83123e-08	3.82235e-07	3.03216e-08	2.47233e-07	0	0	2.41619e-06	4.05282e-06	6.25949e-08	0	0.000475327	0.000602349	2.65912e-07	0.00132	1.95763e-07	2.40594e-07
247.417	1.53207e-06	8.72769e-07	8.17096e-07	1.06358e-06	0	6.51898e-08	2.89392e-06	1.24004e-05	0	0	1.81817e-07	0.00424	2.28098e-07	0.0124	3.5867e-07	3.35171e-07
247.5	9.79311e-07	2.35711e-07	6.86673e-07	3.19074e-07	0	4.06133e-08	4.18061e-06	1.33632e-05	0	5.85016e-07	0.00335	0.00263	3.0281e-09	0.0176	1.92178e-07	9.90812e-08
247.583	1.67262e-07	1.91117e-08	1.34755e-07	2.5526e-08	0	2.09497e-08	2.24791e-06	6.3962e-06	0	2.49802e-06	0.00378	0.000493729	0.00132	0.00548	3.25547e-08	0.000615961
247.667	0	4.14435e-07	3.02596e-09	0	0	2.05411e-08	4.19848e-07	2.82783e-06	0	1.67938e-06	0.0016	7.14617e-07	0.00624	0.000492032	0	0.00474
247.75	0	1.16333e-07	0	0	0	4.40166e-09	2.51975e-08	4.23624e-07	0	2.95275e-07	0.00774	2.21301e-07	0.0058	0	0	0.00277
247.833	0	7.27079e-09	0	0	0	0	0	0	0	0	0.00879	1.84417e-08	0.00181	0.000549195	0.00016877	0.000499395
247.917	0	0	0	0	0	0	0	0	0	0	0.00249	0	0.000200232	0.00982	0.0013	0
248	0	0	0	0	0	0	0	0	0	0	0.000205809	2.78192e-07	0	0.00805	0.00056119	0
248.083	0	0	0	0	0	0	0	0	0	0	3.6121e-07	8.63356e-08	0	0.00172	7.66813e-05	0
248.167	0	0	0	0	0	0	0	0	0	0	1.33332e-07	9.59284e-09	2.20776e-07	2.43287e-05	0	0
248.25	0	0	0	0	0	0	0.000834273	0	0	0	1.45406e-07	0	4.02437e-07	0	0	3.00252e-07
248.333	0	0	0	0	0	0	0.0079	0	0	0	6.63087e-07	0	2.52754e-07	0	0	8.77659e-08
248.417	0	0	0	0	0	0	0.00501	0	0.01606	0	3.55169e-07	0	4.32424e-08	0	3.62046e-08	6.92889e-09
248.5	8.61119e-05	0	0	0	0	0	0.00243	0	0.06893	0	5.81477e-08	0	0	7.86777e-07	6.85981e-08	0
248.583	0.01117	0.00155	0.000101404	0	0	0	0.01356	0.01523	0.02488	0	0	0	0	2.78779e-07	1.61968e-08	0
248.667	0.02845	0.00839	0.0036	0	0	0	0.02353	0.10985	0.00492	0.00953	0	0	0	3.09755e-08	0	0
248.75	0.01018	0.00375	0.00305	0	0	0	0.02901	0.11416	0.06363	0.02191	0.000108705	0	0	0	0.000643331	0
248.833	0.00114	0.000527416	0.00298	0	0	0.000464921	0.03558	0.10078	0.05256	0.00746	0.00359	0	0	0.00605	0.00126	0.000185976
248.917	0	0	0.00236	0	0	0.00234	0.04471	0.12203	0.01794	0.000743271	0.00499	0	0	0.01829	0.000434144	0.00415
249	0	0	0.000550457	0	0	0.00132	0.04323	0.08618	0.30517	0	0.00121	0	0	0.00784	4.62237e-05	0.00803
249.083	0	0	1.90376e-05	0	0	0.000230879	0.02248	0.10291	0.3521	0	5.18206e-05	0	0	0.00107	0	0.004
249.167	1.47928e-06	1.96311e-07	0	0	0	0	0.01049	0.06728	0.09256	0	0	0	0	0	0	0.000663887
249.25	1.33359e-06	4.5806e-07	2.83486e-07	0	0	0	0.00462	0.01517	0.00549	1.3679e-06	0	0	0	0	0	0
249.333	2.6896e-07	1.09062e-07	9.81299e-08	0	0	0	0.000881411	0.000623479	5.08948e-06	1.00657e-06	0	0	0	0	7.05036e-08	0
249.417	0	7.27079e-09	2.25873e-07	0	0	0	1.96303e-05	7.39671e-06	1.83327e-06	1.8927e-07	4.43834e-07	0	0	5.29166e-07	5.71651e-08	0
249.5	0	0	0.000527535	0.000107894	0	1.45357e-07	2.17648e-06	5.79532e-06	2.08315e-07	0	1.85253e-07	0	0	9.64761e-07	1.1433e-08	0
249.583	0	0	0.00476	0.00665	0	4.1393e-08	2.21132e-06	3.44881e-06	2.89478e-05	0	2.31566e-08	0	3.14058e-05	2.20211e-07	0	4.52687e-07
249.667	0	0	0.01128	0.00611	0	7.44536e-05	8.76184e-07	6.40949e-06	0.00319	0	0	0	0.00401	6.1951e-09	0	1.2241e-07
249.75	0	0.00166	0.00737	0.00133	0	0.000614875	5.31929e-07	2.32615e-06	0.01174	0	0	0	0.00293	0	0	6.92889e-09
249.833	0	0.01263	0.00147	2.44928e-05	0	0.000767206	1.51185e-07	2.4384e-07	0.00595	0	0	0	0.00185	0	0	0
249.917	0	0.00784	0	0	0	0.000222929	2.51975e-08	0	0.000952247	0	0	0	0.00217	0	0	0
250	0	0.00141	0	0	0	1.9877e-05	0	0	0	0	0	0	0.000635298	0	0	0
250.083	0	0	0	0	0	0	0	0	0	0	0	0	5.03042e-05	0	0	0
250.167	0	0	0	5.88966e-07	0	0	0	0	0	0	0	0	0	0	0	0
250.25	0	0	7.55963e-07	2.15277e-07	0	1.44394e-09	0	0	0	0	0	0	3.22352e-07	0	0	0
250.333	0	0	2.47142e-07	2.4371e-08	0	5.60513e-08	0	0	6.88544e-07	0	0	0	9.04159e-08	0	0	0
250.417	0	8.50683e-07	2.54411e-08	0	0	3.19399e-08	0	0	1.78843e-07	0	0	0	1.64736e-07	0	0	0
250.5	0	2.47207e-07	0	0.01068	0	5.32713e-09	0	0	8.94213e-09	0	0	0	8.96422e-08	0	0	0
250.583	0	2.18124e-08	0	0.01973	0	0	0	0	0	0	0	0	1.49404e-08	0	0	0
250.667	0	0	0	0.00744	0	0	0	0	0	0	0	0	0	0	0	0
250.75	0	0	0	0.000927016	0	0	0	0	0	0	0	0	0	0	0	0
250.833	0	0	0	0	0	0	0	0	0	0	0	0	0	0	0	0
250.917	0	0	0	0	0	0	0	0	0	0	0	0	0	0	0	0
251	0	0	0	0	0	0	0	0	0	0	0	0	0	0	0	0
251.083	0	0	0	7.71003e-07	0	0	0	0	0	0	0	0	0	0	0	0
251.167	0	0.00717	0	9.39221e-07	0	0	0	0	0	0	0	0	0	0	0	0
251.25	0	0.00901	0	2.00928e-07	0	0	0	0	0	0	0	0	0	0	0.000657111	0
251.333	0	0.00226	0	4.67274e-09	0	0	0	0	0	0	0	0	0	0	0.00226	0
251.417	0	0.000113386	0	0	0	0	0	0	0	0	0	0	0	0	0.000889134	0
251.5	0	0	0	0	0	0	0	0	0	0	0	0	0	0	0.000109513	0
251.583	0	0	0	0	0	0	0	0	0	0	0	0	0	0	0	0
251.667	0	0	0	0	0	0	0	0	0	0	0	0	0	0	0	0
251.75	0	7.76615e-07	0	0	0	0	0	0	0	0	0	0	0	0	0	0
251.833	0	3.43156e-07	0	0	0	0	0	0	0	0	0	0	0	0	9.62279e-08	0
251.917	0	4.51521e-08	0	0	0	0	0	0.00221	0	0	0	0	0	0	1.12425e-07	0
252	0	0	0	0	0	0	0	0.01612	0	0	0	0	0	0	2.38188e-08	0
252.083	0	0	0	0	0	0.000427852	0	0.00987	0	0	0	0	0	0	0	0
252.167	0	0	0	0	0	0.000469955	0	0.00177	0	0	0	0	0	0	0	0
252.25	0	0	0	0	0	0.000105685	0	0	0	0	0	0	0	0	0	0
252.333	0	0	0	0	0	2.74468e-06	0	0	0	0	0	0	0	0	0	0
252.417	0	0	0	0	0	0	0	0	0	0	0	0.00683	0	0	0	0
252.5	0	0	0	0	0	0	0	0	0	9.21204e-05	0	0.0111	0	0	0	0
252.583	0	0	0	0	0	0	0	1.01193e-06	0	0.00764	4.46203e-05	0.00351	0	0	0	0
252.667	0	0	0	0	0	4.45057e-08	0	3.37309e-07	0	0.01397	0.00114	0.000322698	0	0	0	0
252.75	0	0	0	0	0	1.66285e-08	0	0	0	0.00621	0.00119	2.18212e-05	0	0	0	0
252.833	0	0	0	0	0	1.95629e-09	0	0.00384	0.00288	0.000958687	0.00018189	0.0054	0	0	0	0
252.917	0	0	0	0	0	0	0.000250186	0.00762	0.01875	0	0	0.00518	0	0	0	0
253	0	0	0	0	0	0	0.00682	0.01247	0.01101	0	0	0.00126	0.00545	0	0	0
253.083	0	0.000216793	0	0	0	0	0.01049	0.00721	0.00198	0	0	5.36979e-05	0.01174	0	0	0
253.167	0	0.01165	0	0	0	0	0.00644	0.000997352	0	4.54114e-08	0.00102	7.94825e-05	0.00707	0	0	0
253.25	0	0.01175	0	0	0	0	0.00232	0	0	7.26583e-07	0.0017	0.00646	0.00119	0	0	0
253.333	0	0.00247	0	0	0	0	0.000367405	0	0	1.81646e-07	0.000458864	0.01197	0	0	0	0
253.417	0	2.39209e-05	0	0	0	0	0	0	0	6.48735e-09	0.000666193	0.0037	0	0	0	0
253.5	0	0	0	0	0	0	0	4.23624e-07	1.19799e-06	0	0.00266	0.00187	0	0	0	0
253.583	0	0	0	0	0	0	5.0395e-07	8.47248e-07	3.45183e-07	0	0.00158	0.00367	0	0	0	0
253.667	0	0	0	0	0	0	4.53555e-07	2.11812e-07	0.00181	0	0.00029326	0.00124	7.96392e-07	0	0	0
253.75	0	1.16333e-06	0	0	0	0	3.0237e-07	0	0.02423	0	0.00799	0.00011339	2.18024e-07	0	0	0
253.833	0	3.99894e-07	0	0	0	0	5.0395e-08	0	0.0217	0	0.01303	8.56748e-07	1.51405e-08	0	0	0
253.917	0	4.36248e-08	0	0	0	0	0	0	0.0049	0.01173	0.00953	2.96742e-05	0	0	0	0
254	0	0	0	0	0	0	0	0	0.000130385	0.01739	0.00368	0.00447	0	0	0	0
254.083	0	0	0	0	0	0	0	0	0	0.00475	0.000448249	0.00895	0	0	0	0
254.167	0	0	0	0	0	0	0	0	0	0.00449	5.11174e-08	0.00302	0	0	0	0
254.25	0	0	0	0	0	0	0.00128	0	0	0.00669	4.08939e-09	0.000310472	0	0	0	0
254.333	0	2.97697e-05	0	0	0	0	0.00328	0	2.04775e-06	0.00211	0	0	0	0	0	0.000127724
254.417	0	0.00416	0	0	0	0	0.0023	0.000339455	7.69023e-07	0.00019512	4.14543e-07	0	0	0	0	0.00319
254.5	0	0.00761	0	0	0	0	0.00636	0.02942	8.94213e-08	1.40084e-06	4.67876e-07	0	0	0	0	0.00282
254.583	0	0.00236	0	0	0	0	0.00657	0.1455	0	6.79819e-07	9.93933e-08	5.2559e-07	0	0	0	0.000596656
254.667	0	0.00021014	0	0	0	0	0.02388	0.19096	0	1.03003e-07	0	4.01108e-07	0	0	0	6.6438e-06
254.75	0	0	0	0	0	0	0.04534	0.28886	0	4.38762e-07	4.63448e-05	7.83774e-08	0	0	0	0
254.833	0	0	0	0	0	0	0.06339	0.35336	0	2.92508e-07	0.00641	0	0	0	0	0
254.917	0	0	0	0	0	0	0.04398	0.26109	0	5.16191e-08	0.00663	0	0	0	0	0
255	0	5.09646e-07	0	0	0	0	0.03799	0.14898	0	0	0.00165	0	0	0	0	2.78499e-07
255.083	0	3.249e-07	0	0	0	0	0.02827	0.0544	0	0	8.03955e-05	0	9.04709e-05	0	0	9.64034e-08
255.167	0	5.73352e-08	0	0	0	0	0.00746	0.01563	0	0	0	0	0.00314	0	0	1.07115e-08
255.25	0	0	0	0	0	0	0.000562049	0.00347	0	0.000523983	0	0	0.00776	0	0	0
255.333	0	0	0	0	0	0	2.31973e-06	0.000403749	0	0.01499	0	0	0.00901	0	0	0
255.417	0	0	0	0	0	0	3.10914e-06	1.3829e-05	0	0.02601	5.74579e-07	0	0.00652	0	0	0
255.5	0	0	0	0	0	0	1.95053e-06	1.16765e-05	0	0.01752	2.49524e-07	0	0.00163	0	0	0
255.583	0	0	0	0	0	0	2.45862e-06	6.45805e-06	0	0.00322	3.48453e-08	0	8.11227e-05	0	0	0
255.667	0	0	0	0	0	0	1.09726e-06	1.81053e-06	0	0	0	0	0	0	0	0
255.75	0	0	0	0	0	0	1.78677e-07	4.90252e-07	0	0	0	0	0	0	0	0
255.833	0	0	0	0	0	0	0	9.80503e-08	0	0	0	0	0	0	0	0
255.917	0	0	0	0	0	0	0	0	0	0	0	0	5.62151e-07	0	0	0
256	0	0	0	0	0	0	0	0	0	1.88839e-06	0	0	2.47661e-07	0	0	0
256.083	0	0	0	0	0	0	0	0	0	5.63083e-07	0	0	3.53801e-08	0	0	0
256.167	0	0	0	0	0	0	0	0	0	4.8068e-08	0	0	0	0	0	0
256.25	0	0	0	0	0	0	0	0	0	0	0	0	0	0	0	0
256.333	0	0	0	0	0	0	0	0	0	0	0	0	0	0	0	0
256.417	0	0	0	0	0.000715624	0	0	0.00113	0	0	0	0	0	0	0	0
256.5	0	0	0	0	0.00266	0	0	0.00741	0	0	0	0	0	0	0	0
256.583	0	0	0	0	0.00645	1.71299e-06	0.00351	0.01485	0	0	0	0	0.00117	0	0	0
256.667	0	0	0	0	0.05399	0.000122459	0.01182	0.10975	0	0.0067	0	0	0.00221	8.97585e-05	0	0.00248
256.75	0	0	0	0	0.09278	0.000886837	0.02998	0.35768	0	0.02558	0	0.000344474	0.00246	0.01036	0.000305237	0.00851
256.833	0.000557083	0	3.11915e-05	0	0.14819	0.00538	0.05251	0.62239	0	0.02164	0	0.00365	0.01097	0.02701	0.00154	0.00345
256.917	0.01382	0.00121	0.00197	0.00662	0.29512	0.0104	0.04591	0.94752	0	0.03558	0	0.00278	0.01541	0.01208	0.00459	0.000421614
257	0.03858	0.01755	0.01091	0.01976	0.43536	0.01106	0.06585	1.44549	0	0.02538	0	0.000506301	0.00487	0.00177	0.00809	0
257.083	0.03462	0.02841	0.01544	0.01855	0.47148	0.00918	0.06425	1.91597	0.00501	0.01039	0.000141027	0	0.000457874	0.00108	0.00459	0
257.167	0.0091	0.01667	0.00892	0.00712	0.34665	0.00492	0.05362	1.76233	0.01859	0.00179	0.00615	0	2.12281e-07	0.006	0.000954143	0.00211
257.25	0.000635475	0.00279	0.00169	0.00726	0.18071	0.00335	0.04194	1.20265	0.00782	6.47709e-07	0.00917	0	7.46914e-08	0.00368	4.75448e-05	0.00336
257.333	0	1.25567e-05	8.04192e-05	0.01168	0.08698	0.00121	0.0131	0.55088	0.00104	1.56488e-06	0.00762	0	2.22858e-07	0.00068855	8.19367e-08	0.00104
257.417	0	0	0	0.00327	0.02622	0.000164968	0.00144	0.22684	0	5.45789e-07	0.00384	3.02174e-07	1.06002e-06	1.44321e-06	1.47001e-07	9.32251e-05
257.5	0	0	0	0.000234209	0.00299	2.54187e-07	1.20961e-06	0.06364	0	8.84367e-07	0.000874666	9.1132e-08	6.71638e-07	3.44785e-07	2.93531e-07	0
257.583	3.08137e-06	1.62985e-06	8.00974e-07	1.08875e-06	0	3.22957e-07	1.63402e-06	0.00938	0	1.18624e-06	0.00523	0.000458038	1.17934e-07	1.85853e-08	4.63068e-07	0
257.667	1.36637e-06	1.90181e-06	9.4155e-07	8.86153e-07	2.06452e-06	2.05556e-07	1.92196e-06	0.000136298	5.88842e-07	3.14086e-07	0.00642	0.00958	0	0	1.55107e-07	0
257.75	1.93726e-07	5.10442e-07	2.88864e-07	1.97791e-07	6.76501e-06	2.22652e-07	2.8663e-06	6.1892e-05	9.64482e-07	2.58095e-08	0.00178	0.0073	0	3.92e-07	1.7381e-08	2.24941e-07
257.833	0	4.36248e-08	2.90755e-08	9.08362e-07	5.77382e-06	1.52706e-07	1.7696e-06	5.1407e-05	2.13201e-07	0	0.000124738	0.00129	0	1.16148e-07	0	1.44605e-07
257.917	0	0	0	4.68257e-07	3.52785e-06	3.34133e-08	3.40666e-07	1.88261e-05	1.01524e-08	0.00269	7.3609e-08	0	0	7.25925e-09	0	2.41008e-08
258	0	0	0	7.2739e-08	6.72555e-07	1.97362e-09	0	8.40086e-06	0	0.01276	0	0	0	0	0	0
258.083	0	0	0	0	1.69889e-08	0	0	1.86118e-06	0	0.00671	0	0	0	0	0	0
258.167	0	0	0	0	0	0	0	7.0604e-08	0	0.00109	4.97866e-07	0	0	0	0	0
258.25	0	0	0	0	0	0	0	0	0	0	2.58582e-07	8.02216e-07	0	0	0	0
258.333	0	0	0	0	0	0	0	0	0	0	3.85943e-08	0.00023505	0	0	0	0
258.417	0	0	0	0	0	0	0	0.00135	0	0	0	0.00458	0.000642714	0	0	0
258.5	0	5.2747e-05	9.95565e-05	0	0	0	0.00624	0.03673	0	0	0	0.00712	0.00311	0	0.000747823	0
258.583	0.00203	0.00469	0.00268	0	0	0	0.0086	0.07045	0	7.65683e-07	0	0.00669	0.00102	0.000144212	0.00182	0
258.667	0.02441	0.01425	0.00429	0	0	0	0.0024	0.02708	0	0.000242618	0	0.00766	8.21767e-05	0.00813	0.000794614	0.00014116
258.75	0.01603	0.01932	0.00142	0.00679	0	0	0.000170461	0.03428	0	0.00563	0	0.00933	0.003	0.01785	0.00407	0.00671
258.833	0.00296	0.00811	0.00111	0.01437	0	0	0	0.03113	0	0.01153	0	0.00519	0.01413	0.05012	0.01043	0.01666
258.917	0	0.0012	0.01032	0.01335	0	0.000433961	3.9506e-05	0.01006	0	0.00704	0	0.01918	0.01096	0.03489	0.01823	0.01395
259	0.00206	0.00479	0.01693	0.04033	0	0.000472654	0.00984	0.00106	0.00229	0.00137	0	0.02304	0.00502	0.01634	0.02914	0.02117
259.083	0.0206	0.01873	0.01764	0.0389	0	0.000112882	0.02477	0.000453193	0.01374	4.88646e-05	0	0.00635	0.02234	0.0035	0.02962	0.03383
259.167	0.01973	0.00707	0.02573	0.02231	0	4.45302e-06	0.01302	0.01534	0.0104	0	0	0.000389228	0.04155	0.000767908	0.02719	0.04065
259.25	0.00497	0.000844357	0.01288	0.00923	0	0	0.01188	0.01296	0.0022	0	0	4.15429e-07	0.02737	0.007	0.02193	0.0296
259.333	0.000252171	9.08395e-07	0.00219	0.00164	0	0	0.02801	0.00277	9.19608e-05	4.98984e-07	0	4.43207e-07	0.01193	0.0058	0.01097	0.01938
259.417	3.99705e-08	2.32729e-07	0.00108	5.70075e-07	0	0	0.02048	3.8677e-05	0	7.37118e-07	0	9.78244e-08	0.00386	0.00127	0.00317	0.00537
259.5	0	1.50148e-08	0.00429	5.11823e-07	0	4.25494e-08	0.00487	2.77381e-07	0	2.28421e-07	0	1.95149e-06	0.000609603	2.73866e-05	0.00038303	0.000479643
259.583	0.01653	8.40829e-07	0.00195	2.06747e-06	0	1.71176e-08	0.000228801	0	2.68264e-07	2.74674e-08	0	9.30506e-07	1.76901e-07	5.64729e-07	1.14388e-05	5.21976e-07
259.667	0.04993	9.08395e-07	0.000276664	1.10434e-06	0	2.44537e-09	1.37361e-06	0	1.02834e-06	0	0	1.39096e-07	4.16699e-07	6.53333e-08	7.06619e-07	5.79035e-07
259.75	0.01886	1.87685e-07	1.45923e-06	1.072e-06	0	0	5.73083e-07	1.27465e-06	3.57685e-07	0	0	0.00201	2.16559e-06	0	5.59422e-07	1.51184e-06
259.833	0.0021	0	3.94456e-07	2.92291e-07	0	0	2.54756e-07	4.90252e-07	0.00184	0	0	0.00597	7.80283e-07	5.57559e-07	9.60812e-07	0.00222
259.917	0	0	2.90755e-08	2.80365e-08	0	0	1.86696e-06	0	0.06241	0	0	0.00235	4.92547e-07	2.04438e-07	4.2795e-07	0.00573
260	0	0	9.83759e-08	0	0	0	7.54925e-07	0	0.0431	0	0	0.00061784	1.1613e-07	2.47804e-08	7.69533e-08	0.00195
260.083	0	0	2.36831e-07	0	0	0	8.86911e-08	0	0.02536	0.00746	0	0.0062	8.0282e-09	0	5.96472e-09	0.000181683
260.167	2.73442e-06	0	5.46533e-08	0	0	0	0	0	0.00691	0.00893	0.000489359	0.0051	0	0	0	0
260.25	2.46546e-06	0	3.64355e-09	0	0	0	0	0	0.000726369	0.00196	0.00479	0.0011	0	0	0	0
260.333	4.93093e-07	0	0	0	0	0	0	0	0	3.99514e-05	0.00626	1.78632e-05	0	0	0	0
260.417	0	0	0	0	0	0	0	0	0	0	0.00498	2.98571e-07	0	0	0	3.96325e-07
260.5	0	0	0	0	0	0	0	0	4.02037e-06	0	0.00128	6.39795e-08	0	0	0	2.65109e-07
260.583	0	0	0	0	0	0	0	0	2.2106e-06	0.0018	9.98404e-05	0	0.000157733	0	0	4.82017e-08
260.667	0	0	0	0	0	0	0	0	9.81954e-07	0.01862	0	0.01093	0.00249	0	0	0.00182
260.75	0	0	0	0	0	0	0	0	1.78843e-07	0.02487	0.01545	0.01363	0.00247	0	0	0.00321
260.833	0	0	0	0	0	0	0	0.01317	0.00339	0.00887	0.02464	0.00366	0.000581214	0	0	0.00102
260.917	0	0	0	0.00429	0	0.000185863	0	0.02946	0.01287	0.00228	0.0102	0.00136	2.08231e-05	0	0	9.20226e-05
261	0	0	0	0.00541	0	0.000626519	0	0.0197	0.00501	0.01002	0.00475	0.00943	0	0	0	0
261.083	0	0	0	0.00136	0	0.0007589	0.00117	0.01039	0.00314	0.00976	0.0018	0.01097	0	0	0.000298505	0
261.167	0	0	0	6.71336e-05	0	0.00198	0.00222	0.00233	0.0111	0.01373	0.00966	0.00997	0	0	0.00114	0
261.25	0	0	0	0	0	0.00116	0.00070747	0.000110142	0.0059	0.02085	0.0255	0.00526	2.24106e-07	0	0.00058214	2.17105e-07
261.333	0	0	0	0	0	0.000235153	6.6093e-05	0	0.000989983	0.01757	0.02112	0.00109	8.96422e-08	0	9.46994e-05	1.38578e-07
261.417	0	0	0	0	0	7.08374e-06	0	1.78816e-06	5.36528e-07	0.01716	0.01286	4.76093e-05	1.12053e-08	0	0	2.54059e-08
261.5	0	0	0	4.68257e-07	0	2.51636e-08	0	1.30048e-06	6.34891e-07	0.03346	0.01312	0.00075352	0	0	0	0
261.583	0	0	0	2.04578e-07	0	3.15779e-08	0	1.09109e-06	1.34132e-07	0.01562	0.01303	0.00478	0	0	0	0
261.667	0	0.00181	0	2.72771e-08	0	5.48812e-08	1.51185e-07	3.5302e-07	0	0.02215	0.01624	0.01239	0	0	0	0
261.75	0	0.01766	0.00166	0	0.000755678	1.17068e-07	1.0079e-07	7.0604e-08	0.000245955	0.04799	0.01216	0.01652	0	0	6.61595e-08	0
261.833	0	0.0214	0.00879	0	0.00588	3.90675e-08	2.51975e-08	0	0.01545	0.04124	0.00754	0.01121	0	0	1.78526e-08	0
261.917	0	0.01448	0.00934	0	0.00279	3.91259e-09	0	0	0.04011	0.03741	0.00172	0.00351	0	0	1.05015e-09	0
262	0	0.00452	0.01019	0	0.000387534	0	0	0	0.01624	0.01635	0.000148104	0.00276	0	0	0	0
262.083	0	0.000581252	0.00299	0	0	0	0	0	0.00208	0.0445	0.00423	0.000903518	0	0	0	0
262.167	0	0	0.000277044	0	0	0	0	0	0	0.06168	0.00785	9.04389e-05	0	0	0	0
262.25	0	0	0	0	0	0	0	0	0.00482	0.03243	0.02176	7.18651e-07	0.00164	0	0	0
262.333	0	1.50808e-06	5.96905e-08	0	1.6026e-07	0	0	0	0.01346	0.04657	0.02182	1.19915e-06	0.005	0	0	0
262.417	0	1.01183e-06	5.33454e-07	0	3.40807e-07	0	0	0	0.02086	0.09649	0.01294	3.6107e-07	0.00206	0	0	0
262.5	0	6.25991e-07	7.53943e-07	0	7.91158e-08	0	0	0	0.04085	0.08364	0.0067	0.0016	0.000268639	0	0	0
262.583	0	1.1467e-07	4.15791e-07	0	2.02861e-09	0	0	0.00258	0.01301	0.05971	0.00631	0.00564	0	0	0	0
262.667	0	0.00439	0.00453	0	0	0	0	0.00702	0.00108	0.05546	0.01462	0.01158	0	0.0021	0	0
262.75	0	0.01887	0.00911	0	0	0	0	0.00257	0.00068418	0.03503	0.01137	0.01274	0	0.00758	0	0
262.833	0	0.00706	0.00504	0	0	0	0	0.000294772	0.01598	0.02062	0.00268	0.00396	1.75549e-07	0.00294	0	0
262.917	0	0.000770559	0.00198	0	0	0	0	0	0.04069	0.01012	0.00188	0.00642	2.57721e-07	0.00036406	0	0
263	0	0	0.00477	0	0	0	0.000171795	0	0.03503	0.00203	0.00174	0.01755	5.60264e-08	0	0	0
263.083	0	0	0.00253	0	0	0	0.00723	0	0.00813	0.00012844	0.00293	0.01871	0.00116	0	0.000642687	0
263.167	0	0	0.00042093	0	0	0	0.01205	3.5302e-07	0.000437228	2.98918e-06	0.00641	0.00604	0.00496	0	0.00224	0
263.25	0	1.08107e-06	0	0	0	0	0.00348	3.5302e-07	0	1.45883e-06	0.01153	0.000651213	0.00219	3.11917e-07	0.000983392	0
263.333	0	9.30918e-07	5.44675e-07	0	0	0	0.00026747	7.0604e-08	0	1.39307e-06	0.00591	4.94939e-07	0.000297811	3.74301e-07	0.000138962	0
263.417	0	1.80178e-07	1.60418e-07	0	0	0	0	0	1.07306e-06	1.03604e-06	0.00119	7.41334e-08	0	8.15784e-08	0	0
263.5	0	0	1.49226e-08	0	0	0	0	0	3.23895e-06	3.41259e-07	0.00224	7.22586e-07	0	0	0	0
263.583	0.000954269	0	2.87121e-07	0	0	0	0	0	1.27382e-06	4.12012e-08	0.00472	1.28837e-06	0	0	0	0
263.667	0.02321	0	7.63232e-08	0	0	0	8.86911e-07	0	1.66627e-07	0	0.00166	8.3328e-07	1.45349e-07	0	4.92394e-08	0
263.75	0.01052	0	3.63444e-09	0	0	0	4.87801e-07	0	0	0	0.000180975	1.47534e-07	2.69501e-07	0	1.18895e-07	0
263.833	0.0013	0	0	0	0	0	8.86911e-08	0	0	0	6.12123e-07	4.61043e-09	6.05621e-08	0	2.76221e-08	0
263.917	0	0	0	0	0	0	0	0	0	0	1.96291e-07	0	3.0281e-09	0	1.20096e-09	0
264	0	0	0	0	0	0	0	0	0	0	1.84023e-08	0	0	0	0	0
264.083	0	0	0	0	0	0	0	0	0	0	2.54722e-07	0	0	0	0	0
264.167	1.13187e-06	0	0	0	0	0	0	0	0	0	2.19987e-07	0	0	0	0	0
264.25	1.33359e-06	0	0	0	0	0	0	0	0	0	4.24537e-08	0	0	0	0	0
264.333	2.80166e-07	0	0	0	0	0	0	0	0	0	0	0	0	0	0	0
264.417	0	0	0	0	0	0	0	0	0	0	0	0	0	0	0	0
264.5	0	0	0	0	0	0	0	0	0	0	0	0	0	0	0	0
264.583	0.002	0	0	0	0	0	0	0	0	0	0	0	0	0	0	0
264.667	0.01756	0	0	0	0	0	0	0	0	0	0	0	0	0	0	0
264.75	0.01085	0	0	0	0	0	0	0	0	0	0	0	0	0	0	0
264.833	0.002	0	0	0	0	0	0	0	0	0	0	0	0	0	0	0
264.917	0	0	0	0	0	0	0	0	0	0	0	0	0	0	0	0
265	0	0	0	0	0	0	0	0	0	0	0	0	0	0	0	0
265.083	0	0	0	0	0	0	0	0	0	0	0	0	0	0	0	0
265.167	0	0	0	0	0	0	0	0	0	0	0	0	0	0	0	0
265.25	1.15914e-06	0	0	0	0	0	0	0	0	0	0	0	0	0	0	0
265.333	3.39749e-07	0	0	0	0	0	0	0	0	0	0.000132089	0	0	0	0	0
265.417	1.99852e-08	0	0	0	0	0	0	0	0	0	0.00342	0	0	0	0	0
265.5	0	0	0	0	0	0	0	0	0	0	0.00569	0	0	0	0	0
265.583	0	0.000171731	0.00014311	0	0	5.28444e-06	0	0	0	0	0.00539	0	0	0	0	0.00425
265.667	0	0.01016	0.00266	0	0	0.000156282	0	0	0	0	0.00154	0	0	0	0	0.00881
265.75	0	0.01586	0.00214	0	0	0.000212806	0	0	0.0015	0	0.000143638	0	0	0	0	0.00329
265.833	0	0.00476	0.000463891	0	0	5.43385e-05	0	0	0.016	0	0	0	0	0	0	0.000402169
265.917	0	0.000398088	7.92498e-06	0	0	2.90461e-06	0	0	0.01023	0	0	0	0	0	0	0
266	0	0	0	0	0.00886	0	0	0	0.00184	0	2.77879e-07	0	0	0	0	0
266.083	0	0	0	0	0.02027	0	0	0	0	0	4.06056e-07	0	0	0	0	0
266.167	0	0	0	0	0.00754	0	0	0	0	0	2.19693e-07	0	0	0	0	3.63304e-07
266.25	0	1.11977e-06	2.08791e-07	0	0.000881515	1.80957e-08	0	0	0	0	3.642e-08	0	0	0	0	4.16748e-07
266.333	0	6.6825e-07	7.56489e-08	0	0	8.31425e-09	0	0	0	0	0	0	0	0	0	8.98215e-08
266.417	0	1.08365e-07	9.07787e-09	0	0	9.78147e-10	0	0	1.10882e-06	0.00237	0	0	0	0	0	2.30438e-09
[truncated: 1,603 more rows]

## Sheet: Figure 4
(a)		(b)		(c)		(d)		(e)		(f)		(g)		(h)
m/z	Intensity	m/z	Intensity	m/z	Intensity	m/z	Intensity	m/z	Intensity	m/z	Intensity	m/z	Intensity	m/z	Intensity
	arb.		arb.		arb.		arb.		arb.		arb.		arb.		arb.
145.16667	0	100.167	0	145.167	0	145.167	0	100.167	0	100.167	0	100.167	0	100.167	0
145.25	0	100.25	0	145.25	0	145.25	0	100.25	0	100.25	0	100.25	0	100.25	0
145.33333	0	100.333	0	145.333	1.9629e-08	145.333	0	100.333	0	100.333	0	100.333	0	100.333	0
145.41667	0	100.417	0	145.417	8.32746e-09	145.417	0	100.417	0	100.417	0	100.417	0	100.417	0
145.5	0	100.5	0	145.5	1.18964e-09	145.5	0	100.5	0	100.5	0	100.5	0	100.5	0
145.58333	0	100.583	0	145.583	0	145.583	0	100.583	0	100.583	0	100.583	0	100.583	0
145.66667	0	100.667	0	145.667	0	145.667	0	100.667	0	100.667	0	100.667	0	100.667	0
145.75	0	100.75	0	145.75	0	145.75	0	100.75	0	100.75	0	100.75	0	100.75	0
145.83333	0	100.833	0	145.833	0	145.833	0	100.833	0	100.833	0	100.833	0	100.833	0
145.91667	0	100.917	0	145.917	0	145.917	0	100.917	0	100.917	0	100.917	0	100.917	0
146	0	101	0	146	0	146	0	101	0	101	0	101	0	101	0
146.08333	0	101.083	0	146.083	0	146.083	0	101.083	0	101.083	0	101.083	0	101.083	0
146.16667	0	101.167	0	146.167	0	146.167	0	101.167	0	101.167	0	101.167	0	101.167	0
146.25	0	101.25	0	146.25	0	146.25	0	101.25	0	101.25	0	101.25	0	101.25	0
146.33333	0	101.333	0	146.333	0	146.333	0	101.333	0	101.333	0	101.333	0	101.333	0
146.41667	0	101.417	0	146.417	0	146.417	0	101.417	0	101.417	0	101.417	0	101.417	0
146.5	0	101.5	0	146.5	0	146.5	0	101.5	0	101.5	0	101.5	0	101.5	0
146.58333	0	101.583	0	146.583	0	146.583	0	101.583	0	101.583	0	101.583	0	101.583	0
146.66667	0	101.667	0	146.667	0	146.667	0	101.667	0	101.667	0	101.667	0	101.667	0
146.75	0	101.75	0	146.75	0	146.75	0	101.75	0	101.75	0	101.75	0	101.75	0
146.83333	0	101.833	0	146.833	0	146.833	0	101.833	0	101.833	0	101.833	0	101.833	0
146.91667	0	101.917	0	146.917	0	146.917	0	101.917	0	101.917	0	101.917	0	101.917	0
147	0	102	0	147	0	147	0	102	0	102	0	102	0	102	0
147.08333	0	102.083	0	147.083	0	147.083	0	102.083	0	102.083	0	102.083	0	102.083	0
147.16667	0	102.167	0	147.167	0	147.167	0	102.167	0	102.167	0	102.167	0	102.167	0
147.25	0	102.25	0	147.25	0	147.25	0	102.25	0	102.25	0	102.25	0	102.25	0
147.33333	0	102.333	0	147.333	0	147.333	0	102.333	0	102.333	0	102.333	0	102.333	0
147.41667	0	102.417	0	147.417	0	147.417	0	102.417	0	102.417	0	102.417	0	102.417	0
147.5	0	102.5	0	147.5	0	147.5	0	102.5	0	102.5	0	102.5	0	102.5	0
147.58333	0	102.583	0	147.583	0	147.583	0	102.583	0	102.583	0	102.583	0	102.583	0
147.66667	0	102.667	0	147.667	0	147.667	0	102.667	0	102.667	0	102.667	0	102.667	0
147.75	0	102.75	0	147.75	0	147.75	0	102.75	0	102.75	0	102.75	0	102.75	0
147.83333	0	102.833	0	147.833	0	147.833	0	102.833	0	102.833	0	102.833	0	102.833	0
147.91667	4.5541e-05	102.917	0	147.917	0	147.917	0	102.917	0	102.917	0	102.917	0	102.917	0
148	0.000223017	103	0	148	0	148	0	103	0	103	0	103	0	103	0
148.08333	0.00016887	103.083	0	148.083	0	148.083	0	103.083	0	103.083	0	103.083	0	103.083	0
148.16667	3.31924e-05	103.167	0	148.167	0	148.167	0	103.167	0	103.167	0	103.167	0	103.167	0
148.25	0	103.25	0	148.25	0	148.25	0	103.25	0	103.25	0	103.25	0	103.25	0
148.33333	0	103.333	0	148.333	0	148.333	0	103.333	0	103.333	0	103.333	0	103.333	0
148.41667	0	103.417	0	148.417	0	148.417	0	103.417	0	103.417	0	103.417	0	103.417	0
148.5	0	103.5	0	148.5	0	148.5	0	103.5	0	103.5	0	103.5	0	103.5	0
148.58333	1.76922e-08	103.583	0	148.583	0	148.583	0	103.583	0	103.583	0	103.583	0	103.583	0
148.66667	5.738e-09	103.667	0	148.667	0	148.667	0	103.667	0	103.667	0	103.667	0	103.667	0
148.75	1.13507e-05	103.75	0	148.75	0	148.75	0	103.75	0	103.75	0	103.75	0	103.75	0
148.83333	0.000110648	103.833	0	148.833	0	148.833	0	103.833	0	103.833	0	103.833	0	103.833	0
148.91667	9.9001e-05	103.917	0	148.917	0	148.917	0	103.917	0	103.917	0	103.917	0	103.917	0
149	2.47834e-05	104	0	149	4.07653e-05	149	0	104	0	104	0	104	0	104	0
149.08333	1.22411e-06	104.083	0	149.083	8.68108e-05	149.083	0	104.083	0	104.083	0	104.083	0	104.083	0
149.16667	0	104.167	0	149.167	2.92794e-05	149.167	0	104.167	0	104.167	0	104.167	0	104.167	0
149.25	0	104.25	0	149.25	3.01335e-06	149.25	0	104.25	0	104.25	0	104.25	0	104.25	0
149.33333	1.28086e-05	104.333	0	149.333	0	149.333	0	104.333	0	104.333	0	104.333	0	104.333	0
149.41667	0.000111201	104.417	0	149.417	0	149.417	0	104.417	0	104.417	0	104.417	0	104.417	0
149.5	7.32312e-05	104.5	0	149.5	0	149.5	0	104.5	0	104.5	0	104.5	0	104.5	0
149.58333	2.03173e-05	104.583	0	149.583	5.35337e-09	149.583	0	104.583	0	104.583	0	104.583	0	104.583	0
149.66667	9.27882e-05	104.667	0	149.667	4.16373e-09	149.667	0	104.667	0	104.667	0	104.667	0	104.667	0
149.75	8.11109e-05	104.75	0	149.75	5.94819e-10	149.75	0	104.75	0	104.75	0	104.75	0	104.75	0
149.83333	1.47624e-05	104.833	0	149.833	0	149.833	0	104.833	0	104.833	0	104.833	0	104.833	0
149.91667	0	104.917	0	149.917	0	149.917	0	104.917	0	104.917	0	104.917	0	104.917	0
150	7.65066e-09	105	0	150	0	150	0	105	0	105	0	105	0	105	0
150.08333	2.39083e-09	105.083	0	150.083	0	150.083	0	105.083	0	105.083	0	105.083	0	105.083	0
150.16667	0	105.167	0	150.167	0	150.167	0	105.167	0	105.167	0	105.167	0	105.167	0
150.25	8.60699e-09	105.25	0	150.25	0	150.25	0	105.25	0	105.25	0	105.25	0	105.25	0
150.33333	2.39083e-09	105.333	0	150.333	0	150.333	0	105.333	0	105.333	0	105.333	0	105.333	0
150.41667	0	105.417	0	150.417	0	150.417	0	105.417	0	105.417	0	105.417	0	105.417	0
150.5	0	105.5	0	150.5	0	150.5	0	105.5	0	105.5	0	105.5	0	105.5	0
150.58333	0	105.583	0	150.583	0	150.583	0	105.583	0	105.583	0	105.583	0	105.583	0
150.66667	0	105.667	0	150.667	1.62992e-05	150.667	0	105.667	0	105.667	0	105.667	0	105.667	0
150.75	2.42268e-05	105.75	0	150.75	0.000376257	150.75	0	105.75	0	105.75	0	105.75	0	105.75	0
150.83333	0.000113844	105.833	0	150.833	0.000420321	150.833	0	105.833	0	105.833	0	105.833	0	105.833	0
150.91667	5.90464e-05	105.917	0	150.917	0.000120134	150.917	0	105.917	0	105.917	0	105.917	0	105.917	0
151	9.47917e-06	106	0	151	9.02043e-06	151	0	106	0	106	0	106	0	106	0
151.08333	0	106.083	0	151.083	0	151.083	0	106.083	0	106.083	0	106.083	0	106.083	0
151.16667	0	106.167	0	151.167	0	151.167	0	106.167	0	106.167	0	106.167	0	106.167	0
151.25	0	106.25	0	151.25	0	151.25	0	106.25	0	106.25	0	106.25	0	106.25	0
151.33333	0	106.333	0	151.333	3.15254e-08	151.333	0	106.333	0	106.333	0	106.333	0	106.333	0
151.41667	6.69433e-09	106.417	0	151.417	1.72497e-08	151.417	0	106.417	0	106.417	0	106.417	0	106.417	0
151.5	1.91267e-09	106.5	0	151.5	9.78976e-05	151.5	0	106.5	0	106.5	0	106.5	0	106.5	0
151.58333	0	106.583	0	151.583	0.000349172	151.583	0	106.583	0	106.583	0	106.583	0	106.583	0
151.66667	0	106.667	0	151.667	0.000147344	151.667	0	106.667	0	106.667	0	106.667	0	106.667	0
151.75	0	106.75	0.000225153	151.75	0.000391085	151.75	0	106.75	0.000225153	106.75	0	106.75	0.000225153	106.75	0
151.83333	0	106.833	0.00353	151.833	0.000794278	151.833	0	106.833	0.00353	106.833	0	106.833	0.00353	106.833	0
151.91667	0	106.917	0.00526	151.917	0.000901969	151.917	0	106.917	0.00526	106.917	0	106.917	0.00526	106.917	0
152	0	107	0.00168	152	0.0012	152	0	107	0.00168	107	0	107	0.00168	107	0
152.08333	0	107.083	0.000158882	152.083	0.00105	152.083	0	107.083	0.000158882	107.083	0	107.083	0.000158882	107.083	0
152.16667	0	107.167	0	152.167	0.000515496	152.167	0	107.167	0	107.167	0	107.167	0	107.167	0
152.25	0	107.25	0	152.25	0.000125949	152.25	0	107.25	0	107.25	0	107.25	0	107.25	0
152.33333	0	107.333	0	152.333	1.01423e-05	152.333	0	107.333	0	107.333	0	107.333	0	107.333	0
152.41667	0	107.417	3.37483e-07	152.417	6.01713e-05	152.417	0	107.417	3.37483e-07	107.417	0	107.417	3.37483e-07	107.417	0
152.5	0	107.5	2.2845e-07	152.5	0.000254926	152.5	0	107.5	2.2845e-07	107.5	0	107.5	2.2845e-07	107.5	0
152.58333	0	107.583	4.15364e-08	152.583	0.000227801	152.583	0	107.583	4.15364e-08	107.583	0	107.583	4.15364e-08	107.583	0
152.66667	0	107.667	0	152.667	0.000481467	152.667	0	107.667	0	107.667	0	107.667	0	107.667	0
152.75	8.88146e-06	107.75	0	152.75	0.00104	152.75	0	107.75	0	107.75	0	107.75	0	107.75	0
152.83333	0.000220996	107.833	0	152.833	0.00166	152.833	0	107.833	0	107.833	0	107.833	0	107.833	0
152.91667	0.00051931	107.917	0	152.917	0.0022	152.917	0	107.917	0	107.917	0	107.917	0	107.917	0
153	0.000349357	108	0	153	0.00155	153	0	108	0	108	0	108	0	108	0
153.08333	0.000222929	108.083	0	153.083	0.000493954	153.083	0	108.083	0	108.083	0	108.083	0	108.083	0
153.16667	0.00014676	108.167	0	153.167	7.33215e-05	153.167	0	108.167	0	108.167	0	108.167	0	108.167	0
153.25	3.52322e-05	108.25	0	153.25	3.38214e-06	153.25	0	108.25	0	108.25	0	108.25	0	108.25	0
153.33333	1.58751e-06	108.333	0	153.333	4.16373e-08	153.333	0	108.333	0	108.333	0	108.333	0	108.333	0
153.41667	0	108.417	0	153.417	1.10041e-07	153.417	0	108.417	0	108.417	0	108.417	0	108.417	0
153.5	3.39498e-08	108.5	0	153.5	1.26696e-07	153.5	0	108.5	0	108.5	0	108.5	0	108.5	0
153.58333	1.19542e-08	108.583	0	153.583	6.30508e-08	153.583	0	108.583	0	108.583	0	108.583	0	108.583	0
153.66667	1.38668e-08	108.667	0.000549267	153.667	1.36808e-08	153.667	0	108.667	0.000549267	108.667	0	108.667	0.000549267	108.667	0
153.75	5.25983e-09	108.75	0.00185	153.75	1.18964e-09	153.75	0	108.75	0.00185	108.75	0	108.75	0.00185	108.75	0
153.83333	4.78166e-10	108.833	0.00083754	153.833	0	153.833	0	108.833	0.00083754	108.833	0	108.833	0.00083754	108.833	0
153.91667	0	108.917	0.000118472	153.917	0	153.917	0	108.917	0.000118472	108.917	0	108.917	0.000118472	108.917	0
154	0	109	0	154	0	154	0	109	0	109	0	109	0	109	0
154.08333	0	109.083	0	154.083	0	154.083	0	109.083	0	109.083	0	109.083	0	109.083	0
154.16667	0	109.167	0	154.167	0	154.167	0	109.167	0	109.167	0	109.167	0	109.167	0
154.25	0	109.25	4.15364e-08	154.25	0	154.25	0	109.25	4.15364e-08	109.25	0	109.25	4.15364e-08	109.25	0
154.33333	0	109.333	1.03841e-07	154.333	7.96254e-05	154.333	0	109.333	1.03841e-07	109.333	0	109.333	1.03841e-07	109.333	0
154.41667	0	109.417	2.59603e-08	154.417	0.000193712	154.417	0	109.417	2.59603e-08	109.417	0	109.417	2.59603e-08	109.417	0
154.5	0	109.5	0	154.5	7.03022e-05	154.5	0	109.5	0	109.5	0	109.5	0	109.5	0
154.58333	0	109.583	0	154.583	8.00507e-06	154.583	0	109.583	0	109.583	0	109.583	0	109.583	0
154.66667	4.13829e-05	109.667	0	154.667	1.53945e-05	154.667	0	109.667	0	109.667	0	109.667	0	109.667	0
154.75	0.000268781	109.75	0	154.75	0.000567341	154.75	0	109.75	0	109.75	0	109.75	0	109.75	0
154.83333	0.000332002	109.833	0	154.833	0.000947848	154.833	0	109.833	0	109.833	0	109.833	0	109.833	0
154.91667	0.000728764	109.917	0	154.917	0.000746421	154.917	0	109.917	0	109.917	0	109.917	0	109.917	0
155	0.00086497	110	0	155	0.000198294	155	0	110	0	110	0	110	0	110	0
155.08333	0.000360715	110.083	0	155.083	3.22106e-05	155.083	0	110.083	0	110.083	0	110.083	0	110.083	0
155.16667	0.000194796	110.167	0	155.167	2.17269e-05	155.167	0	110.167	0	110.167	0	110.167	0	110.167	0
155.25	0.000199062	110.25	0	155.25	6.35683e-06	155.25	0	110.25	0	110.25	0	110.25	0	110.25	0
155.33333	5.86734e-05	110.333	0	155.333	5.5675e-07	155.333	0	110.333	0	110.333	0	110.333	0	110.333	0
155.41667	4.8663e-06	110.417	0	155.417	0.00010636	155.417	0	110.417	0	110.417	0	110.417	0	110.417	0
155.5	4.49476e-08	110.5	0	155.5	0.000508318	155.5	0	110.5	0	110.5	0	110.5	0	110.5	0
155.58333	3.3191e-05	110.583	0	155.583	0.000816223	155.583	0	110.583	0	110.583	0	110.583	0	110.583	0
155.66667	0.000183055	110.667	0	155.667	0.000936813	155.667	0	110.667	0	110.667	0	110.667	0	110.667	0
155.75	0.000193673	110.75	0	155.75	0.00137	155.75	0	110.75	0	110.75	0	110.75	0	110.75	0
155.83333	0.000303402	110.833	0	155.833	0.00112	155.833	0	110.833	0	110.833	0	110.833	0	110.833	0
155.91667	0.000140755	110.917	0	155.917	0.00149	155.917	0	110.917	0	110.917	0	110.917	0	110.917	0
156	7.80109e-05	111	0	156	0.00221	156	0	111	0	111	0	111	0	111	0
156.08333	0.000246064	111.083	0	156.083	0.00148	156.083	0	111.083	0	111.083	0	111.083	0	111.083	0
156.16667	0.000348468	111.167	0	156.167	0.000484585	156.167	0	111.167	0	111.167	0	111.167	0	111.167	0
156.25	0.000113433	111.25	0	156.25	0.000117513	156.25	0	111.25	0	111.25	0	111.25	0	111.25	0
156.33333	1.17729e-05	111.333	0	156.333	1.71641e-05	156.333	0	111.333	0	111.333	0	111.333	0	111.333	0
156.41667	5.56739e-05	111.417	0	156.417	1.98075e-07	156.417	0	111.417	0	111.417	0	111.417	0	111.417	0
156.5	0.000114847	111.5	0	156.5	0.000214968	156.5	0	111.5	0	111.5	0	111.5	0	111.5	0
156.58333	0.000115887	111.583	8.15308e-05	156.583	0.00127	156.583	0.000209638	111.583	8.15308e-05	111.583	0	111.583	8.15308e-05	111.583	0
156.66667	9.97861e-05	111.667	0.00127	156.667	0.00266	156.667	0.00166	111.667	0.00127	111.667	0	111.667	0.00127	111.667	0
156.75	0.000528115	111.75	0.00115	156.75	0.00611	156.75	0.00125	111.75	0.00115	111.75	0	111.75	0.00115	111.75	0
156.83333	0.000708141	111.833	0.000272972	156.833	0.00742	156.833	0.00402	111.833	0.000272972	111.833	0	111.833	0.000272972	111.833	0
156.91667	0.000547957	111.917	1.04464e-05	156.917	0.00503	156.917	0.0038	111.917	1.04464e-05	111.917	0	111.917	1.04464e-05	111.917	0
157	0.000625521	112	0	157	0.00477	157	0.00383	112	0	112	0	112	0	112	0
157.08333	0.000740909	112.083	0	157.083	0.00425	157.083	0.0058	112.083	0	112.083	0	112.083	0	112.083	0
157.16667	0.000723617	112.167	0	157.167	0.00254	157.167	0.00363	112.167	0	112.167	0	112.167	0	112.167	0
157.25	0.000365747	112.25	1.03841e-07	157.25	0.00131	157.25	0.000736836	112.25	1.03841e-07	112.25	0	112.25	1.03841e-07	112.25	0
157.33333	0.000131023	112.333	0.000289203	157.333	0.000507189	157.333	1.59241e-05	112.333	0.000289203	112.333	0	112.333	0.000289203	112.333	0
157.41667	2.49861e-05	112.417	0.00137	157.417	0.000114459	157.417	2.32147e-07	112.417	0.00137	112.417	0	112.417	0.00137	112.417	0
157.5	1.6272e-06	112.5	0.00358	157.5	4.16682e-05	157.5	1.66268e-07	112.5	0.00358	112.5	0	112.5	0.00358	112.5	0
157.58333	2.72555e-08	112.583	0.01968	157.583	0.000472289	157.583	1.36873e-05	112.583	0.01968	112.583	0	112.583	0.01968	112.583	0
157.66667	3.20371e-08	112.667	0.03481	157.667	0.000798037	157.667	0.000834269	112.667	0.03481	112.667	0	112.667	0.03409	112.667	0.003
157.75	7.03153e-05	112.75	0.04642	157.75	0.000889648	157.75	0.0022	112.75	0.04642	112.75	0	112.75	0.0399	112.75	0.02717
157.83333	0.0001104	112.833	0.05452	157.833	0.000906046	157.833	0.000909491	112.833	0.05452	112.833	0	112.833	0.04819	112.833	0.02634
157.91667	7.73023e-05	112.917	0.04414	157.917	0.000732925	157.917	0.000119321	112.917	0.04414	112.917	0	112.917	0.04265	112.917	0.00621
158	0.000229839	113	0.03665	158	0.000748742	158	0	113	0.03665	113	0	113	0.03658	113	0.000317525
158.08333	0.000262385	113.083	0.02091	158.083	0.000823993	158.083	0	113.083	0.02091	113.083	0	113.083	0.02091	113.083	0
158.16667	0.000220235	113.167	0.00592	158.167	0.000530416	158.167	0	113.167	0.00592	113.167	0	113.167	0.00592	113.167	0
158.25	7.38427e-05	113.25	0.000745086	158.25	0.000142403	158.25	7.5291e-08	113.25	0.000745086	113.25	0	113.25	0.000745074	113.25	4.69365e-08
158.33333	9.48778e-06	113.333	5.12923e-05	158.333	1.4507e-05	158.333	1.12937e-07	113.333	5.12923e-05	113.333	0	113.333	5.07178e-05	113.333	2.39376e-06
158.41667	4.78166e-09	113.417	2.16509e-06	158.417	1.54659e-05	158.417	2.5097e-08	113.417	2.16509e-06	113.417	0	113.417	1.93979e-06	113.417	9.3873e-07
158.5	9.56333e-10	113.5	1.73415e-06	158.5	0.000372168	158.5	0	113.5	1.73415e-06	113.5	0	113.5	1.70035e-06	113.5	1.40809e-07
158.58333	1.4345e-08	113.583	1.94702e-06	158.583	0.000323918	158.583	0	113.583	1.94702e-06	113.583	0	113.583	1.94702e-06	113.583	0
158.66667	4.17946e-05	113.667	7.89192e-07	158.667	0.000446833	158.667	0	113.667	7.89192e-07	113.667	0	113.667	7.89192e-07	113.667	0
158.75	0.000240918	113.75	1.55762e-07	158.75	0.00102	158.75	0	113.75	1.55762e-07	113.75	0	113.75	1.55762e-07	113.75	0
158.83333	0.000300017	113.833	1.55762e-08	158.833	0.00242	158.833	0	113.833	1.55762e-08	113.833	0	113.833	1.55762e-08	113.833	0
158.91667	0.000253266	113.917	0	158.917	0.00319	158.917	0	113.917	0	113.917	0	113.917	0	113.917	0
159	0.000346872	114	0	159	0.00265	159	0	114	0	114	0	114	0	114	0
159.08333	0.000255228	114.083	0	159.083	0.00198	159.083	0	114.083	0	114.083	0	114.083	0	114.083	0
159.16667	0.000126631	114.167	0	159.167	0.000977355	159.167	0	114.167	0	114.167	0	114.167	0	114.167	0
159.25	0.000151951	114.25	0	159.25	0.000256497	159.25	0	114.25	0	114.25	0	114.25	0	114.25	0
159.33333	7.90552e-05	114.333	0	159.333	2.6724e-05	159.333	0	114.333	0	114.333	0	114.333	0	114.333	0
159.41667	1.4333e-05	114.417	0	159.417	1.05283e-07	159.417	0	114.417	0	114.417	0	114.417	0	114.417	0
159.5	1.7214e-08	114.5	0	159.5	1.35024e-07	159.5	0	114.5	0	114.5	0	114.5	0	114.5	0
159.58333	1.76922e-08	114.583	0	159.583	1.37998e-07	159.583	0	114.583	0	114.583	0	114.583	0	114.583	0
159.66667	1.1476e-08	114.667	0	159.667	8.74383e-08	159.667	0	114.667	0	114.667	0	114.667	0	114.667	0
159.75	2.869e-09	114.75	0	159.75	3.74736e-08	159.75	0	114.75	0	114.75	0	114.75	0	114.75	0
159.83333	8.60699e-09	114.833	0	159.833	5.94819e-09	159.833	0	114.833	0	114.833	0	114.833	0	114.833	0
159.91667	2.39083e-09	114.917	0	159.917	0	159.917	0	114.917	0	114.917	0	114.917	0	114.917	0
160	0	115	0	160	0	160	0	115	0	115	0	115	0	115	0
160.08333	0	115.083	0	160.083	0	160.083	0	115.083	0	115.083	0	115.083	0	115.083	0
160.16667	0	115.167	0	160.167	0	160.167	0	115.167	0	115.167	0	115.167	0	115.167	0
160.25	0	115.25	0	160.25	0	160.25	0	115.25	0	115.25	0	115.25	0	115.25	0
160.33333	0	115.333	0	160.333	0	160.333	0	115.333	0	115.333	0	115.333	0	115.333	0
160.41667	0	115.417	0	160.417	0	160.417	0	115.417	0	115.417	0	115.417	0	115.417	0
160.5	0	115.5	0	160.5	0	160.5	0	115.5	0	115.5	0	115.5	0	115.5	0
160.58333	0	115.583	0	160.583	0	160.583	0	115.583	0	115.583	0	115.583	0	115.583	0
160.66667	0	115.667	0	160.667	0	160.667	0	115.667	0	115.667	0	115.667	0	115.667	0
160.75	0	115.75	0	160.75	0	160.75	0	115.75	0	115.75	0	115.75	0	115.75	0
160.83333	0	115.833	0	160.833	0	160.833	0	115.833	0	115.833	0	115.833	0	115.833	0
160.91667	0	115.917	0	160.917	0	160.917	0	115.917	0	115.917	0	115.917	0	115.917	0
161	0	116	0	161	0	161	0	116	0	116	0	116	0	116	0
161.08333	0	116.083	0	161.083	0	161.083	0	116.083	0	116.083	0	116.083	0	116.083	0
161.16667	0	116.167	0	161.167	0	161.167	0	116.167	0	116.167	0	116.167	0	116.167	0
161.25	0	116.25	0	161.25	0	161.25	0	116.25	0	116.25	0	116.25	0	116.25	0
161.33333	0	116.333	0	161.333	0	161.333	0	116.333	0	116.333	0	116.333	0	116.333	0
161.41667	0	116.417	0	161.417	0	161.417	0	116.417	0	116.417	0	116.417	0	116.417	0
161.5	0	116.5	0	161.5	0	161.5	0	116.5	0	116.5	0	116.5	0	116.5	0
161.58333	0	116.583	0	161.583	0	161.583	0	116.583	0	116.583	0	116.583	0	116.583	0
161.66667	0	116.667	0	161.667	0	161.667	0	116.667	0	116.667	0	116.667	0	116.667	0
161.75	0	116.75	0	161.75	0	161.75	0	116.75	0	116.75	0	116.75	0	116.75	0
161.83333	0	116.833	0	161.833	0	161.833	0	116.833	0	116.833	0	116.833	0	116.833	0
161.91667	0	116.917	0	161.917	0	161.917	0	116.917	0	116.917	0	116.917	0	116.917	0
162	0	117	0	162	0	162	0	117	0	117	0	117	0	117	0
162.08333	0	117.083	0	162.083	0	162.083	0	117.083	0	117.083	0	117.083	0	117.083	0
162.16667	0	117.167	0	162.167	0	162.167	0	117.167	0	117.167	0	117.167	0	117.167	0
162.25	0	117.25	0	162.25	0	162.25	0	117.25	0	117.25	0	117.25	0	117.25	0
162.33333	0	117.333	0	162.333	0	162.333	0	117.333	0	117.333	0	117.333	0	117.333	0
162.41667	0	117.417	0	162.417	0	162.417	0	117.417	0	117.417	0	117.417	0	117.417	0
162.5	0	117.5	0	162.5	0	162.5	0	117.5	0	117.5	0	117.5	0	117.5	0
162.58333	0	117.583	0	162.583	0	162.583	0	117.583	0	117.583	0	117.583	0	117.583	0
162.66667	0	117.667	0	162.667	0	162.667	0	117.667	0	117.667	0	117.667	0	117.667	0
162.75	0	117.75	0	162.75	0	162.75	0	117.75	0	117.75	0	117.75	0	117.75	0
162.83333	0	117.833	0	162.833	0	162.833	0	117.833	0	117.833	0	117.833	0	117.833	0
162.91667	1.21153e-05	117.917	0	162.917	0	162.917	0	117.917	0	117.917	0	117.917	0	117.917	0
163	8.00407e-05	118	0	163	0	163	0	118	0	118	0	118	0	118	0
163.08333	5.71815e-05	118.083	0	163.083	0	163.083	0	118.083	0	118.083	0	118.083	0	118.083	0
163.16667	1.21344e-05	118.167	0	163.167	0	163.167	0	118.167	0	118.167	0	118.167	0	118.167	0
163.25	1.48232e-07	118.25	0	163.25	0	163.25	0	118.25	0	118.25	0	118.25	0	118.25	0
163.33333	0	118.333	0	163.333	0	163.333	0	118.333	0	118.333	0	118.333	0	118.333	0
163.41667	0	118.417	0	163.417	0	163.417	0	118.417	0	118.417	0	118.417	0	118.417	0
163.5	0	118.5	0	163.5	0	163.5	0	118.5	0	118.5	0	118.5	0	118.5	0
163.58333	5.738e-09	118.583	0	163.583	0	163.583	0	118.583	0	118.583	0	118.583	0	118.583	0
163.66667	1.91267e-09	118.667	0	163.667	0	163.667	0	118.667	0	118.667	0	118.667	0	118.667	0
163.75	0	118.75	0	163.75	0	163.75	0	118.75	0	118.75	0	118.75	0	118.75	0
163.83333	0	118.833	0	163.833	0	163.833	0	118.833	0	118.833	0	118.833	0	118.833	0
163.91667	0	118.917	0	163.917	0	163.917	0	118.917	0	118.917	0	118.917	0	118.917	0
164	0	119	0	164	0	164	0	119	0	119	0	119	0	119	0
164.08333	0	119.083	0	164.083	0	164.083	0	119.083	0	119.083	0	119.083	0	119.083	0
164.16667	0	119.167	0	164.167	0	164.167	0	119.167	0	119.167	0	119.167	0	119.167	0
164.25	0	119.25	0	164.25	0	164.25	0	119.25	0	119.25	0	119.25	0	119.25	0
164.33333	0	119.333	0	164.333	0	164.333	0	119.333	0	119.333	0	119.333	0	119.333	0
164.41667	0	119.417	0	164.417	0	164.417	0	119.417	0	119.417	0	119.417	0	119.417	0
164.5	0	119.5	0	164.5	0	164.5	0	119.5	0	119.5	0	119.5	0	119.5	0
164.58333	0	119.583	0	164.583	0	164.583	0	119.583	0	119.583	0	119.583	0	119.583	0
164.66667	0	119.667	0	164.667	0	164.667	0	119.667	0	119.667	0	119.667	0	119.667	0
164.75	0	119.75	0	164.75	0	164.75	0	119.75	0	119.75	0	119.75	0	119.75	0
164.83333	0	119.833	0	164.833	0	164.833	0	119.833	0	119.833	0	119.833	0	119.833	0
164.91667	0	119.917	0	164.917	0	164.917	0	119.917	0	119.917	0	119.917	0	119.917	0
165	0	120	0	165	0	165	0	120	0	120	0	120	0	120	0
165.08333	0	120.083	0	165.083	0	165.083	0	120.083	0	120.083	0	120.083	0	120.083	0
165.16667	0	120.167	0	165.167	0	165.167	0	120.167	0	120.167	0	120.167	0	120.167	0
165.25	0	120.25	0	165.25	0	165.25	0	120.25	0	120.25	0	120.25	0	120.25	0
165.33333	0	120.333	0	165.333	0	165.333	0	120.333	0	120.333	0	120.333	0	120.333	0
165.41667	0	120.417	0	165.417	0	165.417	0	120.417	0	120.417	0	120.417	0	120.417	0
165.5	0	120.5	0	165.5	0	165.5	0	120.5	0	120.5	0	120.5	0	120.5	0
165.58333	0	120.583	0	165.583	0	165.583	0	120.583	0	120.583	0	120.583	0	120.583	0
165.66667	0	120.667	0	165.667	0	165.667	0	120.667	0	120.667	0	120.667	0	120.667	0
165.75	0	120.75	0	165.75	0	165.75	0	120.75	0	120.75	0	120.75	0	120.75	0
165.83333	0	120.833	0	165.833	2.6749e-06	165.833	0	120.833	0	120.833	0	120.833	0	120.833	0
165.91667	0	120.917	0	165.917	8.65092e-05	165.917	0	120.917	0	120.917	0	120.917	0	120.917	0
166	0	121	0	166	8.504e-05	166	0	121	0	121	0	121	0	121	0
166.08333	0	121.083	0	166.083	2.06634e-05	166.083	0	121.083	0	121.083	0	121.083	0	121.083	0
166.16667	0	121.167	0	166.167	8.91633e-07	166.167	0	121.167	0	121.167	0	121.167	0	121.167	0
166.25	0	121.25	0	166.25	0	166.25	0	121.25	0	121.25	0	121.25	0	121.25	0
166.33333	0	121.333	0	166.333	0	166.333	3.67075e-05	121.333	0	121.333	0	121.333	0	121.333	0
166.41667	0	121.417	0	166.417	0	166.417	0.00202	121.417	0	121.417	0	121.417	0	121.417	0
166.5	8.79157e-06	121.5	0	166.5	5.02741e-06	166.5	0.00393	121.5	0	121.5	0	121.5	0	121.5	0
166.58333	0.000227652	121.583	0	166.583	0.000183865	166.583	0.00207	121.583	0	121.583	0	121.583	0	121.583	0
166.66667	0.000472809	121.667	0	166.667	0.000660918	166.667	0.00746	121.667	0	121.667	0	121.667	0	121.667	0
166.75	0.00071374	121.75	0	166.75	0.000683255	166.75	0.02122	121.75	0	121.75	0	121.75	0	121.75	0
166.83333	0.00183	121.833	0	166.833	0.000402676	166.833	0.02258	121.833	0	121.833	0	121.833	0	121.833	0
166.91667	0.00237	121.917	0	166.917	0.000179616	166.917	0.02266	121.917	0	121.917	0	121.917	0	121.917	0
167	0.00202	122	0	167	0.000498421	167	0.02383	122	0	122	0	122	0	122	0
167.08333	0.00133	122.083	0	167.083	0.000591451	167.083	0.01484	122.083	0	122.083	0	122.083	0	122.083	0
167.16667	0.000871132	122.167	0	167.167	0.000232259	167.167	0.00439	122.167	0	122.167	0	122.167	0	122.167	0
167.25	0.000375746	122.25	0	167.25	3.06409e-05	167.25	0.000531812	122.25	0	122.25	0	122.25	0	122.25	0
167.33333	6.19751e-05	122.333	0	167.333	2.79565e-08	167.333	8.21927e-07	122.333	0	122.333	0	122.333	0	122.333	0
167.41667	4.41347e-07	122.417	0	167.417	1.72497e-08	167.417	7.7487e-07	122.417	0	122.417	0	122.417	0	122.417	0
167.5	1.23367e-07	122.5	0	167.5	2.97409e-09	167.5	1.29877e-06	122.5	0	122.5	0	122.5	0	122.5	0
167.58333	9.41988e-08	122.583	0	167.583	1.90342e-08	167.583	1.00388e-06	122.583	0	122.583	0	122.583	0	122.583	0
167.66667	5.30765e-08	122.667	0	167.667	2.85513e-08	167.667	6.05465e-07	122.667	0	122.667	0	122.667	0	122.667	0
167.75	4.44695e-08	122.75	0	167.75	0.000129045	167.75	1.09799e-07	122.75	0	122.75	0	122.75	0	122.75	0
167.83333	1.09978e-08	122.833	0	167.833	0.000225511	167.833	6.27425e-09	122.833	0	122.833	0	122.833	0	122.833	0
167.91667	9.56333e-10	122.917	0	167.917	5.75291e-05	167.917	0	122.917	0	122.917	0	122.917	0	122.917	0
168	0	123	0	168	2.30968e-06	168	0	123	0	123	0	123	0	123	0
168.08333	0	123.083	0	168.083	0	168.083	0	123.083	0	123.083	0	123.083	0	123.083	0
168.16667	0	123.167	0	168.167	0	168.167	0	123.167	0	123.167	0	123.167	0	123.167	0
168.25	0	123.25	0	168.25	0.000125852	168.25	0	123.25	0	123.25	0	123.25	0	123.25	0
168.33333	3.42018e-05	123.333	0	168.333	0.000549252	168.333	0	123.333	0	123.333	0	123.333	0	123.333	0
168.41667	6.83716e-05	123.417	0	168.417	0.0003572	168.417	0	123.417	0	123.417	0	123.417	0	123.417	0
168.5	2.16064e-05	123.5	0	168.5	7.90062e-05	168.5	4.49236e-05	123.5	0	123.5	0	123.5	0	123.5	0
168.58333	1.94566e-06	123.583	0	168.583	0.000111348	168.583	0.000927767	123.583	0	123.583	0	123.583	0	123.583	0
168.66667	2.81693e-05	123.667	0	168.667	0.000657237	168.667	0.00402	123.667	0	123.667	0	123.667	0	123.667	0
168.75	8.19759e-05	123.75	0	168.75	0.00198	168.75	0.00289	123.75	0	123.75	0	123.75	0	123.75	0
168.83333	0.000357914	123.833	0	168.833	0.00323	168.833	0.0014	123.833	0	123.833	0	123.833	0	123.833	0
168.91667	0.000969554	123.917	0	168.917	0.003	168.917	0.00513	123.917	0	123.917	0	123.917	0	123.917	0
169	0.00133	124	0	169	0.00287	169	0.00905	124	0	124	0	124	0	124	0
169.08333	0.00091761	124.083	0	169.083	0.00184	169.083	0.00754	124.083	0	124.083	0	124.083	0	124.083	0
169.16667	0.00045296	124.167	0	169.167	0.000581224	169.167	0.00352	124.167	0	124.167	0	124.167	0	124.167	0
169.25	0.000132721	124.25	0	169.25	0.000347108	169.25	0.000845484	124.25	0	124.25	0	124.25	0	124.25	0
169.33333	1.34872e-05	124.333	2.90495e-05	169.333	0.00038237	169.333	7.72831e-05	124.333	2.90495e-05	124.333	0	124.333	2.90495e-05	124.333	0
169.41667	1.86485e-08	124.417	0.000836492	169.417	0.00032382	169.417	5.64683e-08	124.417	0.000836492	124.417	0	124.417	0.000836492	124.417	0
169.5	5.49891e-08	124.5	0.00101	169.5	0.000215768	169.5	2.22736e-07	124.5	0.00101	124.5	0	124.5	0.00101	124.5	0
169.58333	8.92067e-06	124.583	0.00362	169.583	0.00121	169.583	4.32923e-07	124.583	0.00362	124.583	0	124.583	0.00362	124.583	0
169.66667	0.000164864	124.667	0.01301	169.667	0.00275	169.667	3.04301e-07	124.667	0.01301	124.667	0	124.667	0.01301	124.667	0
169.75	0.000238595	124.75	0.03136	169.75	0.00291	169.75	1.28622e-07	124.75	0.03136	124.75	0	124.75	0.03136	124.75	0
169.83333	0.000175343	124.833	0.02934	169.833	0.00464	169.833	0.000464301	124.833	0.02934	124.833	0	124.833	0.02934	124.833	0
169.91667	0.000426159	124.917	0.01781	169.917	0.00749	169.917	0.00187	124.917	0.01781	124.917	0	124.917	0.01781	124.917	0
170	0.000528405	125	0.01632	170	0.00743	170	0.000963399	125	0.01632	125	0	125	0.01632	125	0
170.08333	0.000388055	125.083	0.00744	170.083	0.00444	170.083	0.00015995	125.083	0.00744	125.083	0	125.083	0.00744	125.083	0
170.16667	0.000256474	125.167	0.00128	170.167	0.00181	170.167	0	125.167	0.00128	125.167	0	125.167	0.00128	125.167	0
170.25	7.79258e-05	125.25	5.41998e-05	170.25	0.000431838	170.25	0	125.25	5.41998e-05	125.25	0	125.25	5.41998e-05	125.25	0
170.33333	1.40571e-05	125.333	2.12874e-06	170.333	3.79952e-05	170.333	0	125.333	2.12874e-06	125.333	0	125.333	2.12874e-06	125.333	0
170.41667	2.76519e-05	125.417	1.19417e-06	170.417	8.89254e-07	170.417	0	125.417	1.19417e-06	125.417	0	125.417	1.19417e-06	125.417	0
170.5	1.38955e-05	125.5	9.6053e-07	170.5	3.91391e-07	170.5	1.09799e-07	125.5	9.6053e-07	125.5	0	125.5	9.6053e-07	125.5	0
170.58333	2.25599e-06	125.583	8.35921e-07	170.583	3.2953e-07	170.583	2.82341e-08	125.583	8.35921e-07	125.583	0	125.583	8.35921e-07	125.583	0
170.66667	1.86485e-08	125.667	2.2845e-07	170.667	1.96885e-07	170.667	3.13713e-09	125.667	2.2845e-07	125.667	0	125.667	2.2845e-07	125.667	0
170.75	6.24017e-05	125.75	2.07682e-08	170.75	6.54301e-08	170.75	0	125.75	2.07682e-08	125.75	0	125.75	2.07682e-08	125.75	0
170.83333	6.96253e-05	125.833	0	170.833	0.000131757	170.833	3.40378e-05	125.833	0	125.833	0	125.833	0	125.833	0
170.91667	9.63567e-05	125.917	0	170.917	0.00049978	170.917	0.00088844	125.917	0	125.917	0	125.917	0	125.917	0
171	0.00019498	126	0	171	0.000518883	171	0.000774368	126	0	126	0	126	0	126	0
171.08333	9.06278e-05	126.083	0	171.083	0.000428781	171.083	0.000169568	126.083	0	126.083	0	126.083	0	126.083	0
171.16667	1.5571e-05	126.167	0	171.167	0.000257087	171.167	3.35045e-06	126.167	0	126.167	0	126.167	0	126.167	0
171.25	7.45939e-07	126.25	0	171.25	5.70033e-05	171.25	0	126.25	0	126.25	0	126.25	0	126.25	0
171.33333	6.21616e-09	126.333	0	171.333	3.63791e-06	171.333	0	126.333	0	126.333	0	126.333	0	126.333	0
171.41667	2.39083e-09	126.417	0	171.417	1.85375e-05	171.417	0	126.417	0	126.417	0	126.417	0	126.417	0
171.5	9.08516e-09	126.5	0	171.5	0.000339225	171.5	7.5291e-08	126.5	0	126.5	0	126.5	0	126.5	0
171.58333	1.00415e-08	126.583	0	171.583	0.000275118	171.583	2.82341e-08	126.583	0	126.583	0	126.583	0	126.583	0
171.66667	2.869e-09	126.667	0	171.667	5.88752e-05	171.667	3.13713e-09	126.667	0	126.667	0	126.667	0	126.667	0
171.75	0	126.75	0	171.75	8.43453e-07	171.75	0	126.75	0	126.75	0	126.75	0	126.75	0
171.83333	4.19122e-05	126.833	0	171.833	1.18964e-09	171.833	0	126.833	-0.01678	126.833	0.06992	126.833	0	126.833	0
171.91667	4.35605e-05	126.917	0	171.917	4.71572e-06	171.917	0	126.917	-0.0476	126.917	0.19834	126.917	0	126.917	0
172	1.00487e-05	127	0	172	0.000178102	172	0	127	-0.02134	127	0.08893	127	0	127	0
172.08333	3.18937e-07	127.083	0	172.083	0.0001805	172.083	0	127.083	-0.0031	127.083	0.01293	127.083	0	127.083	0
172.16667	0	127.167	0	172.167	7.77696e-05	172.167	0	127.167	0	127.167	0	127.167	0	127.167	0
172.25	0	127.25	0	172.25	1.35018e-05	172.25	0	127.25	0	127.25	0	127.25	0	127.25	0
172.33333	0	127.333	0	172.333	9.74908e-07	172.333	0	127.333	0	127.333	0	127.333	0	127.333	0
172.41667	3.82533e-09	127.417	0	172.417	0	172.417	0	127.417	-7.74678e-07	127.417	3.22783e-06	127.417	0	127.417	0
172.5	1.4345e-09	127.5	0	172.5	0	172.5	0	127.5	-2.56612e-06	127.5	1.06922e-05	127.5	0	127.5	0
172.58333	8.95127e-07	127.583	0	172.583	1.54653e-08	172.583	0	127.583	-6.29426e-07	127.583	2.62261e-06	127.583	0	127.583	0
172.66667	0.000123632	127.667	0	172.667	0.000110652	172.667	0	127.667	-4.84174e-08	127.667	2.01739e-07	127.667	0	127.667	0
172.75	0.000364128	127.75	0	172.75	0.000593761	172.75	0	127.75	0	127.75	0	127.75	-0.00182	127.75	0.00759
172.83333	0.000432144	127.833	0	172.833	0.000726379	172.833	0	127.833	0	127.833	0	127.833	-0.00645	127.833	0.02686
172.91667	0.000487003	127.917	0.000862255	172.917	0.000348284	172.917	0	127.917	0.000862255	127.917	0	127.917	-0.00172	127.917	0.01075
173	0.000209175	128	0.00298	173	6.04104e-05	173	0	128	0.00298	128	0	128	0.00265	128	0.00136
173.08333	5.31989e-05	128.083	0.00274	173.083	1.21046e-06	173.083	0	128.083	0.00274	128.083	0	128.083	0.00274	128.083	0
173.16667	3.81581e-05	128.167	0.00141	173.167	0	173.167	0	128.167	0.00141	128.167	0	128.167	0.00141	128.167	0
173.25	2.6094e-05	128.25	0.00027846	173.25	1.18964e-08	173.25	0	128.25	0.00027846	128.25	0	128.25	0.00027846	128.25	0
173.33333	5.73178e-06	128.333	1.0057e-05	173.333	4.16373e-08	173.333	0	128.333	1.0057e-05	128.333	0	128.333	9.80918e-06	128.333	1.0326e-06
173.41667	1.45363e-07	128.417	0	173.417	3.9258e-08	173.417	0	128.417	0	128.417	0	128.417	-3.26678e-07	128.417	1.36116e-06
173.5	2.24738e-08	128.5	0	173.5	1.07067e-08	173.5	0	128.5	0	128.5	0	128.5	-6.75885e-08	128.5	2.81619e-07
173.58333	7.65066e-09	128.583	1.66146e-07	173.583	1.18964e-09	173.583	0	128.583	1.66146e-07	128.583	0	128.583	1.66146e-07	128.583	0
173.66667	9.56333e-10	128.667	1.5057e-07	173.667	0	173.667	0	128.667	1.5057e-07	128.667	0	128.667	1.5057e-07	128.667	0
173.75	2.39083e-09	128.75	4.67285e-08	173.75	0	173.75	0	128.75	4.67285e-08	128.75	0	128.75	4.67285e-08	128.75	0
173.83333	9.56333e-10	128.833	5.19205e-09	173.833	0	173.833	0	128.833	5.19205e-09	128.833	0	128.833	5.19205e-09	128.833	0
173.91667	9.19098e-05	128.917	0	173.917	0	173.917	0	128.917	0	128.917	0	128.917	0	128.917	0
174	0.000270395	129	0	174	0	174	0	129	0	129	0	129	0	129	0
174.08333	9.43188e-05	129.083	0	174.083	0	174.083	0	129.083	0	129.083	0	129.083	0	129.083	0
174.16667	9.03543e-06	129.167	0	174.167	0	174.167	0	129.167	0	129.167	0	129.167	0	129.167	0
174.25	0	129.25	0	174.25	0	174.25	0	129.25	0	129.25	0	129.25	0	129.25	0
174.33333	0	129.333	0	174.333	0	174.333	0	129.333	0	129.333	0	129.333	0	129.333	0
174.41667	0	129.417	0	174.417	0	174.417	0	129.417	0	129.417	0	129.417	0	129.417	0
174.5	1.86485e-08	129.5	0	174.5	0	174.5	0	129.5	0	129.5	0	129.5	0	129.5	0
174.58333	1.29105e-08	129.583	0	174.583	0	174.583	0	129.583	0	129.583	0	129.583	0	129.583	0
174.66667	2.39083e-09	129.667	0	174.667	0	174.667	0	129.667	0	129.667	0	129.667	0	129.667	0
174.75	0	129.75	0	174.75	0	174.75	0	129.75	0	129.75	0	129.75	0	129.75	0
174.83333	0	129.833	0	174.833	0	174.833	0	129.833	0	129.833	0	129.833	0	129.833	0
174.91667	0	129.917	0	174.917	0	174.917	0	129.917	0	129.917	0	129.917	0	129.917	0
175	0	130	0	175	0	175	0	130	0	130	0	130	0	130	0
175.08333	0	130.083	0	175.083	0	175.083	0	130.083	0	130.083	0	130.083	0	130.083	0
175.16667	3.9695e-05	130.167	0	175.167	0	175.167	0	130.167	0	130.167	0	130.167	0	130.167	0
175.25	7.47517e-05	130.25	0	175.25	0	175.25	0	130.25	0	130.25	0	130.25	0	130.25	0
175.33333	2.37314e-05	130.333	0	175.333	0	175.333	0	130.333	0	130.333	0	130.333	0	130.333	0
175.41667	2.21056e-06	130.417	0	175.417	0	175.417	0	130.417	0	130.417	0	130.417	0	130.417	0
175.5	0	130.5	0	175.5	0	175.5	0	130.5	0	130.5	0	130.5	0	130.5	0
175.58333	0	130.583	0	175.583	0	175.583	0	130.583	0	130.583	0	130.583	0	130.583	0
175.66667	2.96607e-06	130.667	0	175.667	0	175.667	0	130.667	0	130.667	0	130.667	0	130.667	0
175.75	9.2068e-05	130.75	0	175.75	0	175.75	0	130.75	0	130.75	0	130.75	0	130.75	0
175.83333	0.000205674	130.833	0	175.833	0	175.833	0	130.833	0	130.833	0	130.833	0	130.833	0
175.91667	8.50725e-05	130.917	0	175.917	0	175.917	0	130.917	0	130.917	0	130.917	0	130.917	0
176	1.13679e-05	131	0	176	0	176	0	131	0	131	0	131	0	131	0
176.08333	0	131.083	0	176.083	0	176.083	0	131.083	0	131.083	0	131.083	0	131.083	0
176.16667	0	131.167	0	176.167	0	176.167	0	131.167	0	131.167	0	131.167	0	131.167	0
176.25	0	131.25	0	176.25	0	176.25	0	131.25	0	131.25	0	131.25	0	131.25	0
176.33333	6.21616e-09	131.333	0	176.333	0	176.333	0	131.333	0	131.333	0	131.333	0	131.333	0
176.41667	1.05197e-08	131.417	0	176.417	0	176.417	0	131.417	0	131.417	0	131.417	0	131.417	0
176.5	2.39083e-09	131.5	0	176.5	0	176.5	0	131.5	0	131.5	0	131.5	0	131.5	0
176.58333	0	131.583	0	176.583	0	176.583	0	131.583	0	131.583	0	131.583	0	131.583	0
176.66667	0	131.667	0	176.667	0	176.667	0	131.667	0	131.667	0	131.667	0	131.667	0
176.75	0	131.75	0	176.75	0	176.75	0	131.75	0	131.75	0	131.75	0	131.75	0
176.83333	0	131.833	0	176.833	0	176.833	0	131.833	0	131.833	0	131.833	0	131.833	0
176.91667	0	131.917	0	176.917	0	176.917	0	131.917	0	131.917	0	131.917	0	131.917	0
177	0	132	0	177	0	177	0	132	0	132	0	132	0	132	0
177.08333	0	132.083	0	177.083	0	177.083	0	132.083	0	132.083	0	132.083	0	132.083	0
177.16667	0	132.167	0	177.167	0	177.167	0	132.167	0	132.167	0	132.167	0	132.167	0
177.25	0	132.25	0	177.25	0	177.25	0	132.25	0	132.25	0	132.25	0	132.25	0
177.33333	0	132.333	0	177.333	0	177.333	0	132.333	0	132.333	0	132.333	0	132.333	0
177.41667	0	132.417	0	177.417	0	177.417	0	132.417	0	132.417	0	132.417	0	132.417	0
177.5	0	132.5	0	177.5	0	177.5	0	132.5	0	132.5	0	132.5	0	132.5	0
177.58333	0	132.583	0	177.583	0	177.583	0	132.583	0	132.583	0	132.583	0	132.583	0
177.66667	0	132.667	0	177.667	0	177.667	0	132.667	0	132.667	0	132.667	0	132.667	0
177.75	0	132.75	0	177.75	0	177.75	0	132.75	0	132.75	0	132.75	0	132.75	0
177.83333	0	132.833	0	177.833	0	177.833	0	132.833	0	132.833	0	132.833	0	132.833	0
177.91667	0	132.917	0	177.917	0	177.917	0	132.917	0	132.917	0	132.917	0	132.917	0
178	0	133	0	178	0	178	0	133	0	133	0	133	0	133	0
178.08333	0	133.083	0	178.083	0	178.083	0	133.083	0	133.083	0	133.083	0	133.083	0
178.16667	0	133.167	0	178.167	0	178.167	0	133.167	0	133.167	0	133.167	0	133.167	0
178.25	0	133.25	0	178.25	0	178.25	0	133.25	0	133.25	0	133.25	0	133.25	0
178.33333	0	133.333	0	178.333	0	178.333	0	133.333	0	133.333	0	133.333	0	133.333	0
178.41667	0	133.417	0	178.417	0	178.417	0	133.417	0	133.417	0	133.417	0	133.417	0
178.5	0	133.5	0	178.5	0	178.5	0	133.5	0	133.5	0	133.5	0	133.5	0
178.58333	0	133.583	0	178.583	0	178.583	0	133.583	0	133.583	0	133.583	0	133.583	0
178.66667	0	133.667	0	178.667	0	178.667	0	133.667	0	133.667	0	133.667	0	133.667	0
178.75	0	133.75	0	178.75	0	178.75	0	133.75	0	133.75	0	133.75	0	133.75	0
178.83333	0	133.833	0	178.833	0	178.833	0	133.833	0	133.833	0	133.833	0	133.833	0
178.91667	2.96884e-05	133.917	0	178.917	0	178.917	0	133.917	0	133.917	0	133.917	0	133.917	0
179	6.79536e-05	134	0	179	0	179	0	134	0	134	0	134	0	134	0
179.08333	2.31069e-05	134.083	0	179.083	0	179.083	0	134.083	0	134.083	0	134.083	0	134.083	0
179.16667	2.33489e-06	134.167	0	179.167	0	179.167	0	134.167	0	134.167	0	134.167	0	134.167	0
179.25	0	134.25	0	179.25	0	179.25	0	134.25	0	134.25	0	134.25	0	134.25	0
179.33333	0	134.333	0	179.333	0	179.333	0	134.333	0	134.333	0	134.333	0	134.333	0
179.41667	0	134.417	0	179.417	0	179.417	0	134.417	0	134.417	0	134.417	0	134.417	0
179.5	4.3035e-09	134.5	0	179.5	0	179.5	0	134.5	0	134.5	0	134.5	0	134.5	0
179.58333	2.869e-09	134.583	0	179.583	0	179.583	0	134.583	0	134.583	0	134.583	0	134.583	0
179.66667	4.78166e-10	134.667	0	179.667	0	179.667	0	134.667	0	134.667	0	134.667	0	134.667	0
179.75	0	134.75	0	179.75	0	179.75	0	134.75	0	134.75	0	134.75	0	134.75	0
179.83333	0	134.833	0	179.833	0	179.833	0	134.833	0	134.833	0	134.833	0	134.833	0
179.91667	0	134.917	0	179.917	0	179.917	0	134.917	0	134.917	0	134.917	0	134.917	0
180	0	135	0	180	0	180	0	135	0	135	0	135	0	135	0
180.08333	0	135.083	0	180.083	0	180.083	0	135.083	0	135.083	0	135.083	0	135.083	0
180.16667	0	135.167	0	180.167	0	180.167	0	135.167	0	135.167	0	135.167	0	135.167	0
180.25	0	135.25	0	180.25	0	180.25	0	135.25	0	135.25	0	135.25	0	135.25	0
180.33333	0	135.333	0	180.333	0	180.333	0	135.333	0	135.333	0	135.333	0	135.333	0
180.41667	0	135.417	0	180.417	0	180.417	0	135.417	0	135.417	0	135.417	0	135.417	0
180.5	0	135.5	0	180.5	0	180.5	0	135.5	0	135.5	0	135.5	0	135.5	0
180.58333	0	135.583	0	180.583	0	180.583	0	135.583	0	135.583	0	135.583	0	135.583	0
180.66667	0	135.667	0	180.667	0	180.667	0	135.667	0	135.667	0	135.667	0	135.667	0
180.75	0	135.75	0	180.75	0	180.75	0	135.75	0	135.75	0	135.75	0	135.75	0
180.83333	0	135.833	0	180.833	0	180.833	0	135.833	0	135.833	0	135.833	0	135.833	0
180.91667	0	135.917	0	180.917	0	180.917	0	135.917	0	135.917	0	135.917	0	135.917	0
181	0	136	0	181	0	181	0	136	0	136	0	136	0	136	0
181.08333	0	136.083	0	181.083	0	181.083	0	136.083	0	136.083	0	136.083	0	136.083	0
181.16667	1.04326e-05	136.167	0	181.167	0	181.167	0	136.167	0	136.167	0	136.167	0	136.167	0
181.25	4.22847e-05	136.25	0	181.25	0	181.25	0	136.25	0	136.25	0	136.25	0	136.25	0
181.33333	2.03398e-05	136.333	0.000387924	181.333	0	181.333	0	136.333	0.000387924	136.333	0	136.333	0.000387924	136.333	0
181.41667	9.35485e-06	136.417	0.00157	181.417	0	181.417	0	136.417	0.00157	136.417	0	136.417	0.00157	136.417	0
181.5	3.19731e-05	136.5	0.00101	181.5	0	181.5	0	136.5	0.00101	136.5	0	136.5	0.00101	136.5	0
181.58333	1.29966e-05	136.583	0.00434	181.583	0	181.583	0	136.583	0.00434	136.583	0	136.583	0.00434	136.583	0
181.66667	1.34221e-06	136.667	0.01197	181.667	0	181.667	0	136.667	0.01197	136.667	0	136.667	0.01197	136.667	0
181.75	3.96955e-05	136.75	0.02173	181.75	1.7151e-05	181.75	0	136.75	0.02173	136.75	0	136.75	0.02173	136.75	0
181.83333	0.000137494	136.833	0.03994	181.833	6.31513e-05	181.833	0	136.833	0.03994	136.833	0	136.833	0.03994	136.833	0
181.91667	0.000118946	136.917	0.04124	181.917	2.13242e-05	181.917	0	136.917	0.04124	136.917	0	136.917	0.04124	136.917	0
182	2.94675e-05	137	0.03095	182	1.74341e-06	182	0	137	0.03095	137	0	137	0.03095	137	0
182.08333	5.27226e-06	137.083	0.0131	182.083	0	182.083	0	137.083	0.0131	137.083	0	137.083	0.0131	137.083	0
182.16667	4.55516e-05	137.167	0.00283	182.167	0	182.167	0	137.167	0.00283	137.167	0	137.167	0.00283	137.167	0
182.25	5.5485e-05	137.25	0.00205	182.25	0	182.25	0	137.25	0.00205	137.25	0	137.25	0.00205	137.25	0
182.33333	0.000142994	137.333	0.000955281	182.333	5.35337e-09	182.333	0	137.333	0.000955281	137.333	0	137.333	0.000955281	137.333	0
182.41667	0.00012851	137.417	0.000153186	182.417	2.97409e-09	182.417	0	137.417	0.000153186	137.417	0	137.417	0.000153186	137.417	0
182.5	2.9477e-05	137.5	2.01452e-06	182.5	0.000297736	182.5	0	137.5	2.01452e-06	137.5	0	137.5	2.01452e-06	137.5	0
182.58333	1.07444e-06	137.583	1.42262e-06	182.583	0.000576113	182.583	0	137.583	1.42262e-06	137.583	0	137.583	1.42262e-06	137.583	0
182.66667	8.42146e-06	137.667	4.15364e-07	182.667	0.000632325	182.667	0	137.667	4.15364e-07	137.667	0	137.667	4.15364e-07	137.667	0
182.75	0.000174903	137.75	4.67285e-08	182.75	0.00091785	182.75	0.000411666	137.75	4.67285e-08	137.75	0	137.75	4.67285e-08	137.75	0
182.83333	0.000595832	137.833	1.09033e-07	182.833	0.00128	182.833	0.0022	137.833	1.09033e-07	137.833	0	137.833	1.09033e-07	137.833	0
182.91667	0.000632689	137.917	3.11523e-08	182.917	0.000550607	182.917	0.00189	137.917	3.11523e-08	137.917	0	137.917	3.11523e-08	137.917	0
183	0.000730859	138	0	183	0.000174049	183	0.00154	138	0	138	0	138	0	138	0
183.08333	0.000720136	138.083	0	183.083	0.000380967	183.083	0.000401875	138.083	0	138.083	0	138.083	0	138.083	0
183.16667	0.000688482	138.167	0	183.167	0.000201214	183.167	2.39175e-05	138.167	0	138.167	0	138.167	0	138.167	0
183.25	0.00105	138.25	0	183.25	6.23049e-05	183.25	0	138.25	0	138.25	0	138.25	0	138.25	0
183.33333	0.000413872	138.333	0	183.333	1.76596e-05	183.333	3.13713e-08	138.333	0	138.333	0	138.333	0	138.333	0
183.41667	5.25859e-05	138.417	0.000140902	183.417	2.98123e-06	183.417	1.59993e-07	138.417	0.000140902	138.417	0	138.417	0.000140902	138.417	0
183.5	1.95905e-05	138.5	0.00194	183.5	1.60601e-08	183.5	1.72542e-07	138.5	0.00194	138.5	0	138.5	0.00194	138.5	0
183.58333	9.55974e-05	138.583	0.00357	183.583	1.4676e-05	183.583	6.27425e-08	138.583	0.00357	138.583	0	138.583	0.00357	138.583	0
183.66667	6.93164e-05	138.667	0.00466	183.667	0.000557352	183.667	3.80031e-05	138.667	0.00466	138.667	0	138.667	0.00466	138.667	0
183.75	2.02307e-05	138.75	0.00586	183.75	0.00104	183.75	0.00122	138.75	0.00586	138.75	0	138.75	0.00586	138.75	0
183.83333	2.37792e-06	138.833	0.00659	183.833	0.000656203	183.833	0.0011	138.833	0.00659	138.833	0	138.833	0.00659	138.833	0
183.91667	1.01371e-06	138.917	0.0114	183.917	0.0012	183.917	0.000246101	138.917	0.0114	138.917	0	138.917	0.0114	138.917	0
184	0.000111058	139	0.00666	184	0.000893068	184	5.88525e-06	139	0.00666	139	0	139	0.00666	139	0
184.08333	0.000227049	139.083	0.00122	184.083	0.000506526	184.083	0	139.083	0.00122	139.083	0	139.083	0.00122	139.083	0
184.16667	0.000254622	139.167	1.8655e-05	184.167	0.000525676	184.167	0.000125585	139.167	1.8655e-05	139.167	0	139.167	1.8655e-05	139.167	0
184.25	0.000480202	139.25	1.29801e-07	184.25	0.000469437	184.25	0.00155	139.25	1.29801e-07	139.25	0	139.25	1.29801e-07	139.25	0
184.33334	0.00114	139.333	2.75179e-07	184.333	0.000411698	184.333	0.01015	139.333	2.75179e-07	139.333	0	139.333	2.75179e-07	139.333	0
184.41667	0.00328	139.417	3.5306e-07	184.417	0.00131	184.417	0.03022	139.417	3.5306e-07	139.417	0	139.417	3.5306e-07	139.417	0
184.5	0.00605	139.5	7.21695e-07	184.5	0.00528	184.5	0.08152	139.5	7.21695e-07	139.5	0	139.5	7.21695e-07	139.5	0
184.58334	0.01591	139.583	2.12874e-07	184.583	0.01749	184.583	0.22075	139.583	2.12874e-07	139.583	0	139.583	2.12874e-07	139.583	0
184.66667	0.04834	139.667	2.07682e-08	184.667	0.04465	184.667	0.55232	139.667	2.07682e-08	139.667	0	139.667	2.07682e-08	139.667	0
184.75	0.11426	139.75	0	184.75	0.09065	184.75	1.11749	139.75	0	139.75	0	139.75	0	139.75	0
184.83334	0.20661	139.833	0	184.833	0.14418	184.833	1.82885	139.833	0	139.833	0	139.833	0	139.833	0
184.91667	0.29611	139.917	0	184.917	0.18907	184.917	2.25227	139.917	0	139.917	0	139.917	0	139.917	0
185	0.33284	140	0	185	0.18228	185	2.05576	140	0	140	0	140	0	140	0
185.08334	0.28837	140.083	0	185.083	0.13116	185.083	1.45315	140.083	0	140.083	0	140.083	0	140.083	0
185.16667	0.19256	140.167	0	185.167	0.06778	185.167	0.76673	140.167	0	140.167	0	140.167	0	140.167	0
185.25	0.09548	140.25	0	185.25	0.02726	185.25	0.27736	140.25	0	140.25	0	140.25	0	140.25	0
185.33334	0.03393	140.333	0	185.333	0.00961	185.333	0.07169	140.333	0	140.333	0	140.333	0	140.333	0
185.41667	0.00859	140.417	0	185.417	0.00362	185.417	0.01264	140.417	0	140.417	0	140.417	0	140.417	0
185.5	0.00171	140.5	0.000247053	185.5	0.00141	185.5	0.00122	140.5	0.000247053	140.5	0	140.5	0.000247053	140.5	0
185.58334	0.000482859	140.583	0.00313	185.583	0.00148	185.583	0.000749481	140.583	0.00313	140.583	0	140.583	0.00313	140.583	0
185.66667	0.000425558	140.667	0.00429	185.667	0.0029	185.667	0.000359684	140.667	0.00429	140.667	0	140.667	0.00429	140.667	0
185.75	0.000492288	140.75	0.00328	185.75	0.00361	185.75	0.000902856	140.75	0.00328	140.75	0	140.75	0.00328	140.75	0
185.83334	0.00109	140.833	0.00682	185.833	0.00541	185.833	0.00205	140.833	0.00682	140.833	0	140.833	0.00682	140.833	0
185.91667	0.00215	140.917	0.00761	185.917	0.00705	185.917	0.00282	140.917	0.00761	140.917	0	140.917	0.00761	140.917	0
186	0.0028	141	0.0031	186	0.0055	186	0.0019	141	0.0031	141	0	141	0.0031	141	0
186.08334	0.00166	141.083	0.000452321	186.083	0.0048	186.083	0.000722662	141.083	0.000452321	141.083	0	141.083	0.000452321	141.083	0
186.16667	0.000772752	141.167	1.34993e-06	186.167	0.00381	186.167	0.0035	141.167	1.34993e-06	141.167	0	141.167	1.34993e-06	141.167	0
186.25	0.00023878	141.25	1.34993e-07	186.25	0.0013	186.25	0.00577	141.25	1.34993e-07	141.25	0	141.25	1.34993e-07	141.25	0
186.33334	3.13572e-05	141.333	5.19205e-08	186.333	0.000218369	186.333	0.00171	141.333	5.19205e-08	141.333	0	141.333	5.19205e-08	141.333	0
186.41667	6.154e-07	141.417	3.63444e-07	186.417	0.000248225	186.417	0.000523847	141.417	3.63444e-07	141.417	0	141.417	3.63444e-07	141.417	0
186.5	6.41168e-05	141.5	3.73828e-07	186.5	0.000233802	186.5	0.00207	141.5	3.73828e-07	141.5	0	141.5	3.73828e-07	141.5	0
186.58334	0.000330723	141.583	8.82649e-08	186.583	0.00072931	186.583	0.00139	141.583	8.82649e-08	141.583	0	141.583	8.82649e-08	141.583	0
186.66667	0.000423492	141.667	0.00029832	186.667	0.00266	186.667	0.00117	141.667	0.00029832	141.667	0	141.667	0.00029832	141.667	0
186.75	0.000920722	141.75	0.00142	186.75	0.00399	186.75	0.00397	141.75	0.00142	141.75	0	141.75	0.00142	141.75	0
186.83334	0.0019	141.833	0.00164	186.833	0.00719	186.833	0.00398	141.833	0.00164	141.833	0	141.833	0.00164	141.833	0
186.91667	0.00225	141.917	0.0033	186.917	0.0138	186.917	0.00374	141.917	0.0033	141.917	0	141.917	0.0033	141.917	0
187	0.00188	142	0.0032	187	0.01537	187	0.00388	142	0.0032	142	0	142	0.0032	142	0
187.08334	0.0021	142.083	0.000968754	187.083	0.01199	187.083	0.0014	142.083	0.000968754	142.083	0	142.083	0.000968754	142.083	0
187.16667	0.00196	142.167	0.0012	187.167	0.00663	187.167	0.000603235	142.167	0.0012	142.167	0	142.167	0.0012	142.167	0
187.25	0.000954171	142.25	0.00157	187.25	0.00293	187.25	0.000619397	142.25	0.00157	142.25	0	142.25	0.00157	142.25	0
187.33334	0.000202127	142.333	0.00171	187.333	0.000785142	187.333	0.000181492	142.333	0.00171	142.333	0	142.333	0.00171	142.333	0
187.41667	1.47835e-05	142.417	0.00969	187.417	9.45006e-05	187.417	1.45688e-05	142.417	0.00969	142.417	0	142.417	0.00969	142.417	0
187.5	5.97708e-08	142.5	0.03453	187.5	4.22916e-07	187.5	2.44696e-07	142.5	0.03453	142.5	0	142.5	0.03453	142.5	0
187.58334	7.74629e-08	142.583	0.10898	187.583	4.60984e-07	187.583	1.78816e-07	142.583	0.10898	142.583	0	142.583	0.10898	142.583	0
187.66667	1.02328e-07	142.667	0.21312	187.667	4.62174e-07	187.667	3.76455e-08	142.667	0.20501	142.667	0.03378	142.667	0.20523	142.667	0.03289
187.75	9.37206e-08	142.75	0.32079	187.75	2.64694e-07	187.75	4.70569e-08	142.75	0.29166	142.75	0.12136	142.75	0.30207	142.75	0.07797
187.83334	3.20371e-08	142.833	0.42745	187.833	1.11231e-07	187.833	2.5097e-08	142.833	0.41468	142.833	0.0532	142.833	0.392	142.833	0.1477
187.91667	3.82533e-09	142.917	0.45024	187.917	1.9629e-08	187.917	3.13713e-09	142.917	0.44842	142.917	0.00758	142.917	0.42583	142.917	0.10171
188	0	143	0.33516	188	1.18964e-09	188	0	143	0.33013	143	0.02094	143	0.32837	143	0.0283
188.08334	0	143.083	0.17182	188.083	0	188.083	0	143.083	0.16579	143.083	0.02513	143.083	0.17113	143.083	0.00286
188.16667	0	143.167	0.05615	188.167	0	188.167	0	143.167	0.05452	143.167	0.00676	143.167	0.05615	143.167	0
188.25	0	143.25	0.01072	188.25	0	188.25	0	143.25	0.01061	143.25	0.000432932	143.25	0.01071	143.25	3.4733e-06
188.33334	0	143.333	0.00104	188.333	0	188.333	0	143.333	0.00104	143.333	6.45565e-06	143.333	0.00104	143.333	4.08347e-06
188.41667	0	143.417	2.31669e-05	188.417	0	188.417	0	143.417	2.27796e-05	143.417	1.61391e-06	143.417	2.1083e-05	143.417	8.68325e-06
188.5	0	143.5	8.13595e-06	188.5	0	188.5	0	143.5	8.13595e-06	143.5	0	143.5	7.17844e-06	143.5	3.9896e-06
188.58334	0	143.583	1.27309e-05	188.583	0	188.583	0	143.583	1.22467e-05	143.583	2.01739e-06	143.583	1.25732e-05	143.583	6.57111e-07
188.66667	0	143.667	6.55756e-06	188.667	0	188.667	0	143.667	6.31548e-06	143.667	1.0087e-06	143.667	6.5463e-06	143.667	4.69365e-08
188.75	0	143.75	1.74972e-06	188.75	0	188.75	0	143.75	1.7013e-06	143.75	2.01739e-07	143.75	1.74972e-06	143.75	0
188.83334	0	143.833	2.44026e-07	188.833	0	188.833	0	143.833	2.44026e-07	143.833	0	143.833	2.44026e-07	143.833	0
188.91667	0	143.917	1.03841e-08	188.917	0	188.917	0	143.917	1.03841e-08	143.917	0	143.917	1.03841e-08	143.917	0
189	0	144	0	189	0	189	0	144	0	144	0	144	0	144	0
189.08334	0	144.083	0	189.083	0	189.083	0	144.083	0	144.083	0	144.083	0	144.083	0
189.16667	0	144.167	0	189.167	0	189.167	0	144.167	0	144.167	0	144.167	0	144.167	0
189.25	0	144.25	0	189.25	0	189.25	0	144.25	0	144.25	0	144.25	0	144.25	0
189.33334	0	144.333	0	189.333	0	189.333	0	144.333	0	144.333	0	144.333	0	144.333	0
189.41667	0	144.417	0	189.417	0	189.417	0	144.417	0	144.417	0	144.417	0	144.417	0
189.5	0	144.5	0	189.5	0	189.5	0	144.5	0	144.5	0	144.5	0	144.5	0
189.58334	0	144.583	0	189.583	0	189.583	0	144.583	0	144.583	0	144.583	0	144.583	0
189.66667	0	144.667	0	189.667	0	189.667	0	144.667	0	144.667	0	144.667	0	144.667	0
189.75	0	144.75	0	189.75	0	189.75	0	144.75	0	144.75	0	144.75	0	144.75	0
189.83334	0	144.833	0	189.833	0	189.833	0	144.833	0	144.833	0	144.833	0	144.833	0
189.91667	0	144.917	0	189.917	0	189.917	0	144.917	0	144.917	0	144.917	0	144.917	0
190	0	145	0	190	0	190	0	145	0	145	0	145	0	145	0
190.08334	0	145.083	0	190.083	0	190.083	0	145.083	0	145.083	0	145.083	0	145.083	0
190.16667	0	145.167	0	190.167	0	190.167	0	145.167	0	145.167	0	145.167	0	145.167	0
190.25	0	145.25	0	190.25	0	190.25	0	145.25	0	145.25	0	145.25	0	145.25	0
190.33334	0	145.333	0	190.333	0	190.333	0	145.333	0	145.333	0	145.333	0	145.333	0
190.41667	0	145.417	0	190.417	0	190.417	0	145.417	0	145.417	0	145.417	0	145.417	0
190.5	0	145.5	0	190.5	0	190.5	0	145.5	0	145.5	0	145.5	0	145.5	0
190.58334	0	145.583	0	190.583	0	190.583	0	145.583	0	145.583	0	145.583	0	145.583	0
190.66667	0	145.667	0	190.667	0	190.667	0	145.667	0	145.667	0	145.667	0	145.667	0
190.75	0	145.75	0	190.75	0	190.75	0	145.75	0	145.75	0	145.75	0	145.75	0
190.83334	0	145.833	0	190.833	0	190.833	0	145.833	0	145.833	0	145.833	0	145.833	0
190.91667	1.8046e-06	145.917	0	190.917	0	190.917	0	145.917	0	145.917	0	145.917	0	145.917	0
191	0.000126495	146	0	191	0	191	0	146	0	146	0	146	0	146	0
191.08334	0.000136652	146.083	0	191.083	0	191.083	0	146.083	0	146.083	0	146.083	0	146.083	0
191.16667	6.78135e-05	146.167	0	191.167	0	191.167	0	146.167	0	146.167	0	146.167	0	146.167	0
191.25	0.000134403	146.25	0	191.25	0	191.25	0	146.25	0	146.25	0	146.25	0	146.25	0
191.33334	6.90649e-05	146.333	0	191.333	0	191.333	0	146.333	0	146.333	0	146.333	0	146.333	0
191.41667	1.12752e-05	146.417	0	191.417	0	191.417	0	146.417	0	146.417	0	146.417	0	146.417	0
191.5	0	146.5	0	191.5	0	191.5	0	146.5	0	146.5	0	146.5	0	146.5	0
191.58334	1.1476e-08	146.583	0	191.583	0	191.583	0	146.583	0	146.583	0	146.583	0	146.583	0
191.66667	5.25983e-09	146.667	0	191.667	0	191.667	0	146.667	0	146.667	0	146.667	0	146.667	0
191.75	9.56333e-10	146.75	0	191.75	0	191.75	0	146.75	0	146.75	0	146.75	0	146.75	0
191.83334	7.65066e-09	146.833	0	191.833	0	191.833	0	146.833	0	146.833	0	146.833	0	146.833	0
191.91667	1.91267e-09	146.917	6.58716e-05	191.917	0	191.917	0	146.917	6.58716e-05	146.917	0	146.917	6.58716e-05	146.917	0
192	0	147	0.000966501	192	0	192	0	147	0.000966501	147	0	147	0.000966501	147	0
192.08334	0	147.083	0.000468884	192.083	0	192.083	0	147.083	0.000468884	147.083	0	147.083	0.000468884	147.083	0
192.16667	0	147.167	7.01187e-05	192.167	0	192.167	0	147.167	7.01187e-05	147.167	0	147.167	7.01187e-05	147.167	0
192.25	0	147.25	0	192.25	0	192.25	0	147.25	0	147.25	0	147.25	0	147.25	0
192.33334	0	147.333	0	192.333	0	192.333	0	147.333	0	147.333	0	147.333	0	147.333	0
192.41667	0	147.417	0	192.417	0	192.417	0	147.417	0	147.417	0	147.417	0	147.417	0
192.5	0	147.5	1.03841e-08	192.5	0	192.5	0	147.5	1.03841e-08	147.5	0	147.5	1.03841e-08	147.5	0
192.58334	0	147.583	5.71126e-08	192.583	0	192.583	0	147.583	5.71126e-08	147.583	0	147.583	5.71126e-08	147.583	0
192.66667	0	147.667	1.55762e-08	192.667	0	192.667	0	147.667	1.55762e-08	147.667	0	147.667	1.55762e-08	147.667	0
192.75	0	147.75	0	192.75	0	192.75	0	147.75	0	147.75	0	147.75	0	147.75	0
192.83334	0	147.833	0	192.833	0	192.833	0	147.833	0	147.833	0	147.833	0	147.833	0
192.91667	0	147.917	0	192.917	0	192.917	0	147.917	0	147.917	0	147.917	0	147.917	0
193	0	148	0	193	0	193	0	148	0	148	0	148	0	148	0
193.08334	0	148.083	0	193.083	0	193.083	0	148.083	0	148.083	0	148.083	0	148.083	0
193.16667	0	148.167	0	193.167	0	193.167	0	148.167	0	148.167	0	148.167	0	148.167	0
193.25	0	148.25	0	193.25	0	193.25	0	148.25	0	148.25	0	148.25	0	148.25	0
193.33334	0	148.333	0	193.333	0	193.333	0	148.333	0	148.333	0	148.333	0	148.333	0
193.41667	4.41821e-05	148.417	0	193.417	0	193.417	0	148.417	0	148.417	0	148.417	0	148.417	0
193.5	0.000105125	148.5	0	193.5	0	193.5	0	148.5	0	148.5	0	148.5	0	148.5	0
193.58334	3.84527e-05	148.583	0	193.583	0	193.583	0	148.583	0	148.583	0	148.583	0	148.583	0
193.66667	4.2705e-06	148.667	0	193.667	0	193.667	0	148.667	0	148.667	0	148.667	0	148.667	0
193.75	0	148.75	0	193.75	0	193.75	0	148.75	0	148.75	0	148.75	0	148.75	0
193.83334	0	148.833	0	193.833	0	193.833	0	148.833	0	148.833	0	148.833	0	148.833	0
193.91667	0	148.917	0	193.917	0	193.917	0	148.917	0	148.917	0	148.917	0	148.917	0
194	5.738e-09	149	0	194	0	194	0	149	0	149	0	149	0	149	0
194.08334	5.25983e-09	149.083	0	194.083	0	194.083	0	149.083	0	149.083	0	149.083	0	149.083	0
194.16667	9.56333e-10	149.167	0	194.167	0	194.167	0	149.167	0	149.167	0	149.167	0	149.167	0
194.25	0	149.25	0	194.25	0	194.25	0	149.25	0	149.25	0	149.25	0	149.25	0
194.33334	0	149.333	0	194.333	0	194.333	0	149.333	0	149.333	0	149.333	0	149.333	0
194.41667	0	149.417	0	194.417	0	194.417	0	149.417	0	149.417	0	149.417	0	149.417	0
194.5	0	149.5	0	194.5	0	194.5	0	149.5	0	149.5	0	149.5	0	149.5	0
194.58334	0	149.583	0	194.583	0	194.583	0	149.583	0	149.583	0	149.583	0	149.583	0
194.66667	0	149.667	0	194.667	0	194.667	0	149.667	0	149.667	0	149.667	0	149.667	0
194.75	0	149.75	0	194.75	0	194.75	0	149.75	0	149.75	0	149.75	0	149.75	0
194.83334	9.62883e-06	149.833	0	194.833	0	194.833	0	149.833	0	149.833	0	149.833	0	149.833	0
194.91667	6.82047e-05	149.917	0	194.917	0	194.917	0	149.917	0	149.917	0	149.917	0	149.917	0
195	5.09238e-05	150	0	195	0	195	0	150	0	150	0	150	0	150	0
195.08334	1.97669e-05	150.083	0	195.083	0	195.083	0	150.083	0	150.083	0	150.083	0	150.083	0
195.16667	0.000199709	150.167	0	195.167	0	195.167	0	150.167	0	150.167	0	150.167	0	150.167	0
195.25	0.000240227	150.25	0	195.25	0	195.25	0	150.25	0	150.25	0	150.25	0	150.25	0
195.33334	6.89478e-05	150.333	0	195.333	0	195.333	0	150.333	0	150.333	0	150.333	0	150.333	0
195.41667	5.22923e-06	150.417	0	195.417	0	195.417	0	150.417	0	150.417	0	150.417	0	150.417	0
195.5	5.25983e-09	150.5	0	195.5	0	195.5	0	150.5	0	150.5	0	150.5	0	150.5	0
195.58334	1.91267e-09	150.583	0	195.583	0	195.583	0	150.583	0	150.583	0	150.583	0	150.583	0
195.66667	0	150.667	0	195.667	0	195.667	0	150.667	0	150.667	0	150.667	0	150.667	0
195.75	1.76922e-08	150.75	0	195.75	0	195.75	0	150.75	0	150.75	0	150.75	0	150.75	0
195.83334	9.56333e-09	150.833	0	195.833	0	195.833	0	150.833	0	150.833	0	150.833	0	150.833	0
195.91667	1.4345e-09	150.917	0	195.917	0	195.917	0	150.917	0	150.917	0	150.917	0	150.917	0
196	0	151	0	196	0	196	0	151	0	151	0	151	0	151	0
196.08334	0	151.083	0	196.083	0	196.083	0	151.083	0	151.083	0	151.083	0	151.083	0
196.16667	0	151.167	0	196.167	0	196.167	0	151.167	0	151.167	0	151.167	0	151.167	0
196.25	0	151.25	0	196.25	0	196.25	0	151.25	0	151.25	0	151.25	0	151.25	0
196.33334	0	151.333	0	196.333	0	196.333	0	151.333	0	151.333	0	151.333	0	151.333	0
196.41667	0	151.417	0	196.417	0	196.417	0	151.417	0	151.417	0	151.417	0	151.417	0
196.5	3.59744e-05	151.5	0	196.5	0	196.5	0	151.5	0	151.5	0	151.5	0	151.5	0
196.58334	9.84415e-05	151.583	0	196.583	0	196.583	0	151.583	0	151.583	0	151.583	0	151.583	0
196.66667	8.82461e-05	151.667	0	196.667	1.22313e-05	196.667	0	151.667	0	151.667	0	151.667	0	151.667	0
196.75	0.00026717	151.75	0	196.75	0.000661573	196.75	0	151.75	0	151.75	0	151.75	0	151.75	0
196.83334	0.000418998	151.833	0	196.833	0.000895135	196.833	0	151.833	0	151.833	0	151.833	0	151.833	0
196.91667	0.000913704	151.917	0	196.917	0.000709192	196.917	0.000204531	151.917	0	151.917	0	151.917	0	151.917	0
197	0.000505966	152	0	197	0.00166	197	0.00206	152	0	152	0	152	0	152	0
197.08334	0.000445002	152.083	0	197.083	0.00163	197.083	0.00297	152.083	0	152.083	0	152.083	0	152.083	0
197.16667	0.000634671	152.167	0	197.167	0.00141	197.167	0.00173	152.167	0	152.167	0	152.167	0	152.167	0
197.25	0.000298243	152.25	0	197.25	0.00122	197.25	0.000337906	152.25	0	152.25	0	152.25	0	152.25	0
197.33334	0.000116862	152.333	0	197.333	0.000574398	197.333	0	152.333	0	152.333	0	152.333	0	152.333	0
197.41667	5.56753e-05	152.417	0	197.417	0.000106827	197.417	0	152.417	0	152.417	0	152.417	0	152.417	0
197.5	1.33619e-05	152.5	0	197.5	1.48705e-08	197.5	0	152.5	0	152.5	0	152.5	0	152.5	0
197.58334	1.10409e-06	152.583	0	197.583	1.00524e-07	197.583	4.57864e-05	152.583	0	152.583	0	152.583	0	152.583	0
197.66667	2.869e-08	152.667	0	197.667	8.44643e-08	197.667	0.00082247	152.667	0	152.667	0	152.667	0	152.667	0
197.75	3.19472e-05	152.75	0	197.75	3.68788e-08	197.75	0.000693719	152.75	0	152.75	0	152.75	0	152.75	0
197.83334	0.000110768	152.833	0	197.833	6.42404e-08	197.833	0.000150494	152.833	0	152.833	0	152.833	0	152.833	0
197.91667	4.19337e-05	152.917	0	197.917	2.05331e-05	197.917	2.64146e-06	152.917	0	152.917	0	152.917	0	152.917	0
198	2.26149e-05	153	0	198	0.000208669	198	0	153	0	153	0	153	0	153	0
198.08334	0.000151609	153.083	0	198.083	0.000130177	198.083	0	153.083	0	153.083	0	153.083	0	153.083	0
198.16667	8.7119e-05	153.167	0	198.167	2.44292e-05	198.167	0	153.167	0	153.167	0	153.167	0	153.167	0
198.25	1.54897e-05	153.25	0	198.25	0	198.25	6.58797e-08	153.25	0	153.25	0	153.25	0	153.25	0
198.33334	5.25983e-09	153.333	0	198.333	0	198.333	2.5097e-08	153.333	0	153.333	0	153.333	0	153.333	0
198.41667	5.25983e-09	153.417	0	198.417	0	198.417	3.13713e-09	153.417	0	153.417	0	153.417	0	153.417	0
198.5	9.56333e-10	153.5	0	198.5	0	198.5	0	153.5	0	153.5	0	153.5	0	153.5	0
198.58334	0	153.583	0	198.583	1.36808e-08	198.583	0	153.583	0	153.583	0	153.583	0	153.583	0
198.66667	9.56333e-09	153.667	0	198.667	0.000187866	198.667	0	153.667	0	153.667	0	153.667	0	153.667	0
198.75	2.66286e-05	153.75	0	198.75	0.000572321	198.75	0	153.75	0	153.75	0	153.75	0	153.75	0
198.83334	9.80341e-05	153.833	0	198.833	0.000883917	198.833	0	153.833	0	153.833	0	153.833	0	153.833	0
198.91667	7.53652e-05	153.917	0	198.917	0.00121	198.917	0	153.917	0	153.917	0	153.917	0	153.917	0
199	0.000103971	154	0	199	0.00047002	199	0	154	0	154	0	154	0	154	0
199.08334	4.05605e-05	154.083	0	199.083	0.00075244	199.083	0	154.083	0	154.083	0	154.083	0	154.083	0
199.16667	5.07191e-05	154.167	0	199.167	0.000926481	199.167	0	154.167	0	154.167	0	154.167	0	154.167	0
199.25	9.1051e-05	154.25	2.88159e-06	199.25	0.000279435	199.25	0	154.25	2.88159e-06	154.25	0	154.25	2.88159e-06	154.25	0
199.33334	2.7135e-05	154.333	0.000864217	199.333	1.8785e-05	199.333	0	154.333	0.000864217	154.333	0	154.333	0.000864217	154.333	0
199.41667	1.99826e-06	154.417	0.00201	199.417	6.78093e-08	199.417	0	154.417	0.00201	154.417	0	154.417	0.00201	154.417	0
199.5	4.78166e-09	154.5	0.00501	199.5	6.06715e-08	199.5	0	154.5	0.00501	154.5	0	154.5	0.00501	154.5	0
199.58334	5.25983e-09	154.583	0.00959	199.583	9.07872e-06	199.583	0	154.583	0.00959	154.583	0	154.583	0.00959	154.583	0
199.66667	9.56333e-10	154.667	0.01919	199.667	0.000414851	199.667	0	154.667	0.01919	154.667	0	154.667	0.01919	154.667	0
199.75	7.17249e-09	154.75	0.02349	199.75	0.00109	199.75	0.000312825	154.75	0.02349	154.75	0	154.75	0.02349	154.75	0
199.83334	3.82533e-09	154.833	0.03079	199.833	0.00142	199.833	0.00106	154.833	0.03079	154.833	0	154.833	0.03079	154.833	0
199.91667	4.30001e-05	154.917	0.04037	199.917	0.00152	199.917	0.000420563	154.917	0.04037	154.917	0	154.917	0.04037	154.917	0
200	0.000165704	155	0.03501	200	0.0011	200	5.29986e-05	155	0.03501	155	0	155	0.03501	155	0
200.08334	0.000146242	155.083	0.02	200.083	0.000585526	200.083	0	155.083	0.02	155.083	0	155.083	0.02	155.083	0
200.16667	0.000132314	155.167	0.00741	200.167	0.000188095	200.167	0	155.167	0.00741	155.167	0	155.167	0.00741	155.167	0
200.25	9.52526e-05	155.25	0.00166	200.25	2.69399e-05	200.25	0	155.25	0.00166	155.25	0	155.25	0.00166	155.25	0
200.33334	6.37042e-05	155.333	0.000176379	200.333	6.54301e-08	200.333	1.92651e-05	155.333	0.000176379	155.333	0	155.333	0.000176379	155.333	0
200.41667	0.000148887	155.417	1.31878e-06	200.417	0.00028862	200.417	0.00173	155.417	1.31878e-06	155.417	0	155.417	1.31878e-06	155.417	0
200.5	0.000370699	155.5	2.2845e-06	200.5	0.00156	200.5	0.00495	155.5	2.2845e-06	155.5	0	155.5	2.2845e-06	155.5	0
200.58334	0.00126	155.583	1.58358e-06	200.583	0.00439	200.583	0.00739	155.583	1.58358e-06	155.583	0	155.583	1.58358e-06	155.583	0
200.66667	0.00302	155.667	7.47656e-07	200.667	0.00774	200.667	0.01129	155.667	7.47656e-07	155.667	0	155.667	7.47656e-07	155.667	0
200.75	0.00597	155.75	7.94073e-05	200.75	0.01809	200.75	0.02584	155.75	7.94073e-05	155.75	0	155.75	7.94073e-05	155.75	0
200.83334	0.0121	155.833	0.00185	200.833	0.03812	200.833	0.03544	155.833	0.00185	155.833	0	155.833	0.00185	155.833	0
200.91667	0.01846	155.917	0.00166	200.917	0.04657	200.917	0.04592	155.917	0.00166	155.917	0	155.917	0.00166	155.917	0
201	0.02193	156	0.000374851	201	0.04706	201	0.04081	156	0.000374851	156	0	156	0.000374851	156	0
201.08334	0.02151	156.083	1.02024e-05	201.083	0.03705	201.083	0.02557	156.083	1.02024e-05	156.083	0	156.083	1.02024e-05	156.083	0
201.16667	0.01412	156.167	0	201.167	0.02119	201.167	0.01312	156.167	0	156.167	0	156.167	0	156.167	0
201.25	0.00578	156.25	0	201.25	0.00995	201.25	0.00375	156.25	0	156.25	0	156.25	0	156.25	0
201.33334	0.00254	156.333	0	201.333	0.00373	201.333	0.00275	156.333	0	156.333	0	156.333	0	156.333	0
201.41667	0.00131	156.417	1.55762e-07	201.417	0.000995453	201.417	0.00239	156.417	1.55762e-07	156.417	0	156.417	1.55762e-07	156.417	0
201.5	0.000606638	156.5	5.71126e-08	201.5	0.000632605	201.5	0.00103	156.5	5.71126e-08	156.5	0	156.5	5.71126e-08	156.5	0
201.58334	0.00029963	156.583	5.19205e-09	201.583	0.00191	201.583	0.000184843	156.583	5.19205e-09	156.583	0	156.583	5.19205e-09	156.583	0
201.66667	0.000419024	156.667	0.000320396	201.667	0.00403	201.667	8.39181e-05	156.667	0.000320396	156.667	0	156.667	0.000320396	156.667	0
201.75	0.00138	156.75	0.000642184	201.75	0.00715	201.75	0.00122	156.75	0.000642184	156.75	0	156.75	0.000642184	156.75	0
201.83334	0.00202	156.833	0.00182	201.833	0.00979	201.833	0.00117	156.833	0.00182	156.833	0	156.833	0.00182	156.833	0
201.91667	0.00232	156.917	0.00288	201.917	0.00989	201.917	0.00139	156.917	0.00288	156.917	0	156.917	0.00288	156.917	0
202	0.00172	157	0.000930208	202	0.00795	202	0.00382	157	0.000930208	157	0	157	0.000930208	157	0
202.08334	0.00176	157.083	9.00406e-05	202.083	0.00632	202.083	0.00477	157.083	9.00406e-05	157.083	0	157.083	9.00406e-05	157.083	0
202.16667	0.00229	157.167	0	202.167	0.00416	202.167	0.00297	157.167	0	157.167	0	157.167	0	157.167	0
202.25	0.00245	157.25	4.67285e-08	202.25	0.00207	202.25	0.000849879	157.25	4.67285e-08	157.25	0	157.25	4.67285e-08	157.25	0
202.33334	0.00491	157.333	2.59603e-08	202.333	0.000842037	202.333	0.000772718	157.333	2.59603e-08	157.333	0	157.333	2.59603e-08	157.333	0
202.41667	0.01272	157.417	1.81722e-07	202.417	0.000825303	202.417	0.00301	157.417	1.81722e-07	157.417	0	157.417	1.81722e-07	157.417	0
202.5	0.03276	157.5	1.24609e-07	202.5	0.000812779	202.5	0.00794	157.5	1.24609e-07	157.5	0	157.5	1.24609e-07	157.5	0
202.58334	0.0831	157.583	0.000250802	202.583	0.00112	202.583	0.02561	157.583	0.000250802	157.583	0	157.583	0.000250802	157.583	0
202.66667	0.21309	157.667	0.00533	202.667	0.00463	202.667	0.06589	157.667	0.00533	157.667	0	157.667	0.00533	157.667	0
202.75	0.4582	157.75	0.00949	202.75	0.01128	202.75	0.12655	157.75	0.00949	157.75	0	157.75	0.00949	157.75	0
202.83334	0.84216	157.833	0.00412	202.833	0.02543	202.833	0.21458	157.833	0.00412	157.833	0	157.833	0.00412	157.833	0
202.91667	1.31051	157.917	0.00215	202.917	0.03878	202.917	0.29142	157.917	0.00215	157.917	0	157.917	0.00215	157.917	0
203	1.60831	158	0.000949336	203	0.03709	203	0.30192	158	0.000949336	158	0	158	0.000949336	158	0
203.08334	1.56198	158.083	0.000167018	203.083	0.02716	203.083	0.26098	158.083	0.000167018	158.083	0	158.083	0.000167018	158.083	0
203.16667	1.16164	158.167	0.000153337	203.167	0.01464	203.167	0.16511	158.167	0.000153337	158.167	0	158.167	0.000153337	158.167	0
203.25	0.66385	158.25	0.00252	203.25	0.006	203.25	0.07889	158.25	0.00252	158.25	0	158.25	0.00252	158.25	0
203.33334	0.29159	158.333	0.00377	203.333	0.00243	203.333	0.0231	158.333	0.00377	158.333	0	158.333	0.00377	158.333	0
203.41667	0.0916	158.417	0.00131	203.417	0.000879172	203.417	0.00333	158.417	0.00131	158.417	0	158.417	0.00131	158.417	0
203.5	0.02022	158.5	0.000140518	203.5	0.000487055	203.5	0.000429771	158.5	0.000140518	158.5	0	158.5	0.000140518	158.5	0
203.58334	0.00404	158.583	3.11523e-08	203.583	0.000219567	203.583	0.00132	158.583	3.11523e-08	158.583	0	158.583	3.11523e-08	158.583	0
203.66667	0.000936136	158.667	0	203.667	3.23094e-05	203.667	0.000768053	158.667	0	158.667	0	158.667	0	158.667	0
203.75	0.000244091	158.75	0	203.75	4.75855e-07	203.75	0.000143015	158.75	0	158.75	0	158.75	0	158.75	0
203.83334	0.000193519	158.833	2.07682e-07	203.833	2.24247e-07	203.833	2.84851e-06	158.833	2.07682e-07	158.833	0	158.833	2.07682e-07	158.833	0
203.91667	0.000191675	158.917	1.71338e-07	203.917	1.05878e-07	203.917	6.05465e-07	158.917	1.71338e-07	158.917	0	158.917	1.71338e-07	158.917	0
204	5.92692e-05	159	3.11523e-08	204	3.2715e-08	204	5.64683e-08	159	3.11523e-08	159	0	159	3.11523e-08	159	0
204.08334	5.72652e-06	159.083	0	204.083	2.85513e-08	204.083	3.13713e-09	159.083	0	159.083	0	159.083	0	159.083	0
204.16667	9.80241e-08	159.167	0	204.167	6.54301e-09	204.167	8.47024e-08	159.167	0	159.167	0	159.167	0	159.167	0
204.25	2.72555e-08	159.25	0	204.25	5.94819e-10	204.25	2.5097e-08	159.25	0	159.25	0	159.25	0	159.25	0
204.33334	8.12883e-09	159.333	0	204.333	0	204.333	3.13713e-09	159.333	0	159.333	0	159.333	0	159.333	0
204.41667	1.33887e-08	159.417	0	204.417	0	204.417	0	159.417	0	159.417	0	159.417	0	159.417	0
204.5	8.12883e-09	159.5	0	204.5	0	204.5	0	159.5	0	159.5	0	159.5	0	159.5	0
204.58334	1.08878e-05	159.583	0	204.583	0	204.583	0	159.583	0	159.583	0	159.583	0	159.583	0
204.66667	0.000109265	159.667	0	204.667	0	204.667	0	159.667	0	159.667	0	159.667	0	159.667	0
204.75	0.000219077	159.75	0	204.75	0	204.75	0	159.75	0	159.75	0	159.75	0	159.75	0
204.83334	0.000250288	159.833	0	204.833	0	204.833	0	159.833	0	159.833	0	159.833	0	159.833	0
204.91667	0.000380483	159.917	0	204.917	0	204.917	0	159.917	0	159.917	0	159.917	0	159.917	0
205	0.000347097	160	0	205	0	205	0	160	0	160	0	160	0	160	0
205.08334	0.00010366	160.083	0	205.083	0	205.083	0	160.083	0	160.083	0	160.083	0	160.083	0
205.16667	0.000115987	160.167	0	205.167	0	205.167	0	160.167	0	160.167	0	160.167	0	160.167	0
205.25	0.000334971	160.25	0	205.25	0	205.25	0	160.25	0	160.25	0	160.25	0	160.25	0
205.33334	0.00027843	160.333	0	205.333	0	205.333	0	160.333	0	160.333	0	160.333	0	160.333	0
205.41667	0.000109601	160.417	0	205.417	0	205.417	0	160.417	0	160.417	0	160.417	0	160.417	0
205.5	2.00706e-05	160.5	0	205.5	0	205.5	0	160.5	0	160.5	0	160.5	0	160.5	0
205.58334	6.58913e-07	160.583	0	205.583	0	205.583	0	160.583	0	160.583	0	160.583	0	160.583	0
205.66667	2.39083e-09	160.667	0	205.667	0	205.667	0	160.667	0	160.667	0	160.667	0	160.667	0
205.75	8.12883e-09	160.75	0	205.75	0	205.75	0	160.75	0	160.75	0	160.75	0	160.75	0
205.83334	1.57795e-08	160.833	0	205.833	0	205.833	0	160.833	0	160.833	0	160.833	0	160.833	0
205.91667	1.24323e-08	160.917	0	205.917	0	205.917	0	160.917	0	160.917	0	160.917	0	160.917	0
206	3.34716e-09	161	0	206	0	206	0	161	0	161	0	161	0	161	0
206.08334	4.78166e-10	161.083	0	206.083	0	206.083	0	161.083	0	161.083	0	161.083	0	161.083	0
206.16667	0	161.167	0	206.167	0	206.167	0	161.167	0	161.167	0	161.167	0	161.167	0
206.25	0	161.25	0	206.25	0	206.25	0	161.25	0	161.25	0	161.25	0	161.25	0
206.33334	0	161.333	0	206.333	0	206.333	0	161.333	0	161.333	0	161.333	0	161.333	0
206.41667	0	161.417	0	206.417	0	206.417	0	161.417	0	161.417	0	161.417	0	161.417	0
206.5	0	161.5	0	206.5	0	206.5	0	161.5	0	161.5	0	161.5	0	161.5	0
206.58334	0	161.583	0	206.583	0	206.583	0	161.583	0	161.583	0	161.583	0	161.583	0
206.66667	0	161.667	0	206.667	0	206.667	0	161.667	0	161.667	0	161.667	0	161.667	0
206.75	0	161.75	0	206.75	0	206.75	0	161.75	0	161.75	0	161.75	0	161.75	0
206.83334	0	161.833	0	206.833	0	206.833	0	161.833	0	161.833	0	161.833	0	161.833	0
206.91667	0	161.917	0	206.917	0	206.917	0	161.917	0	161.917	0	161.917	0	161.917	0
207	0	162	0	207	0	207	0	162	0	162	0	162	0	162	0
207.08334	0	162.083	0	207.083	0	207.083	0	162.083	0	162.083	0	162.083	0	162.083	0
207.16667	0	162.167	0	207.167	0	207.167	0	162.167	0	162.167	0	162.167	0	162.167	0
207.25	0	162.25	0	207.25	0	207.25	0	162.25	0	162.25	0	162.25	0	162.25	0
207.33334	0	162.333	0	207.333	0	207.333	0	162.333	0	162.333	0	162.333	0	162.333	0
207.41667	0	162.417	0	207.417	0	207.417	0	162.417	0	162.417	0	162.417	0	162.417	0
207.5	0	162.5	0	207.5	0	207.5	0	162.5	0	162.5	0	162.5	0	162.5	0
207.58334	0	162.583	0	207.583	0	207.583	0	162.583	0	162.583	0	162.583	0	162.583	0
207.66667	0	162.667	0	207.667	0	207.667	0	162.667	0	162.667	0	162.667	0	162.667	0
207.75	0	162.75	0	207.75	0	207.75	0	162.75	0	162.75	0	162.75	0	162.75	0
207.83334	0	162.833	0	207.833	0	207.833	0	162.833	0	162.833	0	162.833	0	162.833	0
207.91667	0	162.917	0	207.917	0	207.917	0	162.917	0	162.917	0	162.917	0	162.917	0
208	2.69973e-05	163	0	208	0	208	0	163	0	163	0	163	0	163	0
208.08334	4.96566e-05	163.083	0	208.083	0	208.083	0	163.083	0	163.083	0	163.083	0	163.083	0
208.16667	1.61936e-05	163.167	0	208.167	0	208.167	0	163.167	0	163.167	0	163.167	0	163.167	0
208.25	1.57843e-06	163.25	0	208.25	0	208.25	0	163.25	0	163.25	0	163.25	0	163.25	0
208.33334	0	163.333	0	208.333	0	208.333	0	163.333	0	163.333	0	163.333	0	163.333	0
208.41667	0	163.417	0	208.417	0	208.417	0	163.417	0	163.417	0	163.417	0	163.417	0
208.5	0	163.5	0	208.5	0	208.5	0	163.5	0	163.5	0	163.5	0	163.5	0
208.58334	2.869e-09	163.583	0	208.583	0	208.583	0	163.583	0	163.583	0	163.583	0	163.583	0
208.66667	2.39083e-09	163.667	0	208.667	0	208.667	0	163.667	0	163.667	0	163.667	0	163.667	0
208.75	4.78166e-10	163.75	0	208.75	1.93863e-05	208.75	0	163.75	0	163.75	0	163.75	0	163.75	0
208.83334	0	163.833	0	208.833	6.03253e-05	208.833	4.04689e-07	163.833	0	163.833	0	163.833	0	163.833	0
208.91667	4.18945e-05	163.917	0	208.917	4.6215e-05	208.917	0.000502047	163.917	0	163.917	0	163.917	0	163.917	0
209	0.000203374	164	0	209	0.000289933	209	0.000729187	164	0	164	0	164	0	164	0
209.08334	0.000111922	164.083	0	209.083	0.000120185	209.083	0.000220609	164.083	0	164.083	0	164.083	0	164.083	0
209.16667	1.94848e-05	164.167	0	209.167	1.43625e-05	209.167	1.87726e-05	164.167	0	164.167	0	164.167	0	164.167	0
209.25	0	164.25	0	209.25	0	209.25	0	164.25	0	164.25	0	164.25	0	164.25	0
209.33334	0	164.333	0	209.333	1.18964e-09	209.333	0	164.333	0	164.333	0	164.333	0	164.333	0
209.41667	0	164.417	0	209.417	2.97409e-09	209.417	0	164.417	0	164.417	0	164.417	0	164.417	0
209.5	0	164.5	0	209.5	1.48705e-08	209.5	5.0194e-08	164.5	0	164.5	0	164.5	0	164.5	0
209.58334	1.24323e-08	164.583	0	209.583	1.54653e-08	209.583	3.13713e-08	164.583	0	164.583	0	164.583	0	164.583	0
209.66667	3.34716e-09	164.667	0	209.667	2.97409e-09	209.667	6.27425e-09	164.667	0	164.667	0	164.667	0	164.667	0
209.75	4.78166e-10	164.75	0	209.75	0	209.75	0	164.75	0	164.75	0	164.75	0	164.75	0
209.83334	0	164.833	0	209.833	0	209.833	0	164.833	0	164.833	0	164.833	0	164.833	0
209.91667	0	164.917	0	209.917	0.0001606	209.917	0	164.917	0	164.917	0	164.917	0	164.917	0
210	0	165	0	210	0.000246965	210	0	165	0	165	0	165	0	165	0
210.08334	0	165.083	0	210.083	7.50536e-05	210.083	0	165.083	0	165.083	0	165.083	0	165.083	0
210.16667	0	165.167	0	210.167	6.44546e-06	210.167	0	165.167	0	165.167	0	165.167	0	165.167	0
210.25	0	165.25	0	210.25	0	210.25	0	165.25	0	165.25	0	165.25	0	165.25	0
210.33334	9.48204e-07	165.333	0	210.333	0	210.333	0	165.333	0	165.333	0	165.333	0	165.333	0
210.41667	3.29839e-05	165.417	0	210.417	0	210.417	0	165.417	0	165.417	0	165.417	0	165.417	0
210.5	4.62769e-05	165.5	0	210.5	1.72497e-08	210.5	0	165.5	0	165.5	0	165.5	0	165.5	0
210.58334	1.19111e-05	165.583	0	210.583	1.07067e-08	210.583	0	165.583	0	165.583	0	165.583	0	165.583	0
210.66667	6.56044e-07	165.667	0	210.667	1.78446e-09	210.667	3.82729e-07	165.667	0	165.667	0	165.667	0	165.667	0
210.75	0	165.75	0	210.75	0	210.75	0.000476326	165.75	0	165.75	0	165.75	0	165.75	0
210.83334	3.76456e-05	165.833	0	210.833	0	210.833	0.00106	165.833	0	165.833	0	165.833	0	165.833	0
210.91667	0.000253031	165.917	0	210.917	0	210.917	0.00057384	165.917	0	165.917	0	165.917	0	165.917	0
211	0.000494895	166	0	211	0	211	0.000101975	166	0	166	0	166	0	166	0
211.08334	0.000487639	166.083	0	211.083	0	211.083	0	166.083	0	166.083	0	166.083	0	166.083	0
211.16667	0.000143962	166.167	0	211.167	0	211.167	0	166.167	0	166.167	0	166.167	0	166.167	0
211.25	1.14263e-05	166.25	0	211.25	0	211.25	0	166.25	0	166.25	0	166.25	0	166.25	0
211.33334	0	166.333	0	211.333	0	211.333	0	166.333	0	166.333	0	166.333	0	166.333	0
211.41667	0	166.417	0.000125518	211.417	0	211.417	6.27425e-08	166.417	0.000125518	166.417	0	166.417	0.000125518	166.417	0
211.5	0	166.5	0.00149	211.5	0	211.5	1.88228e-08	166.5	0.00149	166.5	0	166.5	0.00149	166.5	0
211.58334	3.58625e-08	166.583	0.00139	211.583	0	211.583	0	166.583	0.00139	166.583	0	166.583	0.00139	166.583	0
211.66667	2.0083e-08	166.667	0.00708	211.667	0	211.667	0	166.667	0.00708	166.667	0	166.667	0.00708	166.667	0
211.75	3.34716e-09	166.75	0.02053	211.75	0	211.75	0	166.75	0.02053	166.75	0	166.75	0.02053	166.75	0
211.83334	0.000106577	166.833	0.02255	211.833	0	211.833	0	166.833	0.02255	166.833	0	166.833	0.02255	166.833	0
211.91667	0.000309975	166.917	0.0162	211.917	3.83474e-05	211.917	0	166.917	0.0162	166.917	0	166.917	0.0162	166.917	0
212	0.000149196	167	0.0115	212	0.000125281	212	0	167	0.0115	167	0	167	0.0115	167	0
212.08334	7.38757e-05	167.083	0.00941	212.083	0.000298977	212.083	0	167.083	0.00941	167.083	0	167.083	0.00941	167.083	0
212.16667	0.000116931	167.167	0.00466	212.167	0.000353762	212.167	0	167.167	0.00466	167.167	0	167.167	0.00466	167.167	0
212.25	4.08215e-05	167.25	0.000851419	212.25	9.30582e-05	212.25	0	167.25	0.000851419	167.25	0	167.25	0.000851419	167.25	0
212.33334	4.29441e-06	167.333	3.82654e-06	212.333	5.89168e-06	212.333	0	167.333	3.82654e-06	167.333	0	167.333	3.82654e-06	167.333	0
212.41667	1.24323e-08	167.417	0.000185123	212.417	0	212.417	0	167.417	0.000185123	167.417	0	167.417	0.000185123	167.417	0
212.5	1.76922e-08	167.5	0.00187	212.5	2.97409e-09	212.5	0	167.5	0.00187	167.5	0	167.5	0.00187	167.5	0
212.58334	4.3035e-09	167.583	0.00157	212.583	2.91759e-06	212.583	0	167.583	0.00157	167.583	0	167.583	0.00157	167.583	0
212.66667	7.17249e-09	167.667	0.000362099	212.667	0.000136633	212.667	0	167.667	0.000362099	167.667	0	167.667	0.000362099	167.667	0
212.75	5.25983e-09	167.75	1.17704e-05	212.75	0.000512956	212.75	0	167.75	1.17704e-05	167.75	0	167.75	1.17704e-05	167.75	0
212.83334	2.15596e-05	167.833	1.55762e-08	212.833	0.000789721	212.833	0	167.833	1.55762e-08	167.833	0	167.833	1.55762e-08	167.833	0
212.91667	0.000275357	167.917	0	212.917	0.000727288	212.917	0	167.917	0	167.917	0	167.917	0	167.917	0
213	0.000337883	168	0	213	0.000547491	213	0	168	0	168	0	168	0	168	0
213.08334	0.00016783	168.083	1.45377e-07	213.083	0.00106	213.083	3.43453e-05	168.083	1.45377e-07	168.083	0	168.083	1.45377e-07	168.083	0
213.16667	0.000226916	168.167	5.71126e-08	213.167	0.0012	213.167	0.00268	168.167	5.71126e-08	168.167	0	168.167	5.71126e-08	168.167	0
213.25	0.000127303	168.25	5.19205e-09	213.25	0.000635702	213.25	0.00265	168.25	5.19205e-09	168.25	0	168.25	5.19205e-09	168.25	0
213.33334	4.61177e-05	168.333	0	213.333	0.00017489	213.333	0.00057859	168.333	0	168.333	0	168.333	0	168.333	0
213.41667	0.000150594	168.417	0	213.417	2.10149e-05	213.417	1.09705e-05	168.417	0	168.417	0	168.417	0	168.417	0
213.5	9.70658e-05	168.5	0	213.5	3.68788e-08	213.5	0	168.5	0	168.5	0	168.5	0	168.5	0
213.58334	2.10278e-05	168.583	0	213.583	3.64862e-05	213.583	0	168.583	0	168.583	0	168.583	0	168.583	0
213.66667	4.59637e-05	168.667	0	213.667	0.000344579	213.667	0	168.667	0	168.667	0	168.667	0	168.667	0
213.75	8.46646e-05	168.75	3.71959e-05	213.75	0.000188944	213.75	2.57244e-07	168.75	3.71959e-05	168.75	0	168.75	3.71959e-05	168.75	0
213.83334	5.04394e-05	168.833	0.00133	213.833	0.000500391	213.833	9.41138e-08	168.833	0.00133	168.833	0	168.833	0.00133	168.833	0
213.91667	1.21091e-05	168.917	0.00143	213.917	0.00111	213.917	0.000752509	168.917	0.00143	168.917	0	168.917	0.00143	168.917	0
214	6.6752e-06	169	0.000365609	214	0.00117	214	0.000721536	169	0.000365609	169	0	169	0.000365609	169	0
214.08334	3.92288e-05	169.083	1.95896e-05	214.083	0.000645999	214.083	0.000156527	169.083	1.95896e-05	169.083	0	169.083	1.95896e-05	169.083	0
214.16667	2.51888e-05	169.167	0	214.167	0.000144317	214.167	2.74499e-06	169.167	0	169.167	0	169.167	0	169.167	0
214.25	4.75823e-06	169.25	0	214.25	6.22299e-06	214.25	0	169.25	0	169.25	0	169.25	0	169.25	0
214.33334	4.3035e-09	169.333	0	214.333	0	214.333	0	169.333	0	169.333	0	169.333	0	169.333	0
214.41667	1.91267e-09	169.417	1.19417e-07	214.417	0.000136385	214.417	0	169.417	1.19417e-07	169.417	0	169.417	1.19417e-07	169.417	0
214.5	0.000141333	169.5	5.71126e-08	214.5	0.000551555	214.5	6.90168e-08	169.5	5.71126e-08	169.5	0	169.5	5.71126e-08	169.5	0
214.58334	0.000357091	169.583	5.19205e-09	214.583	0.00123	214.583	2.5097e-08	169.583	5.19205e-09	169.583	0	169.583	5.19205e-09	169.583	0
214.66667	0.000368381	169.667	0	214.667	0.00406	214.667	3.13713e-09	169.667	0	169.667	0	169.667	0	169.667	0
214.75	0.000950527	169.75	0	214.75	0.01063	214.75	0.000233088	169.75	0	169.75	0	169.75	0	169.75	0
214.83334	0.0021	169.833	0	214.833	0.01668	214.833	0.00108	169.833	0	169.833	0	169.833	0	169.833	0
214.91667	0.0048	169.917	0	214.917	0.02473	214.917	0.00141	169.917	0	169.917	0	169.917	0	169.917	0
215	0.00676	170	0	215	0.0286	215	0.00168	170	0	170	0	170	0	170	0
215.08334	0.00724	170.083	0	215.083	0.02642	215.083	0.00212	170.083	0	170.083	0	170.083	0	170.083	0
215.16667	0.00556	170.167	0	215.167	0.01888	215.167	0.00332	170.167	0	170.167	0	170.167	0	170.167	0
215.25	0.00287	170.25	0	215.25	0.00922	215.25	0.00462	170.25	0	170.25	0	170.25	0	170.25	0
215.33334	0.00103	170.333	0	215.333	0.00321	215.333	0.00212	170.333	0	170.333	0	170.333	0	170.333	0
215.41667	0.000274316	170.417	0	215.417	0.00132	215.417	0.00032671	170.417	0	170.417	0	170.417	0	170.417	0
215.5	6.57402e-05	170.5	0	215.5	0.000587535	215.5	4.48609e-07	170.5	0	170.5	0	170.5	0	170.5	0
215.58334	4.10735e-05	170.583	0	215.583	0.000339447	215.583	1.12937e-07	170.583	0	170.583	0	170.583	0	170.583	0
215.66667	7.37361e-05	170.667	0	215.667	0.00022956	215.667	5.44229e-05	170.667	0	170.667	0	170.667	0	170.667	0
215.75	0.000129264	170.75	0.000557367	215.75	0.000203816	215.75	0.00163	170.75	0.000557367	170.75	0	170.75	0.000557367	170.75	0
215.83334	0.000192662	170.833	0.0017	215.833	0.000981208	215.833	0.00163	170.833	0.0017	170.833	0	170.833	0.0017	170.833	0
215.91667	0.000265164	170.917	0.00133	215.917	0.00165	215.917	0.000386086	170.917	0.00133	170.917	0	170.917	0.00133	170.917	0
216	0.000175591	171	0.00222	216	0.00123	216	1.47821e-05	171	0.00222	171	0	171	0.00222	171	0
216.08334	7.88907e-05	171.083	0.000919995	216.083	0.00106	216.083	0.00124	171.083	0.000919995	171.083	0	171.083	0.000919995	171.083	0
216.16667	1.47395e-05	171.167	0.000124448	216.167	0.000805839	216.167	0.0029	171.167	0.000124448	171.167	0	171.167	0.000124448	171.167	0
216.25	5.21679e-07	171.25	0	216.25	0.000359946	216.25	0.00119	171.25	0	171.25	0	171.25	0	171.25	0
216.33334	7.17249e-09	171.333	7.78808e-08	216.333	6.86266e-05	216.333	0.000161769	171.333	7.78808e-08	171.333	0	171.333	7.78808e-08	171.333	0
216.41667	1.53013e-08	171.417	8.30728e-08	216.417	4.00016e-06	216.417	5.96054e-08	171.417	8.30728e-08	171.417	0	171.417	8.30728e-08	171.417	0
216.5	1.1619e-05	171.5	8.30728e-08	216.5	8.38694e-08	216.5	6.27425e-09	171.5	8.30728e-08	171.5	0	171.5	8.30728e-08	171.5	0
216.58334	0.000186847	171.583	1.14225e-07	216.583	4.81803e-08	216.583	0	171.583	1.14225e-07	171.583	0	171.583	1.14225e-07	171.583	0
216.66667	0.000172705	171.667	2.59603e-08	216.667	5.65078e-08	216.667	8.15653e-08	171.667	2.59603e-08	171.667	0	171.667	2.59603e-08	171.667	0
216.75	4.10539e-05	171.75	0	216.75	4.35633e-05	216.75	1.47445e-07	171.75	0	171.75	0	171.75	0	171.75	0
216.83334	1.57699e-06	171.833	0	216.833	0.000682321	216.833	3.45084e-08	171.833	0	171.833	0	171.833	0	171.833	0
216.91667	0	171.917	0	216.917	0.000818882	216.917	0	171.917	0	171.917	0	171.917	0	171.917	0
217	0	172	0	217	0.00024175	217	0	172	0	172	0	172	0	172	0
217.08334	1.47835e-05	172.083	0	217.083	1.98771e-05	217.083	0	172.083	0	172.083	0	172.083	0	172.083	0
217.16667	8.90255e-05	172.167	0	217.167	0	217.167	0	172.167	0	172.167	0	172.167	0	172.167	0
217.25	0.00015045	172.25	0	217.25	0	217.25	0	172.25	0	172.25	0	172.25	0	172.25	0
217.33334	5.91936e-05	172.333	0	217.333	0	217.333	0	172.333	0	172.333	0	172.333	0	172.333	0
217.41667	7.86536e-06	172.417	0	217.417	5.8887e-08	217.417	0	172.417	0	172.417	0	172.417	0	172.417	0
217.5	0	172.5	0	217.5	3.39047e-08	217.5	0	172.5	0	172.5	0	172.5	0	172.5	0
217.58334	0	172.583	0.00136	217.583	5.94819e-09	217.583	0	172.583	0.00136	172.583	0	172.583	0.00136	172.583	0
217.66667	0	172.667	0.0137	217.667	0	217.667	0	172.667	0.00885	172.667	0.0202	172.667	0.0137	172.667	0
217.75	5.738e-09	172.75	0.02646	217.75	0	217.75	0	172.75	-0.01667	172.75	0.17972	172.75	0.02646	172.75	0
217.83334	7.65066e-09	172.833	0.02461	217.833	5.14459e-06	217.833	0	172.833	-0.00902	172.833	0.14011	172.833	0.02461	172.833	0
217.91667	1.4345e-09	172.917	0.03101	217.917	0.000240999	217.917	0	172.917	0.02388	172.917	0.02971	172.917	0.02718	172.917	0.01597
218	0	173	0.02996	218	0.000144283	218	0.000479538	173	0.02987	173	0.000357885	173	0.02002	173	0.0414
218.08334	8.28853e-06	173.083	0.01429	218.083	2.60846e-05	218.083	0.000769989	173.083	0.01429	173.083	0	173.083	0.01055	173.083	0.01555
218.16667	2.55326e-05	173.167	0.00792	218.167	0	218.167	0.000237957	173.167	0.00792	173.167	0	173.167	0.00748	173.167	0.00183
218.25	8.36284e-05	173.25	0.00245	218.25	0.000348869	218.25	2.11066e-05	173.25	0.00245	173.25	0	173.25	0.00245	173.25	0
218.33334	6.60505e-05	173.333	0.000282276	218.333	0.000344386	218.333	0	173.333	0.000278984	173.333	1.37183e-05	173.333	0.000282276	173.333	0
218.41667	1.40036e-05	173.417	3.42675e-07	218.417	0.000486506	218.417	0	173.417	-8.19342e-07	173.417	4.84174e-06	173.417	3.42675e-07	173.417	0
218.5	2.19478e-07	173.5	1.99894e-06	218.5	0.000322843	218.5	0	173.5	1.85369e-06	173.5	6.05218e-07	173.5	1.53709e-06	173.5	1.9244e-06
218.58334	0	173.583	1.44858e-06	218.583	7.69719e-05	218.583	5.33311e-08	173.583	1.44858e-06	173.583	0	173.583	9.64198e-07	173.583	2.01827e-06
218.66667	7.56837e-05	173.667	6.3343e-07	218.667	5.92915e-06	218.667	0.000165719	173.667	6.3343e-07	173.667	0	173.667	5.32048e-07	173.667	4.22428e-07
218.75	0.000201319	173.75	3.32291e-07	218.75	0	218.75	0.000606108	173.75	3.32291e-07	173.75	0	173.75	3.32291e-07	173.75	0
218.83334	0.000215	173.833	6.23046e-08	218.833	2.6172e-08	218.833	0.000274361	173.833	6.23046e-08	173.833	0	173.833	6.23046e-08	173.833	0
218.91667	0.000194271	173.917	0	218.917	2.67668e-08	218.917	4.03183e-05	173.917	0	173.917	0	173.917	0	173.917	0
219	8.69201e-05	174	0	219	3.09306e-08	219	0	174	0	174	0	174	0	174	0
219.08334	2.05004e-05	174.083	0	219.083	1.18964e-08	219.083	0	174.083	0	174.083	0	174.083	0	174.083	0
219.16667	3.89376e-05	174.167	0	219.167	1.78446e-09	219.167	0	174.167	0	174.167	0	174.167	0	174.167	0
219.25	0.000120199	174.25	0	219.25	0	219.25	9.41138e-09	174.25	0	174.25	0	174.25	0	174.25	0
219.33334	0.000186924	174.333	0	219.333	0	219.333	3.13713e-08	174.333	0	174.333	0	174.333	0	174.333	0
219.41667	9.54176e-05	174.417	0	219.417	0	219.417	9.41138e-09	174.417	0	174.417	0	174.417	0	174.417	0
219.5	0.000174551	174.5	0	219.5	0	219.5	0	174.5	0	174.5	0	174.5	0	174.5	0
219.58334	0.000335934	174.583	0	219.583	0	219.583	0	174.583	0	174.583	0	174.583	0	174.583	0
219.66667	0.000114999	174.667	0	219.667	0	219.667	0	174.667	0	174.667	0	174.667	0	174.667	0
219.75	1.34747e-05	174.75	0	219.75	0	219.75	0	174.75	0	174.75	0	174.75	0	174.75	0
219.83334	9.73523e-05	174.833	0	219.833	0	219.833	0	174.833	0	174.833	0	174.833	0	174.833	0
219.91667	0.000128895	174.917	0	219.917	0	219.917	0	174.917	0	174.917	0	174.917	0	174.917	0
220	8.0746e-05	175	0	220	0	220	0	175	0	175	0	175	0	175	0
220.08334	0.000154864	175.083	0	220.083	0	220.083	0	175.083	0	175.083	0	175.083	0	175.083	0
220.16667	7.73008e-05	175.167	0	220.167	0	220.167	0	175.167	0	175.167	0	175.167	0	175.167	0
220.25	6.88622e-05	175.25	0	220.25	0	220.25	0	175.25	0	175.25	0	175.25	0	175.25	0
220.33334	0.000199566	175.333	0	220.333	0	220.333	0	175.333	0	175.333	0	175.333	0	175.333	0
220.41667	0.000388315	175.417	0	220.417	0	220.417	0	175.417	0	175.417	0	175.417	0	175.417	0
220.5	0.000331868	175.5	0	220.5	0	220.5	0	175.5	0	175.5	0	175.5	0	175.5	0
220.58334	0.00069135	175.583	0	220.583	0	220.583	0	175.583	0	175.583	0	175.583	0	175.583	0
220.66667	0.00143	175.667	0	220.667	0	220.667	0.00154	175.667	0	175.667	0	175.667	0	175.667	0
220.75	0.00112	175.75	0	220.75	0	220.75	0.00269	175.75	0	175.75	0	175.75	0	175.75	0
220.83334	0.000651686	175.833	0	220.833	0	220.833	0.000794342	175.833	0	175.833	0	175.833	0	175.833	0
220.91667	0.000312246	175.917	0	220.917	0	220.917	6.40005e-05	175.917	0	175.917	0	175.917	0	175.917	0
221	0.000349214	176	0	221	0	221	0	176	0	176	0	176	0	176	0
221.08334	0.000330308	176.083	0	221.083	0	221.083	0	176.083	0	176.083	0	176.083	0	176.083	0
221.16667	0.0001159	176.167	0	221.167	0	221.167	0	176.167	0	176.167	0	176.167	0	176.167	0
221.25	4.43934e-05	176.25	0	221.25	0	221.25	1.94502e-07	176.25	0	176.25	0	176.25	0	176.25	0
221.33334	1.10442e-05	176.333	0	221.333	0.000125849	221.333	1.12937e-07	176.333	0	176.333	0	176.333	0	176.333	0
221.41667	1.17342e-06	176.417	0	221.417	0.000477658	221.417	1.88228e-08	176.417	0	176.417	0	176.417	0	176.417	0
221.5	8.60699e-09	176.5	0	221.5	0.000239691	221.5	0	176.5	0	176.5	0	176.5	0	176.5	0
221.58334	2.0083e-08	176.583	0	221.583	3.58241e-05	221.583	0	176.583	0	176.583	0	176.583	0	176.583	0
221.66667	1.4345e-08	176.667	0	221.667	0	221.667	0	176.667	0	176.667	0	176.667	0	176.667	0
221.75	4.78166e-09	176.75	0	221.75	0	221.75	0	176.75	0	176.75	0	176.75	0	176.75	0
221.83334	1.4345e-09	176.833	0	221.833	0	221.833	0	176.833	0	176.833	0	176.833	0	176.833	0
221.91667	1.07831e-05	176.917	0	221.917	5.35337e-09	221.917	0	176.917	0	176.917	0	176.917	0	176.917	0
222	4.99167e-05	177	0	222	2.85513e-08	222	0	177	0	177	0	177	0	177	0
222.08334	2.72937e-05	177.083	0	222.083	7.13782e-09	222.083	0	177.083	0	177.083	0	177.083	0	177.083	0
222.16667	4.73432e-06	177.167	0	222.167	5.94819e-10	222.167	0	177.167	0	177.167	0	177.167	0	177.167	0
222.25	0	177.25	0	222.25	0	222.25	0	177.25	0	177.25	0	177.25	0	177.25	0
222.33334	0	177.333	0	222.333	0	222.333	0	177.333	0	177.333	0	177.333	0	177.333	0
222.41667	0	177.417	0	222.417	0	222.417	0	177.417	0	177.417	0	177.417	0	177.417	0
222.5	0	177.5	0	222.5	0	222.5	0	177.5	0	177.5	0	177.5	0	177.5	0
222.58334	2.869e-09	177.583	0	222.583	0	222.583	0	177.583	0	177.583	0	177.583	0	177.583	0
222.66667	9.56333e-10	177.667	0	222.667	0	222.667	0	177.667	0	177.667	0	177.667	0	177.667	0
222.75	0	177.75	0	222.75	0	222.75	0	177.75	0	177.75	0	177.75	0	177.75	0
222.83334	0	177.833	0	222.833	0	222.833	0	177.833	0	177.833	0	177.833	0	177.833	0
222.91667	0	177.917	0	222.917	2.67912e-05	222.917	0	177.917	0	177.917	0	177.917	0	177.917	0
223	0	178	0	223	0.000478203	223	0	178	0	178	0	178	0	178	0
223.08334	0	178.083	0	223.083	0.00049081	223.083	0	178.083	0	178.083	0	178.083	0	178.083	0
223.16667	0	178.167	0	223.167	0.000132213	223.167	0	178.167	0	178.167	0	178.167	0	178.167	0
223.25	0	178.25	0	223.25	8.46486e-06	223.25	0	178.25	0	178.25	0	178.25	0	178.25	0
223.33334	0	178.333	0	223.333	0	223.333	0	178.333	0	178.333	0	178.333	0	178.333	0
223.41667	0	178.417	0	223.417	0	223.417	0	178.417	0	178.417	0	178.417	0	178.417	0
223.5	0	178.5	0	223.5	0	223.5	0	178.5	0	178.5	0	178.5	0	178.5	0
223.58334	0	178.583	0	223.583	3.9258e-08	223.583	0	178.583	0	178.583	0	178.583	0	178.583	0
223.66667	0	178.667	0	223.667	1.90342e-08	223.667	0	178.667	0	178.667	0	178.667	0	178.667	0
223.75	0	178.75	0	223.75	2.97409e-09	223.75	0	178.75	0	178.75	0	178.75	0	178.75	0
223.83334	0	178.833	0	223.833	0	223.833	0	178.833	0	178.833	0	178.833	0	178.833	0
223.91667	0	178.917	0	223.917	0	223.917	0	178.917	0	178.917	0	178.917	0	178.917	0
224	0	179	0	224	0	224	0	179	0	179	0	179	0	179	0
224.08334	0	179.083	0	224.083	0	224.083	0	179.083	0	179.083	0	179.083	0	179.083	0
224.16667	0	179.167	0	224.167	0	224.167	0	179.167	0	179.167	0	179.167	0	179.167	0
224.25	0	179.25	0	224.25	0	224.25	0	179.25	0	179.25	0	179.25	0	179.25	0
224.33334	0	179.333	0	224.333	0	224.333	0	179.333	0	179.333	0	179.333	0	179.333	0
224.41667	0	179.417	0	224.417	0	224.417	0	179.417	0	179.417	0	179.417	0	179.417	0
224.5	0	179.5	0	224.5	0	224.5	0	179.5	0	179.5	0	179.5	0	179.5	0
224.58334	0	179.583	0	224.583	2.54333e-05	224.583	0	179.583	0	179.583	0	179.583	0	179.583	0
224.66667	0	179.667	0	224.667	0.000504691	224.667	0	179.667	0	179.667	0	179.667	0	179.667	0
224.75	0	179.75	0	224.75	0.000730524	224.75	0.000899323	179.75	0	179.75	0	179.75	0	179.75	0
224.83334	0	179.833	0	224.833	0.000633744	224.833	0.000659904	179.833	0	179.833	0	179.833	0	179.833	0
224.91667	0	179.917	0	224.917	0.000301086	224.917	0.000134614	179.917	0	179.917	0	179.917	0	179.917	0
225	0	180	0	225	5.08939e-05	225	3.19987e-07	180	0	180	0	180	0	180	0
225.08334	2.06544e-05	180.083	0	225.083	0	225.083	0	180.083	0	180.083	0	180.083	0	180.083	0
225.16667	4.88423e-05	180.167	0	225.167	0	225.167	0	180.167	0	180.167	0	180.167	0	180.167	0
225.25	1.94838e-05	180.25	0	225.25	1.9629e-08	225.25	0	180.25	0	180.25	0	180.25	0	180.25	0
225.33334	2.52854e-06	180.333	0	225.333	7.13782e-09	225.333	6.58797e-08	180.333	0	180.333	0	180.333	0	180.333	0
225.41667	0	180.417	0	225.417	3.44995e-08	225.417	2.19599e-08	180.417	0	180.417	0	180.417	0	180.417	0
225.5	0	180.5	0	225.5	9.5171e-09	225.5	3.13713e-09	180.5	0	180.5	0	180.5	0	180.5	0
225.58334	0	180.583	0	225.583	5.94819e-10	225.583	0	180.583	0	180.583	0	180.583	0	180.583	0
225.66667	1.91267e-09	180.667	0	225.667	0	225.667	0	180.667	0	180.667	0	180.667	0	180.667	0
225.75	2.39083e-09	180.75	0	225.75	0	225.75	0	180.75	0	180.75	0	180.75	0	180.75	0
225.83334	4.78166e-10	180.833	0	225.833	0	225.833	0	180.833	0	180.833	0	180.833	0	180.833	0
225.91667	2.61557e-06	180.917	0	225.917	0	225.917	0	180.917	0	180.917	0	180.917	0	180.917	0
226	6.14448e-05	181	0	226	0	226	0	181	0	181	0	181	0	181	0
226.08334	7.46465e-05	181.083	0	226.083	0	226.083	0	181.083	0	181.083	0	181.083	0	181.083	0
226.16667	2.10584e-05	181.167	0	226.167	0	226.167	0	181.167	0	181.167	0	181.167	0	181.167	0
226.25	1.53109e-06	181.25	0	226.25	0	226.25	0	181.25	0	181.25	0	181.25	0	181.25	0
226.33334	0	181.333	0	226.333	1.04563e-05	226.333	0	181.333	0	181.333	0	181.333	0	181.333	0
226.41667	0	181.417	0	226.417	0.000499407	226.417	0	181.417	0	181.417	0	181.417	0	181.417	0
226.5	0	181.5	0	226.5	0.000802479	226.5	0.000167356	181.5	0	181.5	0	181.5	0	181.5	0
226.58334	2.56598e-05	181.583	0	226.583	0.00236	226.583	0.00221	181.583	0	181.583	0	181.583	0	181.583	0
226.66667	0.000161726	181.667	0	226.667	0.00284	226.667	0.00228	181.667	0	181.667	0	181.667	0	181.667	0
226.75	0.000157784	181.75	0	226.75	0.00337	226.75	0.00289	181.75	0	181.75	0	181.75	0	181.75	0
226.83334	0.000708651	181.833	0	226.833	0.00826	226.833	0.00611	181.833	0	181.833	0	181.833	0	181.833	0
226.91667	0.00195	181.917	0	226.917	0.01516	226.917	0.00725	181.917	0	181.917	0	181.917	0	181.917	0
227	0.0036	182	0	227	0.01686	227	0.00399	182	0	182	0	182	0	182	0
227.08334	0.00305	182.083	0	227.083	0.01496	227.083	0.0037	182.083	0	182.083	0	182.083	0	182.083	0
227.16667	0.00244	182.167	0	227.167	0.01023	227.167	0.00292	182.167	0	182.167	0	182.167	0	182.167	0
227.25	0.00143	182.25	0	227.25	0.00514	227.25	0.00106	182.25	0	182.25	0	182.25	0	182.25	0
227.33334	0.000477098	182.333	0	227.333	0.0022	227.333	0.000193372	182.333	0	182.333	0	182.333	0	182.333	0
227.41667	0.000220531	182.417	0	227.417	0.000526404	227.417	0.000818818	182.417	0	182.417	0	182.417	0	182.417	0
227.5	7.52093e-05	182.5	0	227.5	4.85652e-05	227.5	0.000881184	182.5	0	182.5	0	182.5	0	182.5	0
227.58334	1.05943e-05	182.583	0	227.583	4.12019e-05	227.583	0.000239313	182.583	0	182.583	0	182.583	0	182.583	0
227.66667	6.90568e-06	182.667	0	227.667	0.000353313	227.667	1.58707e-05	182.667	0	182.667	0	182.667	0	182.667	0
227.75	0.00011805	182.75	0	227.75	0.000527086	227.75	1.31759e-07	182.75	0	182.75	0	182.75	0	182.75	0
227.83334	0.000250188	182.833	0	227.833	0.000242481	227.833	2.82341e-08	182.833	0	182.833	0	182.833	0	182.833	0
227.91667	0.000170272	182.917	0	227.917	4.37543e-05	227.917	3.13713e-09	182.917	0	182.917	0	182.917	0	182.917	0
228	0.000145134	183	0	228	0.000137585	228	6.90168e-08	183	0	183	0	183	0	183	0
228.08334	0.000162697	183.083	0	228.083	0.000141045	228.083	3.45084e-08	183.083	0	183.083	0	183.083	0	183.083	0
228.16667	6.46203e-05	183.167	0	228.167	3.70727e-05	228.167	6.27425e-09	183.167	0	183.167	0	183.167	0	183.167	0
228.25	1.19762e-05	183.25	0	228.25	0.000158687	228.25	0	183.25	0	183.25	0	183.25	0	183.25	0
228.33334	6.7738e-05	183.333	0	228.333	0.000422525	228.333	0	183.333	0	183.333	0	183.333	0	183.333	0
228.41667	7.32589e-05	183.417	0	228.417	0.000165862	228.417	0	183.417	0	183.417	0	183.417	0	183.417	0
228.5	4.14494e-05	183.5	0	228.5	2.23432e-05	228.5	0	183.5	0	183.5	0	183.5	0	183.5	0
228.58334	0.000185231	183.583	0	228.583	0.0001907	228.583	0.000836819	183.583	0	183.583	0	183.583	0	183.583	0
228.66667	0.000267469	183.667	0.000450146	228.667	0.000575885	228.667	0.00165	183.667	0.000450146	183.667	0	183.667	0.000450146	183.667	0
228.75	0.000146242	183.75	0.0012	228.75	0.00118	228.75	0.000750852	183.75	0.0012	183.75	0	183.75	0.0012	183.75	0
228.83334	0.000313033	183.833	0.000399098	228.833	0.00162	228.833	0.00234	183.833	0.000399098	183.833	0	183.833	0.000399098	183.833	0
228.91667	0.000883014	183.917	5.93815e-05	228.917	0.00332	228.917	0.00259	183.917	5.93815e-05	183.917	0	183.917	5.93815e-05	183.917	0
229	0.00194	184	0.00134	229	0.00482	229	0.00303	184	0.00134	184	0	184	0.00134	184	0
229.08334	0.00192	184.083	0.00224	229.083	0.00487	229.083	0.0043	184.083	0.00224	184.083	0	184.083	0.00224	184.083	0
229.16667	0.00118	184.167	0.00115	229.167	0.00352	229.167	0.00266	184.167	0.00115	184.167	0	184.167	0.00115	184.167	0
229.25	0.000603832	184.25	0.00469	229.25	0.00209	229.25	0.000538833	184.25	0.00469	184.25	0	184.25	0.00469	184.25	0
229.33334	0.000293355	184.333	0.01326	229.333	0.000839833	229.333	1.92808e-05	184.333	0.01326	184.333	0	184.333	0.01326	184.333	0
229.41667	6.09906e-05	184.417	0.03283	229.417	0.000242224	229.417	1.91365e-07	184.417	0.03283	184.417	0	184.417	0.03283	184.417	0
229.5	3.50592e-06	184.5	0.11098	229.5	3.77335e-05	229.5	1.25485e-07	184.5	0.11098	184.5	0	184.5	0.10854	184.5	0.01016
229.58334	1.07109e-07	184.583	0.34835	229.583	7.25179e-05	229.583	1.81953e-07	184.583	0.34119	184.583	0.02982	184.583	0.3355	184.583	0.05354
229.66667	8.79826e-08	184.667	0.89402	229.667	0.000329988	229.667	2.7293e-07	184.667	0.86339	184.667	0.12763	184.667	0.86469	184.667	0.12221
229.75	0.000104542	184.75	1.74867	229.75	0.00103	229.75	8.78395e-08	184.75	1.6825	184.75	0.27572	184.75	1.68792	184.75	0.25316
229.83334	0.00035725	184.833	2.70383	229.833	0.00252	229.833	9.41138e-09	184.833	2.57412	184.833	0.54044	184.833	2.60508	184.833	0.41145
229.91667	0.000548438	184.917	3.34507	229.917	0.00305	229.917	0.000110474	184.917	3.20204	184.917	0.59594	184.917	3.25627	184.917	0.36999
230	0.000497164	185	3.1723	230	0.00179	230	0.00143	185	3.08555	185	0.36145	185	3.11913	185	0.22152
230.08334	0.000400925	185.083	2.15425	230.083	0.000665115	230.083	0.00241	185.083	2.06811	185.083	0.35891	185.083	2.11968	185.083	0.14404
230.16667	0.000171882	185.167	1.01261	230.167	0.000353837	230.167	0.00111	185.167	0.94575	185.167	0.27858	185.167	0.99856	185.167	0.05854
230.25	0.000507073	185.25	0.34604	230.25	0.000247037	230.25	0.000171679	185.25	0.32941	185.25	0.06929	185.25	0.34358	185.25	0.01023
230.33334	0.000582238	185.333	0.09151	230.333	6.24821e-05	230.333	0	185.333	0.09065	185.333	0.0036	185.333	0.0914	185.333	0.000490064
230.41667	0.000188951	185.417	0.02568	230.417	4.9019e-06	230.417	0	185.417	0.02567	185.417	3.38922e-05	185.417	0.02567	185.417	2.47355e-05
230.5	1.84324e-05	185.5	0.00831	230.5	1.44541e-07	230.5	0	185.5	0.0083	185.5	3.40939e-05	185.5	0.00831	185.5	1.37055e-05
230.58334	3.96878e-08	185.583	0.00302	230.583	6.95938e-08	230.583	0.00060587	185.583	0.00302	185.583	1.23061e-05	185.583	0.00302	185.583	9.95053e-06
230.66667	8.93487e-05	185.667	0.00873	230.667	2.6172e-08	230.667	0.00117	185.667	0.00873	185.667	2.50157e-05	185.667	0.00873	185.667	6.61804e-06
230.75	0.000266628	185.75	0.00797	230.75	2.20083e-08	230.75	0.00201	185.75	0.00797	185.75	1.02887e-05	185.75	0.00797	185.75	1.83052e-06
230.83334	0.000185365	185.833	0.01335	230.833	9.5171e-09	230.833	0.0023	185.833	0.01335	185.833	1.41217e-06	185.833	0.01335	185.833	1.87746e-07
230.91667	0.000252343	185.917	0.01904	230.917	2.55415e-06	230.917	0.000606294	185.917	0.01904	185.917	0	185.917	0.01904	185.917	0
231	0.00034536	186	0.0138	231	0.000347397	231	6.74576e-05	186	0.0138	186	0	186	0.0138	186	0
231.08334	0.000169553	186.083	0.00627	231.083	0.000643367	231.083	0.000776285	186.083	0.00627	186.083	0	186.083	0.00627	186.083	0
231.16667	7.22433e-05	186.167	0.00252	231.167	0.000233219	231.167	0.000931152	186.167	0.00252	186.167	0	186.167	0.00252	186.167	0
231.25	9.6077e-05	186.25	0.000717194	231.25	2.7163e-05	231.25	0.000236693	186.25	0.000717194	186.25	0	186.25	0.000717194	186.25	0
231.33334	3.77187e-05	186.333	9.42098e-05	231.333	0	231.333	1.26363e-05	186.333	9.42098e-05	186.333	0	186.333	9.42098e-05	186.333	0
231.41667	4.93229e-06	186.417	7.89192e-07	231.417	0	231.417	9.09767e-08	186.417	7.89192e-07	186.417	0	186.417	7.89192e-07	186.417	0
231.5	1.81703e-08	186.5	1.00726e-06	231.5	0	231.5	1.25485e-08	186.5	1.00726e-06	186.5	0	186.5	1.00726e-06	186.5	0
231.58334	1.81703e-08	186.583	6.49007e-07	231.583	3.03358e-08	231.583	0	186.583	6.49007e-07	186.583	0	186.583	6.49007e-07	186.583	0
231.66667	5.738e-09	186.667	2.12874e-07	231.667	0.000117486	231.667	7.84282e-08	186.667	2.12874e-07	186.667	0	186.667	2.12874e-07	186.667	0
231.75	3.82533e-09	186.75	0.000263907	231.75	0.000186927	231.75	3.45084e-08	186.75	0.000263907	186.75	0	186.75	0.000263907	186.75	0
231.83334	4.78166e-09	186.833	0.00286	231.833	5.78479e-05	231.833	6.27425e-09	186.833	0.00286	186.833	0	186.833	0.00286	186.833	0
231.91667	9.56333e-10	186.917	0.00544	231.917	5.14518e-06	231.917	0	186.917	0.00544	186.917	0	186.917	0.00544	186.917	0
232	0	187	0.00268	232	0	232	0	187	0.00268	187	0	187	0.00268	187	0
232.08334	0	187.083	0.00229	232.083	0	232.083	0	187.083	0.00229	187.083	0	187.083	0.00229	187.083	0
232.16667	0	187.167	0.00106	232.167	0	232.167	0	187.167	0.00106	187.167	0	187.167	0.00106	187.167	0
232.25	0	187.25	0.00018139	232.25	1.24912e-08	232.25	0	187.25	0.00018139	187.25	0	187.25	0.00018139	187.25	0
232.33334	0	187.333	0	232.333	7.73264e-09	232.333	0	187.333	0	187.333	0	187.333	0	187.333	0
232.41667	0	187.417	1.34993e-07	232.417	1.18964e-09	232.417	0	187.417	1.34993e-07	187.417	0	187.417	1.34993e-07	187.417	0
232.5	0	187.5	2.85563e-07	232.5	0	232.5	0	187.5	2.85563e-07	187.5	0	187.5	2.85563e-07	187.5	0
232.58334	0	187.583	6.74967e-08	232.583	0	232.583	0	187.583	6.74967e-08	187.583	0	187.583	6.74967e-08	187.583	0
232.66667	0	187.667	1.19417e-07	232.667	0	232.667	0	187.667	1.19417e-07	187.667	0	187.667	1.19417e-07	187.667	0
232.75	0	187.75	3.11523e-08	232.75	0	232.75	0	187.75	3.11523e-08	187.75	0	187.75	3.11523e-08	187.75	0
232.83334	0	187.833	0	232.833	0	232.833	0	187.833	0	187.833	0	187.833	0	187.833	0
232.91667	0	187.917	0	232.917	0	232.917	0	187.917	0	187.917	0	187.917	0	187.917	0
233	0	188	0	233	0	233	0	188	0	188	0	188	0	188	0
233.08334	0	188.083	0	233.083	0	233.083	0	188.083	0	188.083	0	188.083	0	188.083	0
233.16667	0	188.167	0	233.167	0	233.167	0	188.167	0	188.167	0	188.167	0	188.167	0
233.25	0	188.25	0	233.25	0	233.25	0	188.25	0	188.25	0	188.25	0	188.25	0
233.33334	0	188.333	0	233.333	0	233.333	0	188.333	0	188.333	0	188.333	0	188.333	0
233.41667	0	188.417	0	233.417	0	233.417	0	188.417	0	188.417	0	188.417	0	188.417	0
233.5	0	188.5	0	233.5	0	233.5	0	188.5	0	188.5	0	188.5	0	188.5	0
233.58334	0	188.583	0	233.583	0	233.583	0	188.583	0	188.583	0	188.583	0	188.583	0
233.66667	0	188.667	0	233.667	0	233.667	0	188.667	0	188.667	0	188.667	0	188.667	0
233.75	0	188.75	0	233.75	0	233.75	0	188.75	0	188.75	0	188.75	0	188.75	0
233.83334	0	188.833	0	233.833	0	233.833	0	188.833	0	188.833	0	188.833	0	188.833	0
233.91667	0	188.917	0	233.917	0	233.917	0	188.917	0	188.917	0	188.917	0	188.917	0
234	0	189	0	234	0	234	0	189	0	189	0	189	0	189	0
234.08334	0	189.083	0	234.083	0	234.083	0	189.083	0	189.083	0	189.083	0	189.083	0
234.16667	0	189.167	0	234.167	0	234.167	0	189.167	0	189.167	0	189.167	0	189.167	0
234.25	0	189.25	0	234.25	0	234.25	0	189.25	0	189.25	0	189.25	0	189.25	0
234.33334	0	189.333	0	234.333	0	234.333	0	189.333	0	189.333	0	189.333	0	189.333	0
234.41667	0	189.417	0	234.417	0	234.417	0	189.417	0	189.417	0	189.417	0	189.417	0
234.5	0	189.5	0	234.5	0	234.5	0	189.5	0	189.5	0	189.5	0	189.5	0
234.58334	0	189.583	0	234.583	0	234.583	0	189.583	0	189.583	0	189.583	0	189.583	0
234.66667	0	189.667	0	234.667	0	234.667	2.00996e-05	189.667	0	189.667	0	189.667	0	189.667	0
234.75	0	189.75	0	234.75	0	234.75	0.00102	189.75	0	189.75	0	189.75	0	189.75	0
234.83334	0	189.833	0	234.833	0	234.833	0.00271	189.833	0	189.833	0	189.833	0	189.833	0
234.91667	0	189.917	0	234.917	0	234.917	0.00222	189.917	0	189.917	0	189.917	0	189.917	0
235	0	190	0	235	0	235	0.000619865	190	0	190	0	190	0	190	0
235.08334	0	190.083	0	235.083	0	235.083	0.000192924	190.083	0	190.083	0	190.083	0	190.083	0
235.16667	0	190.167	0	235.167	0	235.167	0.0012	190.167	0	190.167	0	190.167	0	190.167	0
235.25	0	190.25	0	235.25	0	235.25	0.000739813	190.25	0	190.25	0	190.25	0	190.25	0
235.33334	0	190.333	0	235.333	4.78651e-06	235.333	0.000132274	190.333	0	190.333	0	190.333	0	190.333	0
235.41667	0	190.417	0	235.417	0.000147966	235.417	1.72542e-07	190.417	0	190.417	0	190.417	0	190.417	0
235.5	0	190.5	0	235.5	0.000199191	235.5	8.78395e-08	190.5	0	190.5	0	190.5	0	190.5	0
235.58334	0	190.583	0	235.583	4.73731e-05	235.583	1.25485e-08	190.583	0	190.583	0	190.583	0	190.583	0
235.66667	0	190.667	0	235.667	1.82431e-06	235.667	0	190.667	0	190.667	0	190.667	0	190.667	0
235.75	0	190.75	0	235.75	0	235.75	8.15653e-08	190.75	0	190.75	0	190.75	0	190.75	0
235.83334	0	190.833	0	235.833	0	235.833	2.19599e-08	190.833	0	190.833	0	190.833	0	190.833	0
235.91667	0	190.917	0	235.917	0	235.917	3.13713e-09	190.917	0	190.917	0	190.917	0	190.917	0
236	0	191	0	236	1.78446e-08	236	0	191	0	191	0	191	0	191	0
236.08334	0	191.083	0	236.083	7.13782e-09	236.083	0	191.083	0	191.083	0	191.083	0	191.083	0
236.16667	0	191.167	0	236.167	1.18964e-09	236.167	0	191.167	0	191.167	0	191.167	0	191.167	0
236.25	3.05606e-05	191.25	0	236.25	0	236.25	0	191.25	0	191.25	0	191.25	0	191.25	0
236.33334	8.96677e-05	191.333	0	236.333	0	236.333	0	191.333	0	191.333	0	191.333	0	191.333	0
236.41667	4.31521e-05	191.417	0	236.417	0	236.417	0	191.417	0	191.417	0	191.417	0	191.417	0
236.5	6.833e-06	191.5	0	236.5	0	236.5	0	191.5	0	191.5	0	191.5	0	191.5	0
236.58334	0	191.583	0	236.583	0	236.583	0	191.583	0	191.583	0	191.583	0	191.583	0
236.66667	0	191.667	0	236.667	0	236.667	0	191.667	0	191.667	0	191.667	0	191.667	0
236.75	0	191.75	0	236.75	0	236.75	0	191.75	0	191.75	0	191.75	0	191.75	0
236.83334	6.73622e-05	191.833	0	236.833	0	236.833	0	191.833	0	191.833	0	191.833	0	191.833	0
236.91667	0.000212562	191.917	0	236.917	0	236.917	0	191.917	0	191.917	0	191.917	0	191.917	0
237	0.000105209	192	0	237	0	237	0	192	0	192	0	192	0	192	0
237.08334	1.69797e-05	192.083	0	237.083	0	237.083	0	192.083	0	192.083	0	192.083	0	192.083	0
237.16667	0	192.167	0	237.167	0	237.167	0	192.167	0	192.167	0	192.167	0	192.167	0
237.25	0	192.25	0	237.25	0	237.25	0	192.25	0	192.25	0	192.25	0	192.25	0
237.33334	0	192.333	0	237.333	0	237.333	0	192.333	0	192.333	0	192.333	0	192.333	0
237.41667	0	192.417	0	237.417	0	237.417	0	192.417	0	192.417	0	192.417	0	192.417	0
237.5	1.19542e-08	192.5	0	237.5	0	237.5	0	192.5	0	192.5	0	192.5	0	192.5	0
237.58334	3.34716e-09	192.583	0	237.583	0	237.583	0	192.583	0	192.583	0	192.583	0	192.583	0
237.66667	0	192.667	0	237.667	0	237.667	0	192.667	0	192.667	0	192.667	0	192.667	0
237.75	0	192.75	0	237.75	0	237.75	0	192.75	0	192.75	0	192.75	0	192.75	0
237.83334	0	192.833	0	237.833	0	237.833	0	192.833	0	192.833	0	192.833	0	192.833	0
237.91667	0	192.917	0	237.917	0	237.917	0	192.917	0	192.917	0	192.917	0	192.917	0
238	0	193	0	238	0	238	0	193	0	193	0	193	0	193	0
238.08334	0	193.083	0	238.083	0	238.083	0	193.083	0	193.083	0	193.083	0	193.083	0
238.16667	0	193.167	0	238.167	0	238.167	0	193.167	0	193.167	0	193.167	0	193.167	0
238.25	0	193.25	0	238.25	0	238.25	0	193.25	0	193.25	0	193.25	0	193.25	0
238.33334	0	193.333	0	238.333	0	238.333	0	193.333	0	193.333	0	193.333	0	193.333	0
238.41667	0	193.417	0	238.417	0	238.417	0	193.417	0	193.417	0	193.417	0	193.417	0
238.5	0	193.5	0	238.5	0	238.5	0	193.5	0	193.5	0	193.5	0	193.5	0
238.58334	0	193.583	0	238.583	0	238.583	0	193.583	0	193.583	0	193.583	0	193.583	0
238.66667	0	193.667	0	238.667	0	238.667	3.24285e-05	193.667	0	193.667	0	193.667	0	193.667	0
238.75	0	193.75	0	238.75	0	238.75	0.000517883	193.75	0	193.75	0	193.75	0	193.75	0
238.83334	2.57464e-05	193.833	0	238.833	0	238.833	0.000455006	193.833	0	193.833	0	193.833	0	193.833	0
238.91667	0.000155274	193.917	0	238.917	0	238.917	0.000101637	193.917	0	193.917	0	193.917	0	193.917	0
239	0.000192185	194	0	239	0	239	2.48147e-06	194	0	194	0	194	0	194	0
239.08334	5.14167e-05	194.083	0	239.083	8.57419e-05	239.083	0.000586756	194.083	0	194.083	0	194.083	0	194.083	0
239.16667	3.44662e-05	194.167	0	239.167	0.000332261	239.167	0.00243	194.167	0	194.167	0	194.167	0	194.167	0
239.25	0.000146254	194.25	0	239.25	0.000448431	239.25	0.00119	194.25	0	194.25	0	194.25	0	194.25	0
239.33334	9.55343e-05	194.333	0	239.333	0.000182916	239.333	0.0001851	194.333	0	194.333	0	194.333	0	194.333	0
239.41667	1.95355e-05	194.417	0	239.417	2.61738e-05	239.417	1.56856e-08	194.417	0	194.417	0	194.417	0	194.417	0
239.5	7.36376e-08	194.5	0	239.5	0	239.5	3.13713e-09	194.5	0	194.5	0	194.5	0	194.5	0
239.58334	7.65066e-09	194.583	0	239.583	0	239.583	0	194.583	0	194.583	0	194.583	0	194.583	0
239.66667	9.56333e-10	194.667	0	239.667	2.47451e-05	239.667	6.27425e-09	194.667	0	194.667	0	194.667	0	194.667	0
239.75	0	194.75	0	239.75	0.000376554	239.75	1.38034e-07	194.75	0	194.75	0	194.75	0	194.75	0
239.83334	9.56333e-09	194.833	0	239.833	0.000334726	239.833	3.45084e-08	194.833	0	194.833	0	194.833	0	194.833	0
239.91667	3.34716e-09	194.917	0.00060193	239.917	7.5473e-05	239.917	3.13713e-09	194.917	0.00060193	194.917	0	194.917	0.00060193	194.917	0
240	4.42973e-06	195	0.00281	240	2.00632e-06	240	0	195	0.00281	195	0	195	0.00281	195	0
240.08334	9.63271e-05	195.083	0.00148	240.083	0	240.083	0	195.083	0.00148	195.083	0	195.083	0.00148	195.083	0
240.16667	0.000294797	195.167	0.000247137	240.167	0	240.167	0	195.167	0.000247137	195.167	0	195.167	0.000247137	195.167	0
240.25	0.000198371	195.25	0	240.25	0	240.25	0	195.25	0	195.25	0	195.25	0	195.25	0
240.33334	4.58815e-05	195.333	0	240.333	3.15254e-08	240.333	0	195.333	0	195.333	0	195.333	0	195.333	0
240.41667	2.07572e-06	195.417	0	240.417	0.000108788	240.417	0	195.417	0	195.417	0	195.417	0	195.417	0
240.5	0	195.5	0	240.5	0.000265722	240.5	0	195.5	0	195.5	0	195.5	0	195.5	0
240.58334	4.1787e-06	195.583	1.66146e-07	240.583	0.000245976	240.583	0	195.583	1.66146e-07	195.583	0	195.583	1.66146e-07	195.583	0
240.66667	0.000136866	195.667	4.67285e-08	240.667	0.000177154	240.667	0	195.667	4.67285e-08	195.667	0	195.667	4.67285e-08	195.667	0
240.75	0.000224914	195.75	5.19205e-09	240.75	0.000284866	240.75	0.00221	195.75	5.19205e-09	195.75	0	195.75	5.19205e-09	195.75	0
240.83334	9.63854e-05	195.833	0	240.833	0.000218844	240.833	0.00246	195.833	0	195.833	0	195.833	0	195.833	0
240.91667	6.98548e-05	195.917	0	240.917	7.4686e-05	240.917	0.00159	195.917	0	195.917	0	195.917	0	195.917	0
241	0.000306637	196	0	241	0.000269227	241	0.00389	196	0	196	0	196	0	196	0
241.08334	0.000687036	196.083	0	241.083	0.000697766	241.083	0.00226	196.083	0	196.083	0	196.083	0	196.083	0
241.16667	0.0007497	196.167	0	241.167	0.00062957	241.167	0.000753789	196.167	0	196.167	0	196.167	0	196.167	0
241.25	0.000470892	196.25	0	241.25	0.000197818	241.25	0.000437017	196.25	0	196.25	0	196.25	0	196.25	0
241.33334	0.000143958	196.333	0	241.333	2.34424e-05	241.333	0.000121633	196.333	0	196.333	0	196.333	0	196.333	0
241.41667	1.72355e-05	196.417	0	241.417	9.5171e-09	241.417	8.77141e-06	196.417	0	196.417	0	196.417	0	196.417	0
241.5	0	196.5	0	241.5	2.75936e-06	241.5	6.27425e-09	196.5	0	196.5	0	196.5	0	196.5	0
241.58334	0	196.583	0	241.583	9.28631e-05	241.583	2.41559e-07	196.583	0	196.583	0	196.583	0	196.583	0
241.66667	2.19956e-08	196.667	0	241.667	0.000195688	241.667	7.21539e-08	196.667	0	196.667	0	196.667	0	196.667	0
241.75	3.49061e-08	196.75	0	241.75	0.000226741	241.75	3.76455e-08	196.75	0	196.75	0	196.75	0	196.75	0
241.83334	1.96048e-08	196.833	0.000430317	241.833	0.000197684	241.833	1.88228e-08	196.833	0.000430317	196.833	0	196.833	0.000430317	196.833	0
241.91667	3.82533e-09	196.917	0.00196	241.917	8.89331e-05	241.917	3.13713e-09	196.917	0.00196	196.917	0	196.917	0.00196	196.917	0
242	0	197	0.00241	242	0.000239927	242	0	197	0.00241	197	0	197	0.00241	197	0
242.08334	0	197.083	0.0033	242.083	0.00014602	242.083	0	197.083	0.0033	197.083	0	197.083	0.0033	197.083	0
242.16667	0	197.167	0.000977762	242.167	2.63636e-05	242.167	0	197.167	0.000977762	197.167	0	197.167	0.000977762	197.167	0
242.25	0	197.25	5.97398e-05	242.25	9.5171e-09	242.25	0	197.25	5.97398e-05	197.25	0	197.25	5.97398e-05	197.25	0
242.33334	0	197.333	0	242.333	6.80806e-05	242.333	0	197.333	0	197.333	0	197.333	0	197.333	0
242.41667	1.20498e-07	197.417	0	242.417	0.000761378	242.417	0	197.417	0	197.417	0	197.417	0	197.417	0
242.5	2.07706e-05	197.5	0	242.5	0.000663126	242.5	4.14101e-07	197.5	0	197.5	0	197.5	0	197.5	0
242.58334	0.000298925	197.583	3.01139e-07	242.583	0.000624461	242.583	0.00114	197.583	3.01139e-07	197.583	0	197.583	3.01139e-07	197.583	0
242.66667	0.000791307	197.667	1.45377e-07	242.667	0.00169	242.667	0.00249	197.667	1.45377e-07	197.667	0	197.667	1.45377e-07	197.667	0
242.75	0.000693413	197.75	2.07682e-08	242.75	0.00499	242.75	0.00154	197.75	2.07682e-08	197.75	0	197.75	2.07682e-08	197.75	0
242.83334	0.000894646	197.833	0	242.833	0.01202	242.833	0.00231	197.833	0	197.833	0	197.833	0	197.833	0
242.91667	0.00224	197.917	0	242.917	0.01891	242.917	0.01044	197.917	0	197.917	0	197.917	0	197.917	0
243	0.00419	198	0	243	0.02462	243	0.01017	198	0	198	0	198	0	198	0
243.08334	0.00504	198.083	0	243.083	0.0266	243.083	0.0042	198.083	0	198.083	0	198.083	0	198.083	0
243.16667	0.00325	198.167	0	243.167	0.01761	243.167	0.0036	198.167	0	198.167	0	198.167	0	198.167	0
243.25	0.00225	198.25	0	243.25	0.00843	243.25	0.00222	198.25	0	198.25	0	198.25	0	198.25	0
243.33334	0.00132	198.333	0	243.333	0.00404	243.333	0.000451225	198.333	0	198.333	0	198.333	0	198.333	0
243.41667	0.000648436	198.417	0	243.417	0.00211	243.417	1.12937e-05	198.417	0	198.417	0	198.417	0	198.417	0
243.5	0.000238798	198.5	0	243.5	0.000608916	243.5	6.36837e-07	198.5	0	198.5	0	198.5	0	198.5	0
243.58334	0.000188364	198.583	0	243.583	0.000267806	243.583	2.85478e-07	198.583	0	198.583	0	198.583	0	198.583	0
243.66667	0.000437386	198.667	0	243.667	0.00112	243.667	5.64683e-08	198.667	0	198.667	0	198.667	0	198.667	0
243.75	0.000234745	198.75	0	243.75	0.00176	243.75	2.25873e-07	198.75	0	198.75	0	198.75	0	198.75	0
243.83334	0.000124129	198.833	0	243.833	0.00177	243.833	7.5291e-08	198.833	0	198.833	0	198.833	0	198.833	0
243.91667	0.000179768	198.917	0	243.917	0.00219	243.917	6.27425e-09	198.917	0	198.917	0	198.917	0	198.917	0
244	0.000582416	199	0	244	0.00271	244	0.000226055	199	0	199	0	199	0	199	0
244.08334	0.000519384	199.083	0	244.083	0.00313	244.083	0.00132	199.083	0	199.083	0	199.083	0	199.083	0
244.16667	0.000440777	199.167	0	244.167	0.00258	244.167	0.00138	199.167	0	199.167	0	199.167	0	199.167	0
244.25	0.000769505	199.25	0	244.25	0.00272	244.25	0.001	199.25	0	199.25	0	199.25	0	199.25	0
244.33334	0.00068672	199.333	0	244.333	0.00274	244.333	0.0024	199.333	0	199.333	0	199.333	0	199.333	0
244.41667	0.000514389	199.417	0	244.417	0.00369	244.417	0.00152	199.417	0	199.417	0	199.417	0	199.417	0
244.5	0.00144	199.5	0	244.5	0.01051	244.5	0.00451	199.5	0	199.5	0	199.5	0	199.5	0
244.58334	0.00405	199.583	0	244.583	0.03737	244.583	0.01533	199.583	0	199.583	0	199.583	0	199.583	0
244.66667	0.00956	199.667	0	244.667	0.09841	244.667	0.03234	199.667	0	199.667	0	199.667	0	199.667	0
244.75	0.02157	199.75	0	244.75	0.21422	244.75	0.06101	199.75	0	199.75	0	199.75	0	199.75	0
244.83334	0.04651	199.833	0	244.833	0.41678	244.833	0.12394	199.833	0	199.833	0	199.833	0	199.833	0
244.91667	0.08874	199.917	0	244.917	0.65793	244.917	0.19014	199.917	0	199.917	0	199.917	0	199.917	0
245	0.12838	200	0	245	0.86557	245	0.2417	200	0	200	0	200	0	200	0
245.08334	0.14902	200.083	0	245.083	0.91267	245.083	0.22675	200.083	0	200.083	0	200.083	0	200.083	0
245.16667	0.13192	200.167	0.000728466	245.167	0.74064	245.167	0.16451	200.167	0.000728466	200.167	0	200.167	0.000728466	200.167	0
245.25	0.09163	200.25	0.00254	245.25	0.44983	245.25	0.08994	200.25	0.00254	200.25	0	200.25	0.00254	200.25	0
245.33334	0.04739	200.333	0.00123	245.333	0.20192	245.333	0.0359	200.333	0.00123	200.333	0	200.333	0.00123	200.333	0
245.41667	0.01828	200.417	0.000192205	245.417	0.06289	245.417	0.00932	200.417	0.000192205	200.417	0	200.417	0.000192205	200.417	0
245.5	0.00476	200.5	0	245.5	0.01391	245.5	0.00173	200.5	-0.000908165	200.5	0.00378	200.5	0	200.5	0
245.58334	0.00103	200.583	0.000810049	245.583	0.00373	245.583	0.000245003	200.583	-0.05024	200.583	0.21272	200.583	0.000810049	200.583	0
245.66667	0.000301962	200.667	0.00929	245.667	0.00101	245.667	1.22128e-05	200.667	-0.04614	200.667	0.23095	200.667	0.00929	200.667	0
245.75	6.84992e-05	200.75	0.01797	245.75	0.000645997	245.75	5.0696e-06	200.75	0.00408	200.75	0.05789	200.75	0.01792	200.75	0.000211871
245.83334	2.26464e-05	200.833	0.02058	245.833	0.000565741	245.833	3.52613e-06	200.833	0.01989	200.833	0.00288	200.833	0.01337	200.833	0.03005
245.91667	1.29095e-05	200.917	0.02031	245.917	0.000564673	245.917	1.12309e-06	200.917	0.02031	200.917	0	200.917	-0.00368	200.917	0.09993
246	4.10625e-05	201	0.01872	246	0.00155	246	2.76067e-07	201	0.01872	201	0	201	-0.00243	201	0.08809
246.08334	8.13868e-05	201.083	0.01202	246.083	0.00158	246.083	4.70569e-08	201.083	0.01202	201.083	0	201.083	0.000443868	201.083	0.04825
246.16667	2.7913e-05	201.167	0.00486	246.167	0.000859537	246.167	3.13713e-09	201.167	0.00485	201.167	1.99722e-05	201.167	0.00215	201.167	0.01129
246.25	3.50625e-05	201.25	0.000869466	246.25	0.000389847	246.25	0	201.25	0.000867384	201.25	8.67478e-06	201.25	0.000640229	201.25	0.000955157
246.33334	1.94461e-05	201.333	0.000113431	246.333	9.76906e-05	246.333	0	201.333	0.00011314	201.333	1.21044e-06	201.333	0.000113431	201.333	0
246.41667	3.47818e-06	201.417	0.00197	246.417	0.000213386	246.417	0	201.417	0.00197	201.417	0	201.417	0.00197	201.417	1.50197e-06
246.5	4.78166e-10	201.5	0.00245	246.5	0.000329691	246.5	0	201.5	0.00245	201.5	0	201.5	0.00245	201.5	4.83446e-06
246.58334	7.17249e-09	201.583	0.00165	246.583	9.71797e-05	246.583	0	201.583	0.00165	201.583	0	201.583	0.00165	201.583	4.78752e-06
246.66667	3.34716e-09	201.667	0.00411	246.667	7.09619e-06	246.667	0	201.667	0.00411	201.667	0	201.667	0.00411	201.667	1.78359e-06
246.75	4.78166e-10	201.75	0.0019	246.75	3.98529e-08	246.75	0	201.75	0.0019	201.75	0	201.75	0.0019	201.75	2.34682e-07
246.83334	1.91267e-09	201.833	0.00168	246.833	1.36808e-08	246.833	0	201.833	0.00168	201.833	0	201.833	0.00168	201.833	0
246.91667	4.78166e-10	201.917	0.00678	246.917	1.78446e-09	246.917	0	201.917	0.00678	201.917	0	201.917	0.00678	201.917	0
247	0	202	0.01147	247	2.6172e-08	247	0	202	0.01147	202	0	202	0.00727	202	0.01749
247.08334	0	202.083	0.02305	247.083	7.72372e-05	247.083	0	202.083	0.02305	202.083	0	202.083	0.01383	202.083	0.03845
247.16667	0	202.167	0.05115	247.167	0.000282735	247.167	0	202.167	0.05115	202.167	0	202.167	0.04743	202.167	0.0155
247.25	0	202.25	0.11562	247.25	0.000353562	247.25	0	202.25	0.11562	202.25	0	202.25	0.11403	202.25	0.00663
247.33334	0	202.333	0.33961	247.333	0.000138214	247.333	0	202.333	0.33961	202.333	0	202.333	0.3155	202.333	0.10049
247.41667	0	202.417	1.05663	247.417	1.78594e-05	247.417	0	202.417	1.05227	202.417	0.01815	202.417	0.99397	202.417	0.26105
247.5	4.06059e-06	202.5	2.86634	247.5	0	247.5	0	202.5	2.81341	202.5	0.22053	202.5	2.74065	202.5	0.52371
247.58334	0.000107774	202.583	6.89209	247.583	9.41503e-05	247.583	0	202.583	6.63164	202.583	1.08522	202.583	6.60663	202.583	1.18942
247.66667	9.22263e-05	202.667	15.2369	247.667	0.000505195	247.667	0	202.667	14.7249	202.667	2.13337	202.667	14.4341	202.667	3.34503
247.75	2.00782e-05	202.75	29.6147	247.75	0.000324832	247.75	0	202.75	28.7306	202.75	3.68391	202.75	27.7692	202.75	7.68971
247.83334	2.70527e-05	202.833	49.2678	247.833	0.000130469	247.833	0	202.833	47.6463	202.833	6.75658	202.833	46.1376	202.833	13.0426
247.91667	0.000123861	202.917	66.6354	247.917	2.62035e-05	247.917	0	202.917	64.456	202.917	9.08088	202.917	62.3181	202.917	17.9887
248	6.72876e-05	203	71.7337	248	4.87751e-08	248	0	203	69.5698	203	9.01617	203	67.3392	203	18.3104
248.08334	1.12513e-05	203.083	59.3197	248.083	0	248.083	0	203.083	57.8543	203.083	6.10596	203.083	55.8423	203.083	14.4892
248.16667	7.14878e-05	203.167	36.5981	248.167	1.60601e-08	248.167	0	203.167	35.7372	203.167	3.58678	203.167	34.4322	203.167	9.02438
248.25	0.000225327	203.25	16.677	248.25	1.07067e-08	248.25	0	203.25	16.3717	203.25	1.27195	203.25	15.6835	203.25	4.13977
248.33334	0.000105132	203.333	5.58862	248.333	1.48705e-08	248.333	0	203.333	5.50358	203.333	0.35434	203.333	5.282	203.333	1.27761
248.41667	1.60339e-05	203.417	1.2874	248.417	4.16373e-09	248.417	0	203.417	1.2576	203.417	0.12417	203.417	1.23812	203.417	0.20534
248.5	7.65066e-09	203.5	0.16037	248.5	5.94819e-10	248.5	0	203.5	0.15482	203.5	0.02312	203.5	0.15699	203.5	0.01412
248.58334	1.91267e-09	203.583	0.01273	248.583	0	248.583	0	203.583	0.01262	203.583	0.000465412	203.583	0.01242	203.583	0.00128
248.66667	0	203.667	0.00146	248.667	0	248.667	0	203.667	0.0014	203.667	0.000257621	203.667	0.00142	203.667	0.000193097
248.75	1.4345e-09	203.75	0.00217	248.75	0	248.75	0	203.75	0.00214	203.75	0.00014384	203.75	0.00211	203.75	0.000273311
248.83334	1.24323e-08	203.833	0.00118	248.833	0	248.833	0	203.833	0.00117	203.833	3.75235e-05	203.833	0.00114	203.833	0.000155876
248.91667	2.869e-09	203.917	0.000265989	248.917	0	248.917	0	203.917	0.000262503	203.917	1.45252e-05	203.917	0.000257608	203.917	3.49207e-05
249	0	204	2.7549e-05	249	0	249	0	204	2.66291e-05	204	3.83304e-06	204	2.66028e-05	204	3.94266e-06
249.08334	0	204.083	0.00228	249.083	0	249.083	0	204.083	0.00228	204.083	4.03478e-07	204.083	0.00228	204.083	2.81619e-07
249.16667	0	204.167	0.00431	249.167	0	249.167	0	204.167	0.00431	204.167	0	204.167	0.00431	204.167	0
249.25	0	204.25	0.00263	249.25	0	249.25	0	204.25	0.00263	204.25	0	204.25	0.00263	204.25	0
249.33334	2.0499e-06	204.333	0.000596349	249.333	0	249.333	0	204.333	0.000596349	204.333	0	204.333	0.000596349	204.333	0
249.41667	2.9468e-05	204.417	4.44388e-05	249.417	0	249.417	0	204.417	4.44388e-05	204.417	0	204.417	4.44388e-05	204.417	0
249.5	2.46935e-05	204.5	5.19205e-09	249.5	0	249.5	0	204.5	5.19205e-09	204.5	0	204.5	5.19205e-09	204.5	0
249.58334	5.19862e-06	204.583	0	249.583	0	249.583	0	204.583	0	204.583	0	204.583	0	204.583	0
249.66667	5.35546e-08	204.667	2.2845e-07	249.667	0	249.667	0	204.667	2.2845e-07	204.667	0	204.667	2.2845e-07	204.667	0
249.75	0	204.75	0.000932301	249.75	0	249.75	0	204.75	0.000932301	204.75	0	204.75	0.000932301	204.75	0
249.83334	0	204.833	0.005	249.833	0	249.833	0	204.833	0.005	204.833	0	204.833	0.005	204.833	0
249.91667	0	204.917	0.01092	249.917	0	249.917	0	204.917	0.01092	204.917	0	204.917	0.01092	204.917	0
250	2.39083e-09	205	0.02448	250	0	250	0	205	0.02448	205	0	205	0.02448	205	0
250.08334	9.56333e-10	205.083	0.03606	250.083	0	250.083	0	205.083	0.03606	205.083	0	205.083	0.03606	205.083	0
250.16667	0	205.167	0.02341	250.167	0	250.167	0	205.167	0.02341	205.167	0	205.167	0.02341	205.167	0
250.25	0	205.25	0.00707	250.25	0	250.25	0	205.25	0.00707	205.25	0	205.25	0.00707	205.25	0
250.33334	0	205.333	0.00101	250.333	0	250.333	0	205.333	0.00101	205.333	0	205.333	0.00101	205.333	0
250.41667	0	205.417	4.76786e-05	250.417	0	250.417	0	205.417	4.76786e-05	205.417	0	205.417	4.76786e-05	205.417	0
250.5	0	205.5	4.51709e-07	250.5	0	250.5	0	205.5	4.51709e-07	205.5	0	205.5	4.51709e-07	205.5	0
250.58334	0	205.583	1.71338e-06	250.583	0	250.583	0	205.583	1.71338e-06	205.583	0	205.583	1.71338e-06	205.583	0
250.66667	0	205.667	2.00932e-06	250.667	0	250.667	0	205.667	2.00932e-06	205.667	0	205.667	2.00932e-06	205.667	0
250.75	0	205.75	9.08609e-07	250.75	2.31325e-05	250.75	0	205.75	9.08609e-07	205.75	0	205.75	9.08609e-07	205.75	0
250.83334	1.07482e-05	205.833	1.97298e-07	250.833	0.000269406	250.833	0	205.833	1.97298e-07	205.833	0	205.833	1.97298e-07	205.833	0
250.91667	6.5197e-05	205.917	1.55762e-08	250.917	0.000242696	250.917	0	205.917	1.55762e-08	205.917	0	205.917	1.55762e-08	205.917	0
251	2.96497e-05	206	0	251	5.8322e-05	251	0.00102	206	0	206	0	206	0	206	0
251.08334	4.22221e-06	206.083	0	251.083	2.37749e-06	251.083	0.00262	206.083	0	206.083	0	206.083	0	206.083	0
251.16667	0	206.167	0	251.167	0	251.167	0.00132	206.167	0	206.167	0	206.167	0	206.167	0
251.25	0	206.25	0	251.25	0	251.25	0.000218495	206.25	0	206.25	0	206.25	0	206.25	0
251.33334	0	206.333	0	251.333	0	251.333	0	206.333	0	206.333	0	206.333	0	206.333	0
251.41667	1.4345e-09	206.417	0	251.417	2.20083e-08	251.417	0	206.417	0	206.417	0	206.417	0	206.417	0
251.5	3.34716e-09	206.5	0	251.5	8.92228e-09	251.5	0	206.5	0	206.5	0	206.5	0	206.5	0
251.58334	9.56333e-10	206.583	0	251.583	1.18964e-09	251.583	9.09767e-08	206.583	0	206.583	0	206.583	0	206.583	0
251.66667	0	206.667	0	251.667	0	251.667	1.47445e-07	206.667	0	206.667	0	206.667	0	206.667	0
251.75	0	206.75	0	251.75	0	251.75	4.07826e-08	206.75	0	206.75	0	206.75	0	206.75	0
251.83334	0	206.833	0	251.833	0	251.833	3.13713e-09	206.833	0	206.833	0	206.833	0	206.833	0
251.91667	0	206.917	0	251.917	0	251.917	0	206.917	0	206.917	0	206.917	0	206.917	0
252	0	207	0	252	0	252	0	207	0	207	0	207	0	207	0
252.08334	0	207.083	0	252.083	0	252.083	0	207.083	0	207.083	0	207.083	0	207.083	0
252.16667	0	207.167	0	252.167	0	252.167	0	207.167	0	207.167	0	207.167	0	207.167	0
252.25	9.24774e-07	207.25	0	252.25	0	252.25	0	207.25	0	207.25	0	207.25	0	207.25	0
252.33334	0.000160813	207.333	0	252.333	0	252.333	0	207.333	0	207.333	0	207.333	0	207.333	0
252.41667	0.000285532	207.417	0	252.417	0	252.417	0	207.417	0	207.417	0	207.417	0	207.417	0
252.5	9.16893e-05	207.5	0	252.5	0	252.5	0	207.5	0	207.5	0	207.5	0	207.5	0
252.58334	8.50849e-06	207.583	0	252.583	0	252.583	0	207.583	0	207.583	0	207.583	0	207.583	0
252.66667	0	207.667	0	252.667	0	252.667	0	207.667	0	207.667	0	207.667	0	207.667	0
252.75	0	207.75	0	252.75	0	252.75	0	207.75	0	207.75	0	207.75	0	207.75	0
252.83334	0	207.833	0	252.833	0	252.833	1.27148e-05	207.833	0	207.833	0	207.833	0	207.833	0
252.91667	1.86485e-08	207.917	0	252.917	1.9171e-06	252.917	0.000138752	207.917	0	207.917	0	207.917	0	207.917	0
253	1.24323e-08	208	0	253	0.000101803	253	9.88948e-05	208	0	208	0	208	0	208	0
253.08334	2.39083e-09	208.083	0	253.083	0.000173245	253.083	1.94659e-05	208.083	0	208.083	0	208.083	0	208.083	0
253.16667	0	208.167	0	253.167	5.29276e-05	253.167	0	208.167	0	208.167	0	208.167	0	208.167	0
253.25	0	208.25	0	253.25	4.592e-06	253.25	0	208.25	0	208.25	0	208.25	0	208.25	0
253.33334	3.76317e-07	208.333	0	253.333	0	253.333	0	208.333	0	208.333	0	208.333	0	208.333	0
253.41667	6.21597e-05	208.417	0	253.417	0	253.417	0	208.417	0	208.417	0	208.417	0	208.417	0
253.5	0.000165895	208.5	0	253.5	0	253.5	9.41138e-09	208.5	0	208.5	0	208.5	0	208.5	0
253.58334	7.42454e-05	208.583	0	253.583	1.18964e-08	253.583	3.13713e-09	208.583	0	208.583	0	208.583	0	208.583	0
253.66667	1.09266e-05	208.667	0	253.667	7.13782e-09	253.667	0	208.667	0	208.667	0	208.667	0	208.667	0
253.75	0	208.75	0	253.75	1.18964e-09	253.75	0	208.75	0	208.75	0	208.75	0	208.75	0
253.83334	0	208.833	0	253.833	0	253.833	0	208.833	0	208.833	0	208.833	0	208.833	0
253.91667	0	208.917	0	253.917	0	253.917	0	208.917	0	208.917	0	208.917	0	208.917	0
254	2.39083e-09	209	0	254	0	254	0	209	0	209	0	209	0	209	0
254.08334	9.08516e-09	209.083	0	254.083	0	254.083	0	209.083	0	209.083	0	209.083	0	209.083	0
254.16667	1.91267e-09	209.167	0	254.167	0	254.167	0	209.167	0	209.167	0	209.167	0	209.167	0
254.25	0	209.25	0	254.25	0	254.25	0	209.25	0	209.25	0	209.25	0	209.25	0
254.33334	0	209.333	0	254.333	0	254.333	0	209.333	0	209.333	0	209.333	0	209.333	0
254.41667	0	209.417	0	254.417	0	254.417	0	209.417	0	209.417	0	209.417	0	209.417	0
254.5	0	209.5	0	254.5	0	254.5	0	209.5	0	209.5	0	209.5	0	209.5	0
254.58334	0	209.583	0	254.583	0	254.583	1.43053e-05	209.583	0	209.583	0	209.583	0	209.583	0
254.66667	0	209.667	0	254.667	0	254.667	0.000749089	209.667	0	209.667	0	209.667	0	209.667	0
254.75	0	209.75	0	254.75	8.2085e-08	254.75	0.00115	209.75	0	209.75	0	209.75	0	209.75	0
254.83334	0	209.833	0	254.833	0.000157691	254.833	0.000348638	209.833	0	209.833	0	209.833	0	209.833	0
254.91667	0	209.917	0	254.917	0.000435893	254.917	3.00474e-05	209.917	0	209.917	0	209.917	0	209.917	0
255	0	210	0	255	0.000178179	255	0	210	0	210	0	210	0	210	0
255.08334	0	210.083	0	255.083	2.31176e-05	255.083	0	210.083	0	210.083	0	210.083	0	210.083	0
255.16667	7.44266e-06	210.167	0	255.167	0	255.167	0	210.167	0	210.167	0	210.167	0	210.167	0
255.25	5.25223e-05	210.25	0.000667729	255.25	0	255.25	7.84282e-08	210.25	0.000667729	210.25	0	210.25	0.000667729	210.25	0
255.33334	3.95965e-05	210.333	0.00228	255.333	0	255.333	4.70569e-08	210.333	0.00228	210.333	0	210.333	0.00228	210.333	0
255.41667	8.64238e-06	210.417	0.00184	255.417	1.54653e-08	255.417	9.41138e-09	210.417	0.00184	210.417	0	210.417	0.00184	210.417	0
255.5	1.64011e-07	210.5	0.00259	255.5	2.20083e-08	255.5	0	210.5	0.00259	210.5	0	210.5	0.00259	210.5	0
255.58334	0	210.583	0.00395	255.583	4.75855e-09	255.583	0	210.583	0.00395	210.583	0	210.583	0.00395	210.583	0
255.66667	0	210.667	0.00155	255.667	0	255.667	0	210.667	0.00155	210.667	0	210.667	0.00155	210.667	0
255.75	6.92385e-07	210.75	0.000205636	255.75	0	255.75	0	210.75	0.000205636	210.75	0	210.75	0.000205636	210.75	0
255.83334	4.96671e-05	210.833	0.000582491	255.833	0	255.833	0	210.833	0.000582491	210.833	0	210.833	0.000582491	210.833	0
255.91667	0.000142264	210.917	0.002	255.917	3.04428e-05	255.917	0	210.917	0.002	210.917	0	210.917	0.002	210.917	0
256	0.000430697	211	0.000974746	256	0.00012285	256	0	211	0.000974746	211	0	211	0.000974746	211	0
256.08334	0.000406122	211.083	0.00015409	256.083	5.08094e-05	256.083	0	211.083	0.00015409	211.083	0	211.083	0.00015409	211.083	0
256.16667	0.000119714	211.167	1.97298e-07	256.167	6.17779e-06	256.167	0	211.167	1.97298e-07	211.167	0	211.167	1.97298e-07	211.167	0
256.25	6.69041e-05	211.25	4.15364e-08	256.25	1.76661e-07	256.25	0	211.25	4.15364e-08	211.25	0	211.25	4.15364e-08	211.25	0
256.33334	0.000153031	211.333	0	256.333	0.000101584	256.333	0	211.333	0	211.333	0	211.333	0	211.333	0
256.41667	9.1883e-05	211.417	0	256.417	0.000176185	256.417	0.000543896	211.417	0	211.417	0	211.417	0	211.417	0
256.5	5.03806e-05	211.5	1.14225e-07	256.5	0.000101225	256.5	0.0034	211.5	1.14225e-07	211.5	0	211.5	1.14225e-07	211.5	0
256.58334	8.62942e-05	211.583	3.11523e-08	256.583	0.000312665	256.583	0.00584	211.583	3.11523e-08	211.583	0	211.583	3.11523e-08	211.583	0
256.66667	0.000575291	211.667	0	256.667	0.000368412	256.667	0.01213	211.667	0	211.667	0	211.667	0	211.667	0
256.75	0.00174	211.75	0	256.75	0.00196	256.75	0.02059	211.75	0	211.75	0	211.75	0	211.75	0
256.83334	0.00379	211.833	0	256.833	0.00595	256.833	0.02815	211.833	0	211.833	0	211.833	0	211.833	0
256.91667	0.00703	211.917	0	256.917	0.00954	256.917	0.04075	211.917	0	211.917	0	211.917	0	211.917	0
257	0.00908	212	0	257	0.01391	257	0.05089	212	0	212	0	212	0	212	0
257.08334	0.01015	212.083	0	257.083	0.01254	257.083	0.05017	212.083	0	212.083	0	212.083	0	212.083	0
257.16667	0.01004	212.167	0	257.167	0.00867	257.167	0.03457	212.167	0	212.167	0	212.167	0	212.167	0
257.25	0.00747	212.25	0	257.25	0.00599	257.25	0.02442	212.25	0	212.25	0	212.25	0	212.25	0
257.33334	0.00477	212.333	0	257.333	0.0035	257.333	0.00993	212.333	0	212.333	0	212.333	0	212.333	0
257.41667	0.00237	212.417	0	257.417	0.00202	257.417	0.00172	212.417	0	212.417	0	212.417	0	212.417	0
257.5	0.000948561	212.5	0	257.5	0.00113	257.5	7.33491e-05	212.5	0	212.5	0	212.5	0	212.5	0
257.58334	0.000301228	212.583	0	257.583	0.00056839	257.583	1.49955e-06	212.583	0	212.583	0	212.583	0	212.583	0
257.66667	5.52755e-05	212.667	0	257.667	0.000377823	257.667	0.000406666	212.667	0	212.667	0	212.667	0	212.667	0
257.75	0.000150221	212.75	0	257.75	0.000578245	257.75	0.00115	212.75	0	212.75	0	212.75	0	212.75	0
257.83334	0.000440047	212.833	0	257.833	0.00121	257.833	0.00148	212.833	0	212.833	0	212.833	0	212.833	0
257.91667	0.000588511	212.917	0	257.917	0.00213	257.917	0.00079496	212.917	0	212.917	0	212.917	0	212.917	0
258	0.00049298	213	0	258	0.0027	258	0.000396759	213	0	213	0	213	0	213	0
258.08334	0.000694996	213.083	0	258.083	0.00203	258.083	0.00174	213.083	0	213.083	0	213.083	0	213.083	0
258.16667	0.000937358	213.167	0	258.167	0.00137	258.167	0.000925336	213.167	0	213.167	0	213.167	0	213.167	0
258.25	0.000500609	213.25	0	258.25	0.000808281	258.25	0.00023909	213.25	0	213.25	0	213.25	0	213.25	0
258.33334	0.000133787	213.333	0	258.333	0.000793972	258.333	0.000958	213.333	0	213.333	0	213.333	0	213.333	0
258.41667	1.6414e-05	213.417	0.00095825	258.417	0.000966764	258.417	0.000874207	213.417	0.00095825	213.417	0	213.417	0.00095825	213.417	0
258.5	2.46437e-05	213.5	0.00378	258.5	0.000899802	258.5	0.000202476	213.5	0.00378	213.5	0	213.5	0.00378	213.5	0
258.58334	0.000305484	213.583	0.00217	258.583	0.000642979	258.583	2.01749e-05	213.583	0.00217	213.583	0	213.583	0.00217	213.583	0
258.66667	0.000547957	213.667	0.000391912	258.667	0.00116	258.667	0.00247	213.667	0.000391912	213.667	0	213.667	0.000391912	213.667	0
258.75	0.000929188	213.75	0	258.75	0.00321	258.75	0.01593	213.75	0	213.75	0	213.75	0	213.75	0
258.83334	0.00278	213.833	0	258.833	0.00594	258.833	0.02061	213.833	0	213.833	0	213.833	0	213.833	0
258.91667	0.00435	213.917	0	258.917	0.0137	258.917	0.02472	213.917	0	213.917	0	213.917	0	213.917	0
259	0.00823	214	0	259	0.01905	259	0.03324	214	0	214	0	214	0	214	0
259.08334	0.01137	214.083	2.33642e-07	259.083	0.01745	259.083	0.0322	214.083	2.33642e-07	214.083	0	214.083	2.33642e-07	214.083	0
259.16667	0.0104	214.167	6.74967e-08	259.167	0.01381	259.167	0.02094	214.167	6.74967e-08	214.167	0	214.167	6.74967e-08	214.167	0
259.25	0.00635	214.25	0.000174095	259.25	0.01309	259.25	0.01076	214.25	0.000174095	214.25	0	214.25	0.000174095	214.25	0
259.33334	0.00354	214.333	0.000407452	259.333	0.00826	259.333	0.00677	214.333	0.000407452	214.333	0	214.333	0.000407452	214.333	0
259.41667	0.00167	214.417	0.000164277	259.417	0.00302	259.417	0.00205	214.417	0.000164277	214.417	0	214.417	0.000164277	214.417	0
259.5	0.000740903	214.5	2.1708e-05	259.5	0.00123	259.5	0.000237992	214.5	2.1708e-05	214.5	0	214.5	2.1708e-05	214.5	0
259.58334	0.000423049	214.583	0.000100762	259.583	0.00134	259.583	0.000536765	214.583	0.000100762	214.583	0	214.583	0.000100762	214.583	0
259.66667	0.000160684	214.667	0.00106	259.667	0.00232	259.667	0.000838049	214.667	0.00106	214.667	0	214.667	0.00106	214.667	0
259.75	5.69721e-05	214.75	0.00259	259.75	0.00217	259.75	0.000264607	214.75	0.00259	214.75	0	214.75	0.00259	214.75	0
259.83334	5.69252e-05	214.833	0.00682	259.833	0.00256	259.833	3.01729e-05	214.833	0.00682	214.833	0	214.833	0.00682	214.833	0
259.91667	0.000318085	214.917	0.01887	259.917	0.00379	259.917	0.000421369	214.917	0.01887	214.917	0	214.917	0.01887	214.917	0
260	0.000552844	215	0.02857	260	0.0035	260	0.00213	215	0.02857	215	0	215	0.02857	215	0
260.08334	0.000475129	215.083	0.01831	260.083	0.00297	260.083	0.00192	215.083	0.01831	215.083	0	215.083	0.01831	215.083	0
260.16667	0.000188673	215.167	0.01202	260.167	0.00373	260.167	0.000472784	215.167	0.01202	215.167	0	215.167	0.01202	215.167	0
260.25	0.000191855	215.25	0.00759	260.25	0.00246	260.25	2.16399e-05	215.25	0.00759	215.25	0	215.25	0.00759	215.25	0
260.33334	0.000169725	215.333	0.0029	260.333	0.000926424	260.333	6.27425e-09	215.333	0.0029	215.333	0	215.333	0.0029	215.333	0
260.41667	6.09012e-05	215.417	0.000472217	260.417	0.000456473	260.417	0	215.417	0.000472217	215.417	0	215.417	0.000472217	215.417	0
260.5	7.31145e-05	215.5	1.23571e-06	260.5	0.000189405	260.5	0	215.5	1.23571e-06	215.5	0	215.5	1.23571e-06	215.5	0
260.58334	8.96418e-05	215.583	1.45377e-06	260.583	0.00131	260.583	4.86066e-05	215.583	1.45377e-06	215.583	0	215.583	1.45377e-06	215.583	0
260.66667	3.00743e-05	215.667	7.89192e-07	260.667	0.00179	260.667	0.00080567	215.667	7.89192e-07	215.667	0	215.667	7.89192e-07	215.667	0
260.75	3.21854e-06	215.75	0.000282095	260.75	0.000827217	260.75	0.00291	215.75	0.000282095	215.75	0	215.75	0.000282095	215.75	0
260.83334	1.00415e-08	215.833	0.00119	260.833	0.000554662	260.833	0.00544	215.833	0.00119	215.833	0	215.833	0.00119	215.833	0
260.91667	4.68173e-06	215.917	0.000508593	260.917	0.000363209	260.917	0.00262	215.917	0.000508593	215.917	0	215.917	0.000508593	215.917	0
261	7.97103e-05	216	0.000326108	261	0.000397505	261	0.000937885	216	0.000326108	216	0	216	0.000326108	216	0
261.08334	0.000276211	216.083	0.00553	261.083	0.000475696	261.083	0.00223	216.083	0.00553	216.083	0	216.083	0.00553	216.083	0
261.16667	0.000323056	216.167	0.00436	261.167	0.000196171	261.167	0.00102	216.167	0.00436	216.167	0	216.167	0.00436	216.167	0
261.25	0.000193815	216.25	0.000900624	261.25	3.78364e-05	261.25	0.00014705	216.25	0.000900624	216.25	0	216.25	0.000900624	216.25	0
261.33334	0.000486369	216.333	0.000560186	261.333	0.000152575	261.333	1.97639e-07	216.333	0.000560186	216.333	0	216.333	0.000560186	216.333	0
261.41667	0.000615193	216.417	0.00161	261.417	0.000130098	261.417	3.13713e-07	216.417	0.00161	216.417	0	216.417	0.00161	216.417	0
261.5	0.000449508	216.5	0.00188	261.5	2.84097e-05	261.5	7.5291e-08	216.5	0.00188	216.5	0	216.5	0.00188	216.5	0
261.58334	0.000149115	216.583	0.00139	261.583	5.65078e-07	261.583	4.70569e-08	216.583	0.00139	216.583	0	216.583	0.00139	216.583	0
261.66667	1.82353e-05	216.667	0.00031361	261.667	2.37927e-08	261.667	1.22348e-07	216.667	0.00031361	216.667	0	216.667	0.00031361	216.667	0
261.75	1.19542e-08	216.75	0.000271238	261.75	5.94819e-09	261.75	2.82341e-08	216.75	0.000271238	216.75	0	216.75	0.000271238	216.75	0
261.83334	8.60699e-09	216.833	0.00159	261.833	5.94819e-10	261.833	0	216.833	0.00159	216.833	0	216.833	0.00159	216.833	0
261.91667	2.5821e-08	216.917	0.00133	261.917	1.24912e-08	261.917	0	216.917	0.00133	216.917	0	216.917	0.00133	216.917	0
262	2.62991e-08	217	0.00212	262	4.75855e-09	262	0	217	0.00212	217	0	217	0.00212	217	0
262.08334	2.0083e-08	217.083	0.00172	262.083	0.000118387	262.083	0	217.083	0.00172	217.083	0	217.083	0.00172	217.083	0
262.16667	3.82533e-09	217.167	0.000426849	262.167	0.000191012	262.167	0	217.167	0.000426849	217.167	0	217.167	0.000426849	217.167	0
262.25	7.7702e-07	217.25	2.70039e-05	262.25	5.95342e-05	262.25	0	217.25	2.70039e-05	217.25	0	217.25	2.70039e-05	217.25	0
262.33334	8.12816e-05	217.333	0	262.333	5.36526e-06	262.333	0	217.333	0	217.333	0	217.333	0	217.333	0
262.41667	0.000160583	217.417	9.8649e-08	262.417	4.41355e-06	262.417	0	217.417	9.8649e-08	217.417	0	217.417	9.8649e-08	217.417	0
262.5	4.44236e-05	217.5	7.26887e-08	262.5	9.87078e-05	262.5	0	217.5	7.26887e-08	217.5	0	217.5	7.26887e-08	217.5	0
262.58334	3.06791e-06	217.583	1.5057e-07	262.583	0.000186958	262.583	0	217.583	1.5057e-07	217.583	0	217.583	1.5057e-07	217.583	0
262.66667	0	217.667	6.23046e-08	262.667	7.738e-05	262.667	0	217.667	6.23046e-08	217.667	0	217.667	6.23046e-08	217.667	0
262.75	0	217.75	1.03841e-08	262.75	1.06395e-05	262.75	0	217.75	1.03841e-08	217.75	0	217.75	1.03841e-08	217.75	0
262.83334	4.10649e-06	217.833	0	262.833	6.394e-05	262.833	0	217.833	0	217.833	0	217.833	0	217.833	0
262.91667	7.3837e-05	217.917	0	262.917	0.000332041	262.917	0.000104498	217.917	0	217.917	0	217.917	0	217.917	0
263	8.81433e-05	218	0	263	0.000209013	263	0.00148	218	0	218	0	218	0	218	0
263.08334	6.49551e-05	218.083	0	263.083	3.94888e-05	263.083	0.00102	218.083	0	218.083	0	218.083	0	218.083	0
263.16667	0.000118576	218.167	0	263.167	9.5171e-09	263.167	0.000203013	218.167	0	218.167	0	218.167	0	218.167	0
263.25	4.65514e-05	218.25	1.8411e-05	263.25	2.37927e-09	263.25	0	218.25	1.8411e-05	218.25	0	218.25	1.8411e-05	218.25	0
263.33334	5.57781e-06	218.333	0.00113	263.333	0	263.333	0	218.333	0.00113	218.333	0	218.333	0.00113	218.333	0
263.41667	0	218.417	0.00223	263.417	0	263.417	0	218.417	0.00223	218.417	0	218.417	0.00223	218.417	0
263.5	0	218.5	0.00545	263.5	2.20083e-08	263.5	0	218.5	0.00545	218.5	0	218.5	0.00545	218.5	0
263.58334	0	218.583	0.00518	263.583	6.54301e-09	263.583	1.03525e-07	218.583	0.00518	218.583	0	218.583	0.0046	218.583	0.00243
263.66667	5.738e-09	218.667	0.00281	263.667	5.94819e-10	263.667	3.45084e-08	218.667	0.00281	218.667	0	218.667	-0.00288	218.667	0.02368
263.75	5.738e-09	218.75	0.000756062	263.75	0	263.75	3.13713e-09	218.75	0.000756062	218.75	0	218.75	-0.00296	218.75	0.0155
263.83334	1.4345e-09	218.833	0.000725257	263.833	0	263.833	0	218.833	0.000725257	218.833	0	218.833	4.49295e-06	218.833	0.003
263.91667	0	218.917	0.00479	263.917	0	263.917	0	218.917	0.00479	218.917	0	218.917	0.00479	218.917	0
264	0	219	0.00863	264	0	264	0	219	0.00863	219	0	219	0.00863	219	0
264.08334	0	219.083	0.00642	264.083	0	264.083	0	219.083	0.00642	219.083	0	219.083	0.00642	219.083	0
264.16667	0	219.167	0.00718	264.167	0	264.167	0	219.167	0.00718	219.167	0	219.167	0.00718	219.167	0
264.25	0	219.25	0.01045	264.25	0	264.25	0	219.25	0.01045	219.25	0	219.25	0.01045	219.25	1.59584e-06
264.33334	0	219.333	0.0053	264.333	0	264.333	0	219.333	0.0053	219.333	0	219.333	0.0053	219.333	5.16301e-07
264.41667	0	219.417	0.0031	264.417	0	264.417	0	219.417	0.0031	219.417	0	219.417	0.0031	219.417	4.69365e-08
264.5	0	219.5	0.0116	264.5	0	264.5	0	219.5	0.0116	219.5	0	219.5	0.0116	219.5	0
264.58334	0	219.583	0.01736	264.583	0	264.583	0	219.583	0.01736	219.583	0	219.583	0.01736	219.583	0
264.66667	8.87118e-05	219.667	0.01513	264.667	0	264.667	0	219.667	0.01513	219.667	0	219.667	0.01513	219.667	0
264.75	0.000221501	219.75	0.01192	264.75	0	264.75	0	219.75	0.01192	219.75	0	219.75	0.01167	219.75	0.00104
264.83334	8.69177e-05	219.833	0.01036	264.833	0	264.833	0	219.833	0.01036	219.833	0	219.833	0.00254	219.833	0.03259
264.91667	1.09672e-05	219.917	0.01393	264.917	0	264.917	0	219.917	0.01393	219.917	0	219.917	-0.00205	219.917	0.06659
265	9.29077e-06	220	0.02445	265	0	265	0	220	0.02445	220	0	220	0.0179	220	0.02727
265.08334	0.000237766	220.083	0.02582	265.083	0	265.083	0	220.083	0.02582	220.083	0	220.083	0.02296	220.083	0.01191
265.16667	0.000243061	220.167	0.03017	265.167	0	265.167	0	220.167	0.03017	220.167	0	220.167	0.02267	220.167	0.03128
265.25	5.90794e-05	220.25	0.03052	265.25	0	265.25	0	220.25	0.03052	220.25	0	220.25	0.02725	220.25	0.01364
265.33334	2.56154e-06	220.333	0.025	265.333	0	265.333	0	220.333	0.025	220.333	0	220.333	0.02455	220.333	0.00188
265.41667	2.39083e-09	220.417	0.03098	265.417	0	265.417	0	220.417	0.03098	220.417	0	220.417	0.03098	220.417	1.73665e-06
265.5	0	220.5	0.03577	265.5	0	265.5	0	220.5	0.03577	220.5	0	220.5	0.03577	220.5	3.33249e-06
265.58334	0.000145169	220.583	0.02982	265.583	0	265.583	0	220.583	0.02982	220.583	0	220.583	0.02982	220.583	7.50984e-07
265.66667	0.00013326	220.667	0.02601	265.667	0	265.667	0	220.667	0.02601	220.667	0	220.667	0.02601	220.667	8.91793e-07
265.75	2.95311e-05	220.75	0.0228	265.75	0	265.75	0	220.75	0.0228	220.75	0	220.75	0.0228	220.75	1.68971e-06
265.83334	6.66564e-07	220.833	0.03089	265.833	5.8887e-08	265.833	0	220.833	0.03089	220.833	0	220.833	0.03089	220.833	3.75492e-07
265.91667	0	220.917	0.02627	265.917	9.98433e-05	265.917	0	220.917	0.02627	220.917	0	220.917	0.02627	220.917	0
266	0	221	0.01406	266	0.000313567	266	0	221	0.01406	221	0	221	0.01406	221	0
266.08334	0	221.083	0.00834	266.083	0.000163047	266.083	0	221.083	0.00834	221.083	0	221.083	0.00834	221.083	0
266.16667	1.29105e-08	221.167	0.00329	266.167	2.77768e-05	266.167	0	221.167	0.00329	221.167	0	221.167	0.00329	221.167	0
266.25	3.51074e-05	221.25	0.000506853	266.25	0	266.25	0	221.25	0.000506853	221.25	0	221.25	0.000506853	221.25	0
266.33334	0.000148483	221.333	8.98225e-07	266.333	0	266.333	0	221.333	8.98225e-07	221.333	0	221.333	8.98225e-07	221.333	0
266.41667	8.36155e-05	221.417	1.92106e-06	266.417	0	266.417	0	221.417	1.92106e-06	221.417	0	221.417	1.92106e-06	221.417	0
266.5	1.48824e-05	221.5	1.06437e-06	266.5	0	266.5	0	221.5	1.06437e-06	221.5	0	221.5	1.06437e-06	221.5	0
266.58334	0	221.583	4.20556e-07	266.583	1.84394e-08	266.583	0	221.583	4.20556e-07	221.583	0	221.583	4.20556e-07	221.583	0
266.66667	0	221.667	3.89404e-07	266.667	4.75855e-09	266.667	0	221.667	3.89404e-07	221.667	0	221.667	3.89404e-07	221.667	0
266.75	0	221.75	9.3457e-08	266.75	5.94819e-10	266.75	0	221.75	9.3457e-08	221.75	0	221.75	9.3457e-08	221.75	0
266.83334	0	221.833	5.19205e-09	266.833	0	266.833	0	221.833	5.19205e-09	221.833	0	221.833	5.19205e-09	221.833	0
266.91667	9.08516e-09	221.917	0	266.917	0	266.917	0	221.917	0	221.917	0	221.917	0	221.917	0
267	2.869e-09	222	0	267	0	267	0	222	0	222	0	222	0	222	0
267.08334	0	222.083	0	267.083	0	267.083	0	222.083	0	222.083	0	222.083	0	222.083	0
267.16667	0	222.167	0	267.167	0	267.167	0	222.167	0	222.167	0	222.167	0	222.167	0
267.25	0	222.25	0	267.25	0	267.25	0	222.25	0	222.25	0	222.25	0	222.25	0
267.33334	0	222.333	0	267.333	0	267.333	0	222.333	0	222.333	0	222.333	0	222.333	0
267.41667	0	222.417	0	267.417	0	267.417	0	222.417	0	222.417	0	222.417	0	222.417	0
267.5	0	222.5	0	267.5	0	267.5	0	222.5	0	222.5	0	222.5	0	222.5	0
267.58334	0	222.583	0	267.583	0	267.583	0	222.583	0	222.583	0	222.583	0	222.583	0
267.66667	0	222.667	0	267.667	0	267.667	0	222.667	0	222.667	0	222.667	0	222.667	0
267.75	0	222.75	0	267.75	0	267.75	0	222.75	0	222.75	0	222.75	0	222.75	0
267.83334	0	222.833	0	267.833	0	267.833	0	222.833	0	222.833	0	222.833	0	222.833	0
267.91667	0	222.917	0	267.917	4.46382e-05	267.917	0	222.917	0	222.917	0	222.917	0	222.917	0
268	0	223	0	268	0.000461047	268	0	223	0	223	0	223	0	223	0
268.08334	0	223.083	0	268.083	0.000313005	268.083	0	223.083	0	223.083	0	223.083	0	223.083	0
268.16667	0	223.167	0	268.167	5.37567e-05	268.167	0	223.167	0	223.167	0	223.167	0	223.167	0
268.25	0	223.25	0	268.25	0	268.25	0	223.25	0	223.25	0	223.25	0	223.25	0
268.33334	0	223.333	0	268.333	0	268.333	0	223.333	0	223.333	0	223.333	0	223.333	0
268.41667	0	223.417	0	268.417	0	268.417	0	223.417	0	223.417	0	223.417	0	223.417	0
268.5	2.86517e-06	223.5	0	268.5	0	268.5	0	223.5	0	223.5	0	223.5	0	223.5	0
268.58334	5.93443e-05	223.583	0	268.583	3.50943e-08	268.583	0	223.583	0	223.583	0	223.583	0	223.583	0
268.66667	7.44954e-05	223.667	0	268.667	6.00767e-08	268.667	0.000216606	223.667	0	223.667	0	223.667	0	223.667	0
268.75	7.48823e-05	223.75	0	268.75	0.000134955	268.75	0.00136	223.75	0	223.75	0	223.75	0	223.75	0
268.83334	0.000247993	223.833	0	268.833	0.000954853	268.833	0.00112	223.833	0	223.833	0	223.833	0	223.833	0
268.91667	0.000645314	223.917	0	268.917	0.00178	268.917	0.00269	223.917	0	223.917	0	223.917	0	223.917	0
269	0.0011	224	0	269	0.00297	269	0.00289	224	0	224	0	224	0	224	0
269.08334	0.00144	224.083	0	269.083	0.00303	269.083	0.000755483	224.083	0	224.083	0	224.083	0	224.083	0
269.16667	0.0013	224.167	0	269.167	0.00107	269.167	0.00153	224.167	0	224.167	0	224.167	0	224.167	0
269.25	0.0008472	224.25	0	269.25	0.000170927	269.25	0.00426	224.25	0	224.25	0	224.25	0	224.25	0
269.33334	0.000259373	224.333	0	269.333	9.75306e-05	269.333	0.00295	224.333	0	224.333	0	224.333	0	224.333	0
269.41667	3.17369e-05	224.417	0	269.417	3.90736e-05	269.417	0.000618679	224.417	0	224.417	0	224.417	0	224.417	0
269.5	3.61494e-07	224.5	0	269.5	5.06429e-06	269.5	2.80992e-05	224.5	0	224.5	0	224.5	0	224.5	0
269.58334	6.31179e-08	224.583	0	269.583	1.74877e-07	269.583	1.09799e-07	224.583	0	224.583	0	224.583	0	224.583	0
269.66667	7.84193e-08	224.667	0	269.667	1.39188e-07	269.667	1.56856e-08	224.667	0	224.667	0	224.667	0	224.667	0
269.75	1.20727e-05	224.75	0	269.75	2.85513e-08	269.75	1.47445e-07	224.75	0	224.75	0	224.75	0	224.75	0
269.83334	0.000122498	224.833	0	269.833	4.75855e-09	269.833	2.91753e-07	224.833	0	224.833	0	224.833	0	224.833	0
269.91667	7.09336e-05	224.917	0	269.917	4.75855e-09	269.917	1.00388e-07	224.917	0	224.917	0	224.917	0	224.917	0
270	7.74051e-05	225	0	270	4.58367e-05	270	1.25485e-08	225	0	225	0	225	0	225	0
270.08334	0.000235502	225.083	0	270.083	0.000174408	270.083	0	225.083	0	225.083	0	225.083	0	225.083	0
270.16667	0.00011423	225.167	0	270.167	7.65157e-05	270.167	0	225.167	0	225.167	0	225.167	0	225.167	0
270.25	1.78925e-05	225.25	0	270.25	2.50817e-05	270.25	0	225.25	0	225.25	0	225.25	0	225.25	0
270.33334	1.01371e-07	225.333	0	270.333	0.000230494	270.333	0	225.333	0	225.333	0	225.333	0	225.333	0
270.41667	8.12883e-09	225.417	9.63022e-05	270.417	0.000300757	270.417	2.5097e-07	225.417	9.63022e-05	225.417	0	225.417	9.63022e-05	225.417	0
270.5	3.53556e-06	225.5	0.000844731	270.5	0.000198187	270.5	0.000750181	225.5	0.000844731	225.5	0	225.5	0.000844731	225.5	0
270.58334	0.000142616	225.583	0.000526059	270.583	0.000682739	270.583	0.00183	225.583	0.000526059	225.583	0	225.583	0.000526059	225.583	0
270.66667	0.000442774	225.667	9.55753e-05	270.667	0.00149	270.667	0.00674	225.667	9.55753e-05	225.667	0	225.667	9.55753e-05	225.667	0
270.75	0.00112	225.75	0	270.75	0.00189	270.75	0.0111	225.75	0	225.75	0	225.75	0	225.75	0
270.83334	0.00254	225.833	0	270.833	0.00292	270.833	0.01303	225.833	0	225.833	0	225.833	0	225.833	0
270.91667	0.00437	225.917	0	270.917	0.00569	270.917	0.01938	225.917	0	225.917	0	225.917	0	225.917	0
271	0.00702	226	0	271	0.00805	271	0.03084	226	0	226	0	226	0	226	0
271.08334	0.00786	226.083	5.71126e-08	271.083	0.0114	271.083	0.03702	226.083	5.71126e-08	226.083	0	226.083	5.71126e-08	226.083	0
271.16667	0.00717	226.167	1.55762e-08	271.167	0.01286	271.167	0.02631	226.167	1.55762e-08	226.167	0	226.167	1.55762e-08	226.167	0
271.25	0.00513	226.25	0	271.25	0.00958	271.25	0.01545	226.25	0	226.25	0	226.25	0	226.25	0
271.33334	0.00284	226.333	0	271.333	0.00414	271.333	0.00723	226.333	0	226.333	0	226.333	0	226.333	0
271.41667	0.000915114	226.417	0	271.417	0.00141	271.417	0.00404	226.417	0	226.417	0	226.417	0	226.417	0
271.5	0.000209235	226.5	0	271.5	0.00032173	271.5	0.00138	226.5	0	226.5	0	226.5	0	226.5	0
271.58334	6.26422e-05	226.583	0	271.583	3.09579e-05	271.583	0.000184466	226.583	0	226.583	0	226.583	0	226.583	0
271.66667	2.09537e-05	226.667	0	271.667	2.08781e-07	271.667	8.03104e-07	226.667	0	226.667	0	226.667	0	226.667	0
271.75	3.06701e-05	226.75	0	271.75	5.98982e-07	271.75	1.22975e-06	226.75	0	226.75	0	226.75	0	226.75	0
271.83334	0.000234389	226.833	0	271.833	4.08046e-07	271.833	6.43111e-07	226.833	0	226.833	0	226.833	0	226.833	0
271.91667	0.000254367	226.917	0.000371533	271.917	1.4692e-07	271.917	8.95399e-05	226.917	0.000371533	226.917	0	226.917	0.000371533	226.917	0
272	7.84833e-05	227	0.00253	272	1.6417e-06	272	0.0011	227	0.00253	227	0	227	0.00253	227	0
272.08334	2.05186e-05	227.083	0.00937	272.083	0.000261454	272.083	0.000964475	227.083	0.00937	227.083	0	227.083	0.00937	227.083	0
272.16667	0.000156237	227.167	0.01321	272.167	0.000204845	272.167	0.000197065	227.167	0.01321	227.167	0	227.167	0.01321	227.167	0
272.25	0.000175596	227.25	0.00441	272.25	4.02609e-05	272.25	5.52134e-07	227.25	0.00441	227.25	0	227.25	0.00441	227.25	0
272.33334	0.000151653	227.333	0.000447332	272.333	0	272.333	0	227.333	0.000447332	227.333	0	227.333	0.000447332	227.333	0
272.41667	6.77805e-05	227.417	0	272.417	0	272.417	0.000563484	227.417	0	227.417	0	227.417	0	227.417	0
272.5	1.19475e-05	227.5	4.15364e-08	272.5	5.3379e-05	272.5	0.000908047	227.5	4.15364e-08	227.5	0	227.5	4.15364e-08	227.5	0
272.58334	1.50861e-06	227.583	2.59603e-08	272.583	0.000284426	272.583	0.000260407	227.583	2.59603e-08	227.583	0	227.583	2.59603e-08	227.583	0
272.66667	0.000126631	227.667	7.89192e-07	272.667	0.000432439	272.667	1.81169e-05	227.667	7.89192e-07	227.667	0	227.667	7.89192e-07	227.667	0
272.75	0.00054847	227.75	5.91894e-07	272.75	0.000242404	272.75	4.34147e-05	227.75	5.91894e-07	227.75	0	227.75	5.91894e-07	227.75	0
272.83334	0.000734534	227.833	1.09033e-07	272.833	0.00106	272.833	0.000686036	227.833	1.09033e-07	227.833	0	227.833	1.09033e-07	227.833	0
272.91667	0.000854601	227.917	0	272.917	0.00244	272.917	0.000837268	227.917	0	227.917	0	227.917	0	227.917	0
273	0.00146	228	0	273	0.00416	273	0.000320721	228	0	228	0	228	0	228	0
273.08334	0.00193	228.083	0	273.083	0.00278	273.083	0.0016	228.083	0	228.083	0	228.083	0	228.083	0
273.16667	0.00178	228.167	0	273.167	0.00171	273.167	0.00231	228.167	0	228.167	0	228.167	0	228.167	0
273.25	0.00134	228.25	0	273.25	0.000937008	273.25	0.00103	228.25	0	228.25	0	228.25	0	228.25	0
273.33334	0.000710215	228.333	0	273.333	0.000547178	273.333	0.000177561	228.333	0	228.333	0	228.333	0	228.333	0
273.41667	0.000273043	228.417	0	273.417	0.00022348	273.417	1.00859e-05	228.417	0	228.417	0	228.417	0	228.417	0
273.5	7.07323e-05	228.5	0	273.5	0.000498841	273.5	3.45084e-08	228.5	0	228.5	0	228.5	0	228.5	0
273.58334	4.98684e-05	228.583	0	273.583	0.000640913	273.583	6.27425e-09	228.583	0	228.583	0	228.583	0	228.583	0
273.66667	0.00017373	228.667	0	273.667	0.000885028	273.667	1.53719e-07	228.667	0	228.667	0	228.667	0	228.667	0
273.75	0.000120437	228.75	0	273.75	0.000901421	273.75	1.12937e-07	228.75	0	228.75	0	228.75	0	228.75	0
273.83334	0.00013653	228.833	0	273.833	0.00111	273.833	3.13713e-08	228.833	0	228.833	0	228.833	0	228.833	0
273.91667	0.000306641	228.917	0	273.917	0.00139	273.917	0.000410192	228.917	0	228.917	0	228.917	0	228.917	0
274	0.00064063	229	0	274	0.00169	274	0.00213	229	0	229	0	229	0	229	0
274.08334	0.000589209	229.083	3.88885e-06	274.083	0.00204	274.083	0.00191	229.083	3.88885e-06	229.083	0	229.083	3.88885e-06	229.083	0
274.16667	0.00103	229.167	0.000256877	274.167	0.00133	274.167	0.00221	229.167	0.000256877	229.167	0	229.167	0.000256877	229.167	0
274.25	0.00115	229.25	0.000438204	274.25	0.000814468	274.25	0.0012	229.25	0.000438204	229.25	0	229.25	0.000438204	229.25	0
274.33334	0.000734089	229.333	0.000137153	274.333	0.000483105	274.333	0.00395	229.333	0.000137153	229.333	0	229.333	0.000137153	229.333	0
274.41667	0.0014	229.417	1.24557e-05	274.417	0.000748429	274.417	0.00569	229.417	1.24557e-05	229.417	0	229.417	1.24557e-05	229.417	0
274.5	0.00337	229.5	0	274.5	0.00218	274.5	0.0133	229.5	0	229.5	0	229.5	0	229.5	0
274.58334	0.00965	229.583	0	274.583	0.00446	274.583	0.04202	229.583	0	229.583	0	229.583	0	229.583	0
274.66667	0.02334	229.667	0	274.667	0.00972	274.667	0.10001	229.667	0	229.667	0	229.667	0	229.667	0
274.75	0.04833	229.75	3.11523e-08	274.75	0.02162	274.75	0.20013	229.75	3.11523e-08	229.75	0	229.75	3.11523e-08	229.75	0
274.83334	0.10366	229.833	2.07682e-08	274.833	0.04038	274.833	0.34968	229.833	2.07682e-08	229.833	0	229.833	2.07682e-08	229.833	0
274.91667	0.18543	229.917	5.19205e-09	274.917	0.07088	274.917	0.51175	229.917	5.19205e-09	229.917	0	229.917	5.19205e-09	229.917	0
275	0.27471	230	0	275	0.09973	275	0.6751	230	0	230	0	230	0	230	0
275.08334	0.3231	230.083	0	275.083	0.1112	275.083	0.67964	230.083	0	230.083	0	230.083	0	230.083	0
275.16667	0.30511	230.167	0	275.167	0.09059	275.167	0.52735	230.167	0	230.167	0	230.167	0	230.167	0
275.25	0.23443	230.25	0	275.25	0.05934	275.25	0.32668	230.25	0	230.25	0	230.25	0	230.25	0
275.33334	0.14283	230.333	0	275.333	0.02938	275.333	0.15168	230.333	0	230.333	0	230.333	0	230.333	0
275.41667	0.06935	230.417	0	275.417	0.00976	275.417	0.04379	230.417	0	230.417	0	230.417	0	230.417	0
275.5	0.02478	230.5	0	275.5	0.0023	275.5	0.00668	230.5	0	230.5	0	230.5	0	230.5	0
275.58334	0.00576	230.583	0	275.583	0.000489068	275.583	0.00113	230.583	0	230.583	0	230.583	0	230.583	0
275.66667	0.00147	230.667	0	275.667	6.89633e-05	275.667	0.00142	230.667	0	230.667	0	230.667	0	230.667	0
275.75	0.000643995	230.75	0	275.75	4.43913e-06	275.75	0.000503173	230.75	0	230.75	0	230.75	0	230.75	0
275.83334	0.00017637	230.833	0	275.833	1.91948e-06	275.833	6.06532e-05	230.833	0	230.833	0	230.833	0	230.833	0
275.91667	1.95886e-05	230.917	0	275.917	9.98701e-07	275.917	5.37703e-06	230.917	0	230.917	0	230.917	0	230.917	0
276	2.90156e-05	231	0	276	3.08711e-07	276	1.20466e-06	231	0	231	0	231	0	231	0
276.08334	7.90041e-05	231.083	0	276.083	7.07834e-08	276.083	1.12937e-07	231.083	0	231.083	0	231.083	0	231.083	0
276.16667	3.17851e-05	231.167	0	276.167	1.3086e-08	276.167	9.09767e-08	231.167	0	231.167	0	231.167	0	231.167	0
276.25	4.11223e-06	231.25	0	276.25	1.18964e-09	276.25	6.58797e-08	231.25	0	231.25	0	231.25	0	231.25	0
276.33334	2.53428e-08	231.333	0	276.333	0	276.333	1.25485e-08	231.333	0	231.333	0	231.333	0	231.333	0
276.41667	4.3035e-09	231.417	0	276.417	0	276.417	0	231.417	0	231.417	0	231.417	0	231.417	0
276.5	4.78166e-10	231.5	0	276.5	0	276.5	0	231.5	0	231.5	0	231.5	0	231.5	0
276.58334	2.869e-09	231.583	0	276.583	0	276.583	0	231.583	0	231.583	0	231.583	0	231.583	0
276.66667	3.82533e-09	231.667	0	276.667	0	276.667	0	231.667	0	231.667	0	231.667	0	231.667	0
276.75	9.56333e-10	231.75	0	276.75	0	276.75	0	231.75	0	231.75	0	231.75	0	231.75	0
276.83334	1.48638e-05	231.833	0	276.833	0	276.833	0	231.833	0	231.833	0	231.833	0	231.833	0
276.91667	0.000147533	231.917	0	276.917	0	276.917	0	231.917	0	231.917	0	231.917	0	231.917	0
277	0.000199903	232	0	277	0	277	0	232	0	232	0	232	0	232	0
277.08334	0.000215723	232.083	0	277.083	0	277.083	0	232.083	0	232.083	0	232.083	0	232.083	0
277.16667	0.000177845	232.167	0	277.167	0	277.167	0	232.167	0	232.167	0	232.167	0	232.167	0
277.25	0.000218757	232.25	0	277.25	0	277.25	0	232.25	0	232.25	0	232.25	0	232.25	0
277.33334	0.000249285	232.333	0	277.333	0	277.333	0	232.333	0	232.333	0	232.333	0	232.333	0
277.41667	9.04978e-05	232.417	0	277.417	0	277.417	0	232.417	0	232.417	0	232.417	0	232.417	0
277.5	1.31376e-05	232.5	0	277.5	0	277.5	0	232.5	0	232.5	0	232.5	0	232.5	0
277.58334	8.94171e-08	232.583	0	277.583	0	277.583	0	232.583	0	232.583	0	232.583	0	232.583	0
277.66667	8.12883e-09	232.667	0	277.667	0	277.667	0	232.667	0	232.667	0	232.667	0	232.667	0
277.75	9.08516e-09	232.75	0	277.75	0	277.75	0	232.75	0	232.75	0	232.75	0	232.75	0
277.83334	1.57795e-08	232.833	3.1983e-06	277.833	0	277.833	0	232.833	3.1983e-06	232.833	0	232.833	3.1983e-06	232.833	0
277.91667	1.09978e-08	232.917	0.00076007	277.917	0	277.917	0	232.917	0.00076007	232.917	0	232.917	0.00076007	232.917	0
278	2.39083e-09	233	0.0018	278	0	278	0	233	0.0018	233	0	233	0.0018	233	0
278.08334	0	233.083	0.00061678	278.083	0	278.083	0	233.083	0.00061678	233.083	0	233.083	0.00061678	233.083	0
278.16667	0	233.167	6.47553e-05	278.167	0	278.167	0	233.167	6.47553e-05	233.167	0	233.167	6.47553e-05	233.167	0
278.25	0	233.25	0	278.25	0	278.25	0	233.25	0	233.25	0	233.25	0	233.25	0
278.33334	0	233.333	0	278.333	0	278.333	0	233.333	0	233.333	0	233.333	0	233.333	0
278.41667	0	233.417	0	278.417	0	278.417	0	233.417	0	233.417	0	233.417	0	233.417	0
278.5	0	233.5	1.03841e-07	278.5	0	278.5	0	233.5	1.03841e-07	233.5	0	233.5	1.03841e-07	233.5	0
278.58334	0	233.583	8.30728e-08	278.583	0	278.583	0	233.583	8.30728e-08	233.583	0	233.583	8.30728e-08	233.583	0
278.66667	0	233.667	1.55762e-08	278.667	0	278.667	0	233.667	1.55762e-08	233.667	0	233.667	1.55762e-08	233.667	0
278.75	0	233.75	0	278.75	0	278.75	0	233.75	0	233.75	0	233.75	0	233.75	0
278.83334	0	233.833	0	278.833	0	278.833	0	233.833	0	233.833	0	233.833	0	233.833	0
278.91667	0	233.917	0	278.917	0	278.917	0	233.917	0	233.917	0	233.917	0	233.917	0
279	0	234	0	279	0	279	0	234	0	234	0	234	0	234	0
279.08334	0	234.083	0.000187428	279.083	0	279.083	0	234.083	0.000187428	234.083	0	234.083	0.000187428	234.083	0
279.16667	0	234.167	0.000562481	279.167	0	279.167	0	234.167	0.000562481	234.167	0	234.167	0.000562481	234.167	0
279.25	0	234.25	0.000172994	279.25	0	279.25	0	234.25	0.000172994	234.25	0	234.25	0.000172994	234.25	0
279.33334	0	234.333	1.52023e-05	279.333	0	279.333	0	234.333	1.52023e-05	234.333	0	234.333	1.52023e-05	234.333	0
279.41667	0	234.417	0	279.417	0	279.417	0	234.417	0	234.417	0	234.417	0	234.417	0
279.5	0	234.5	0	279.5	0	279.5	0	234.5	0	234.5	0	234.5	0	234.5	0
279.58334	0	234.583	0	279.583	0	279.583	0	234.583	0	234.583	0	234.583	0	234.583	0
279.66667	0	234.667	3.63444e-08	279.667	0	279.667	0	234.667	3.63444e-08	234.667	0	234.667	3.63444e-08	234.667	0
279.75	0	234.75	2.59603e-08	279.75	0	279.75	0	234.75	2.59603e-08	234.75	0	234.75	2.59603e-08	234.75	0
279.83334	0	234.833	5.19205e-09	279.833	0	279.833	0	234.833	5.19205e-09	234.833	0	234.833	5.19205e-09	234.833	0
279.91667	0	234.917	0	279.917	0	279.917	0	234.917	0	234.917	0	234.917	0	234.917	0
280	0	235	0	280	0	280	0	235	0	235	0	235	0	235	0
280.08334	0	235.083	0	280.083	0	280.083	0	235.083	0	235.083	0	235.083	0	235.083	0
280.16667	0	235.167	0	280.167	0	280.167	0	235.167	0	235.167	0	235.167	0	235.167	0
280.25	0	235.25	0	280.25	0	280.25	0	235.25	0	235.25	0	235.25	0	235.25	0
280.33334	0	235.333	0	280.333	0	280.333	0	235.333	0	235.333	0	235.333	0	235.333	0
280.41667	0	235.417	0	280.417	0	280.417	0	235.417	0	235.417	0	235.417	0	235.417	0
280.5	0	235.5	0	280.5	0	280.5	0	235.5	0	235.5	0	235.5	0	235.5	0
280.58334	0	235.583	0	280.583	0	280.583	0	235.583	0	235.583	0	235.583	0	235.583	0
280.66667	6.05932e-06	235.667	0	280.667	0	280.667	0	235.667	0	235.667	0	235.667	0	235.667	0
280.75	0.000104661	235.75	0	280.75	0	280.75	0	235.75	0	235.75	0	235.75	0	235.75	0
280.83334	0.000115555	235.833	0	280.833	0	280.833	1.94816e-05	235.833	0	235.833	0	235.833	0	235.833	0
280.91667	3.00212e-05	235.917	0	280.917	0	280.917	0.00136	235.917	0	235.917	0	235.917	0	235.917	0
281	3.09445e-05	236	0	281	0	281	0.00114	236	0	236	0	236	0	236	0
281.08334	0.000177075	236.083	0	281.083	0	281.083	0.000237891	236.083	0	236.083	0	236.083	0	236.083	0
281.16667	0.000163291	236.167	0	281.167	0	281.167	1.91678e-06	236.167	0	236.167	0	236.167	0	236.167	0
281.25	4.89695e-05	236.25	0	281.25	0	281.25	0	236.25	0	236.25	0	236.25	0	236.25	0
281.33334	6.22333e-06	236.333	0	281.333	0	281.333	0	236.333	0	236.333	0	236.333	0	236.333	0
281.41667	4.3035e-09	236.417	0	281.417	0	281.417	0	236.417	0	236.417	0	236.417	0	236.417	0
281.5	4.78166e-10	236.5	0	281.5	0	281.5	1.12937e-07	236.5	0	236.5	0	236.5	0	236.5	0
281.58334	9.08516e-09	236.583	0	281.583	0	281.583	3.76455e-08	236.583	0	236.583	0	236.583	0	236.583	0
281.66667	1.29105e-08	236.667	0	281.667	0	281.667	3.13713e-09	236.667	0	236.667	0	236.667	0	236.667	0
281.75	6.69433e-09	236.75	0	281.75	0	281.75	0	236.75	0	236.75	0	236.75	0	236.75	0
281.83334	9.56333e-10	236.833	0	281.833	0	281.833	0	236.833	0	236.833	0	236.833	0	236.833	0
281.91667	0	236.917	0	281.917	0	281.917	0	236.917	0	236.917	0	236.917	0	236.917	0
282	0	237	0	282	0	282	0	237	0	237	0	237	0	237	0
282.08334	3.27678e-05	237.083	0	282.083	0	282.083	0	237.083	0	237.083	0	237.083	0	237.083	0
282.16667	7.31322e-05	237.167	0	282.167	0	282.167	0	237.167	0	237.167	0	237.167	0	237.167	0
282.25	2.39088e-05	237.25	0	282.25	0	282.25	0	237.25	0	237.25	0	237.25	0	237.25	0
282.33334	2.15988e-06	237.333	0	282.333	0	282.333	0	237.333	0	237.333	0	237.333	0	237.333	0
282.41667	0	237.417	0	282.417	0	282.417	0	237.417	0	237.417	0	237.417	0	237.417	0
282.5	0	237.5	0	282.5	0	282.5	0	237.5	0	237.5	0	237.5	0	237.5	0
282.58334	0	237.583	0	282.583	0	282.583	0	237.583	0	237.583	0	237.583	0	237.583	0
282.66667	5.25983e-09	237.667	0	282.667	0	282.667	0	237.667	0	237.667	0	237.667	0	237.667	0
282.75	4.09655e-05	237.75	0	282.75	0	282.75	0	237.75	0	237.75	0	237.75	0	237.75	0
282.83334	0.000211634	237.833	0	282.833	0	282.833	0	237.833	0	237.833	0	237.833	0	237.833	0
282.91667	0.000136023	237.917	0	282.917	0	282.917	0	237.917	0	237.917	0	237.917	0	237.917	0
283	4.52302e-05	238	0	283	5.79353e-07	283	0	238	0	238	0	238	0	238	0
283.08334	0.000263699	238.083	0	283.083	5.0057e-05	283.083	0.000391008	238.083	0	238.083	0	238.083	0	238.083	0
283.16667	0.000317218	238.167	0	283.167	0.000184441	283.167	0.00149	238.167	0	238.167	0	238.167	0	238.167	0
283.25	0.000134995	238.25	0	283.25	0.000372437	283.25	0.000620621	238.25	0	238.25	0	238.25	0	238.25	0
283.33334	2.04956e-05	238.333	0	283.333	0.000218188	283.333	7.5313e-05	238.333	0	238.333	0	238.333	0	238.333	0
283.41667	8.45398e-07	238.417	0	283.417	4.16956e-05	283.417	0	238.417	0	238.417	0	238.417	0	238.417	0
283.5	4.78166e-09	238.5	0	283.5	0	283.5	0	238.5	0	238.5	0	238.5	0	238.5	0
283.58334	4.78166e-10	238.583	0	283.583	0	283.583	0	238.583	0	238.583	0	238.583	0	238.583	0
283.66667	2.24738e-08	238.667	0	283.667	6.54301e-09	283.667	6.90168e-08	238.667	0	238.667	0	238.667	0	238.667	0
283.75	1.57795e-08	238.75	0	283.75	4.75855e-09	283.75	7.84282e-08	238.75	0	238.75	0	238.75	0	238.75	0
283.83334	3.82533e-09	238.833	0	283.833	2.31979e-08	283.833	1.56856e-08	238.833	0	238.833	0	238.833	0	238.833	0
283.91667	4.78166e-10	238.917	0	283.917	7.13782e-09	283.917	0	238.917	0	238.917	0	238.917	0	238.917	0
284	0	239	0	284	3.09764e-05	284	0	239	0	239	0	239	0	239	0
284.08334	6.22094e-07	239.083	0	284.083	0.00020033	284.083	0	239.083	0	239.083	0	239.083	0	239.083	0
284.16667	4.77597e-05	239.167	0	284.167	8.71356e-05	284.167	0	239.167	0	239.167	0	239.167	0	239.167	0
284.25	8.13834e-05	239.25	0	284.25	1.10791e-05	284.25	0	239.25	0	239.25	0	239.25	0	239.25	0
284.33334	2.42392e-05	239.333	0	284.333	0	284.333	0	239.333	0	239.333	0	239.333	0	239.333	0
284.41667	1.99682e-06	239.417	0	284.417	0	284.417	0	239.417	0	239.417	0	239.417	0	239.417	0
284.5	0	239.5	0	284.5	0	284.5	0	239.5	0	239.5	0	239.5	0	239.5	0
284.58334	0	239.583	0	284.583	8.32746e-09	284.583	0	239.583	0	239.583	0	239.583	0	239.583	0
284.66667	0	239.667	0	284.667	1.07067e-08	284.667	0	239.667	0	239.667	0	239.667	0	239.667	0
284.75	5.738e-09	239.75	0	284.75	8.5636e-06	284.75	0	239.75	0	239.75	0	239.75	0	239.75	0
284.83334	0.000104977	239.833	0	284.833	0.000308496	284.833	0	239.833	0	239.833	0	239.833	0	239.833	0
284.91667	0.000156201	239.917	0	284.917	0.000829329	284.917	0.000640971	239.917	0	239.917	0	239.917	0	239.917	0
285	0.000562454	240	0	285	0.00107	285	0.00319	240	0	240	0	240	0	240	0
285.08334	0.000992386	240.083	0	285.083	0.00258	285.083	0.00201	240.083	0	240.083	0	240.083	0	240.083	0
285.16667	0.000951994	240.167	0	285.167	0.00265	285.167	0.00108	240.167	0	240.167	0	240.167	0	240.167	0
285.25	0.000917992	240.25	0	285.25	0.00107	285.25	0.00178	240.25	0	240.25	0	240.25	0	240.25	0
285.33334	0.000639441	240.333	0	285.333	0.000824082	285.333	0.000651252	240.333	0	240.333	0	240.333	0	240.333	0
285.41667	0.000208376	240.417	0	285.417	0.000755735	285.417	7.51028e-05	240.417	0	240.417	0	240.417	0	240.417	0
285.5	2.83419e-05	240.5	0	285.5	0.000777047	285.5	0	240.5	0	240.5	0	240.5	0	240.5	0
285.58334	1.42111e-06	240.583	0	285.583	0.000326261	285.583	2.10187e-07	240.583	0	240.583	0	240.583	0	240.583	0
285.66667	4.68603e-08	240.667	0	285.667	5.21495e-05	285.667	6.58797e-08	240.667	0	240.667	0	240.667	0	240.667	0
285.75	3.58625e-08	240.75	0	285.75	1.21343e-07	285.75	9.41138e-08	240.75	0	240.75	0	240.75	0	240.75	0
285.83334	3.10617e-06	240.833	0	285.833	3.15254e-08	285.833	8.47024e-08	240.833	0	240.833	0	240.833	0	240.833	0
285.91667	7.849e-05	240.917	0	285.917	5.05596e-08	285.917	1.56856e-08	240.917	0	240.917	0	240.917	0	240.917	0
286	0.000200358	241	0	286	2.08187e-08	286	0	241	0	241	0	241	0	241	0
286.08334	0.00011315	241.083	0	286.083	2.40533e-05	286.083	0	241.083	0	241.083	0	241.083	0	241.083	0
286.16667	2.03364e-05	241.167	0	286.167	0.000324359	286.167	0	241.167	0	241.167	0	241.167	0	241.167	0
286.25	0	241.25	0	286.25	0.000678252	286.25	0	241.25	0	241.25	0	241.25	0	241.25	0
286.33334	0	241.333	0	286.333	0.00125	286.333	0	241.333	0	241.333	0	241.333	0	241.333	0
286.41667	3.79851e-05	241.417	0	286.417	0.00278	286.417	3.6077e-07	241.417	0	241.417	0	241.417	0	241.417	0
286.5	0.00020417	241.5	0	286.5	0.0056	286.5	0.0019	241.5	0	241.5	0	241.5	0	241.5	0
286.58334	0.000944249	241.583	0	286.583	0.00971	286.583	0.00796	241.583	0	241.583	0	241.583	0	241.583	0
286.66667	0.00261	241.667	0	286.667	0.01946	286.667	0.0135	241.667	0	241.667	0	241.667	0	241.667	0
286.75	0.00573	241.75	0	286.75	0.0494	286.75	0.03767	241.75	0	241.75	0	241.75	0	241.75	0
286.83334	0.01382	241.833	0	286.833	0.11559	286.833	0.06002	241.833	0	241.833	0	241.833	0	241.833	0
286.91667	0.0237	241.917	0	286.917	0.19382	286.917	0.08165	241.917	0	241.917	0	241.917	0	241.917	0
287	0.03597	242	0	287	0.27006	287	0.0943	242	0	242	0	242	0	242	0
287.08334	0.0478	242.083	0.000983089	287.083	0.30361	287.083	0.10081	242.083	0.000983089	242.083	0	242.083	0.000983089	242.083	0
287.16667	0.05113	242.167	0.00254	287.167	0.27038	287.167	0.09059	242.167	0.00254	242.167	0	242.167	0.00254	242.167	0
287.25	0.03947	242.25	0.00104	287.25	0.19183	287.25	0.05328	242.25	0.00104	242.25	0	242.25	0.00104	242.25	0
287.33334	0.02341	242.333	0.000134095	287.333	0.10179	287.333	0.02213	242.333	0.000134095	242.333	0	242.333	0.000134095	242.333	0
287.41667	0.01177	242.417	0	287.417	0.03953	287.417	0.00552	242.417	0	242.417	0	242.417	0	242.417	0
287.5	0.00448	242.5	0	287.5	0.00975	287.5	0.000847441	242.5	0	242.5	0	242.5	0	242.5	0
287.58334	0.00125	242.583	0	287.583	0.00158	287.583	0.00217	242.583	0	242.583	0	242.583	0	242.583	0
287.66667	0.000276057	242.667	9.3457e-08	287.667	0.00060211	287.667	0.00159	242.667	9.3457e-08	242.667	0	242.667	9.3457e-08	242.667	0
287.75	0.000242389	242.75	5.51811e-05	287.75	0.000670373	287.75	0.00126	242.75	5.51811e-05	242.75	0	242.75	5.51811e-05	242.75	0
287.83334	0.000522577	242.833	0.000643264	287.833	0.0013	287.833	0.00123	242.833	0.000643264	242.833	0	242.833	0.000643264	242.833	0
287.91667	0.00058521	242.917	0.000569501	287.917	0.00237	287.917	0.000339054	242.917	0.000569501	242.917	0	242.917	0.000569501	242.917	0
288	0.000659078	243	0.000129152	288	0.00276	288	2.34061e-05	243	0.000129152	243	0	243	0.000129152	243	0
288.08334	0.00121	243.083	3.60328e-06	288.083	0.00349	288.083	3.13713e-09	243.083	3.60328e-06	243.083	0	243.083	3.60328e-06	243.083	0
288.16667	0.000967335	243.167	0.000432555	288.167	0.0032	288.167	1.56856e-07	243.167	0.000432555	243.167	0	243.167	0.000432555	243.167	0
288.25	0.000390598	243.25	0.00105	288.25	0.00154	288.25	5.33311e-08	243.25	0.00105	243.25	0	243.25	0.00105	243.25	0
288.33334	0.000265399	243.333	0.00127	288.333	0.00054384	288.333	1.00388e-07	243.333	0.00127	243.333	0	243.333	0.00127	243.333	0
288.41667	0.00053445	243.417	0.003	288.417	0.00027613	288.417	5.0194e-08	243.417	0.003	243.417	0	243.417	0.003	243.417	0
288.5	0.00050569	243.5	0.00213	288.5	0.00075268	288.5	0.000451473	243.5	0.00213	243.5	0	243.5	0.00213	243.5	0
288.58334	0.000415526	243.583	0.000774867	288.583	0.000869855	288.583	0.00365	243.583	0.000774867	243.583	0	243.583	0.000774867	243.583	0
288.66667	0.000951224	243.667	0.00229	288.667	0.00192	288.667	0.00679	243.667	0.00229	243.667	0	243.667	0.00229	243.667	0
288.75	0.00227	243.75	0.00301	288.75	0.00556	288.75	0.01056	243.75	0.00301	243.75	0	243.75	0.00301	243.75	0
288.83334	0.00567	243.833	0.00377	288.833	0.01659	288.833	0.0166	243.833	0.00377	243.833	0	243.833	0.00377	243.833	0
288.91667	0.00919	243.917	0.00276	288.917	0.03041	288.917	0.02202	243.917	0.00276	243.917	0	243.917	0.00276	243.917	0
289	0.01215	244	0.00073115	289	0.03624	289	0.0238	244	0.00073115	244	0	244	0.00073115	244	0
289.08334	0.01504	244.083	6.4828e-05	289.083	0.0427	289.083	0.03079	244.083	6.4828e-05	244.083	0	244.083	6.4828e-05	244.083	0
289.16667	0.0158	244.167	1.03841e-08	289.167	0.03913	289.167	0.0305	244.167	1.03841e-08	244.167	0	244.167	1.03841e-08	244.167	0
289.25	0.01307	244.25	0.00337	289.25	0.02773	289.25	0.01825	244.25	0.00337	244.25	0	244.25	0.00337	244.25	0
289.33334	0.00875	244.333	0.00445	289.333	0.01588	289.333	0.0083	244.333	0.00256	244.333	0.00787	244.333	0.00445	244.333	0
289.41667	0.00474	244.417	0.01048	289.417	0.00758	289.417	0.00255	244.417	-0.01443	244.417	0.10381	244.417	0.01048	244.417	0
289.5	0.00162	244.5	0.03806	289.5	0.00267	289.5	0.000344767	244.5	0.01909	244.5	0.07906	244.5	0.03101	244.5	0.02939
289.58334	0.000528484	244.583	0.07701	289.583	0.0017	289.583	4.11591e-06	244.583	0.05455	244.583	0.09358	244.583	0.02327	244.583	0.2239
289.66667	0.000397571	244.667	0.14833	289.667	0.00352	289.667	1.14191e-06	244.667	0.09881	244.667	0.20633	244.667	0.04274	244.667	0.43997
289.75	0.000655416	244.75	0.31634	289.75	0.00499	289.75	1.23916e-06	244.75	0.10505	244.75	0.88038	244.75	0.09891	244.75	0.90599
289.83334	0.000597804	244.833	0.61307	289.833	0.00699	289.833	4.81549e-06	244.833	0.0724	244.833	2.25279	244.833	0.21741	244.833	1.6486
289.91667	0.00036999	244.917	0.96989	289.917	0.00814	289.917	0.00113	244.917	0.24966	244.917	3.00095	244.917	0.37658	244.917	2.47215
290	0.000294934	245	1.28163	290	0.0093	290	0.00341	245	0.37833	245	3.76374	245	0.46005	245	3.42324
290.08334	0.000691984	245.083	1.27872	290.083	0.00835	290.083	0.00177	245.083	0.36185	245.083	3.8203	245.083	0.378	245.083	3.753
290.16667	0.00055126	245.167	0.91102	290.167	0.00689	290.167	0.00214	245.167	0.17637	245.167	3.06108	245.167	0.24017	245.167	2.79523
290.25	0.000536602	245.25	0.46679	290.25	0.00418	290.25	0.00151	245.25	0.18025	245.25	1.19393	245.25	0.12136	245.25	1.43931
290.33334	0.000427848	245.333	0.18826	290.333	0.00234	290.333	0.00248	245.333	0.14387	245.333	0.18496	245.333	0.06731	245.333	0.50398
290.41667	0.00014087	245.417	0.06514	290.417	0.00107	290.417	0.00127	245.417	0.06412	245.417	0.00426	245.417	0.03525	245.417	0.12454
290.5	5.15506e-05	245.5	0.01938	290.5	0.000350982	290.5	0.000200616	245.5	0.01937	245.5	4.94261e-05	245.5	0.013	245.5	0.02658
290.58334	1.30329e-05	245.583	0.00621	290.583	5.14459e-05	290.583	0	245.583	0.00618	245.583	0.000146664	245.583	0.00549	245.583	0.003
290.66667	2.33202e-06	245.667	0.00138	290.667	2.52798e-07	290.667	0	245.667	0.00134	245.667	0.000173092	245.667	0.00136	245.667	7.46759e-05
290.75	2.56436e-05	245.75	0.00011031	290.75	2.7897e-07	290.75	1.22348e-07	245.75	7.57888e-05	245.75	0.00014384	245.75	8.49647e-05	245.75	0.000105607
290.83334	0.000131123	245.833	1.14381e-05	290.833	1.70118e-07	290.833	7.5291e-08	245.833	3.06188e-06	245.833	3.49009e-05	245.833	-1.74167e-06	245.833	5.49157e-05
290.91667	0.000113765	245.917	6.67698e-06	290.917	9.16021e-08	290.917	1.50582e-07	245.917	6.04755e-06	245.917	2.62261e-06	245.917	3.25249e-06	245.917	1.42687e-05
291	2.47748e-05	246	2.18066e-06	291	4.63959e-08	291	3.76455e-08	246	2.18066e-06	246	0	246	1.21189e-06	246	4.03654e-06
291.08334	7.25378e-07	246.083	7.16503e-07	291.083	9.5171e-09	291.083	3.13713e-09	246.083	7.16503e-07	246.083	0	246.083	5.58797e-07	246.083	6.57111e-07
291.16667	4.78166e-10	246.167	2.12874e-07	291.167	5.94819e-10	291.167	0	246.167	2.12874e-07	246.167	0	246.167	2.12874e-07	246.167	0
291.25	0	246.25	3.11523e-08	291.25	0	291.25	0	246.25	3.11523e-08	246.25	0	246.25	3.11523e-08	246.25	0
291.33334	2.39083e-09	246.333	0	291.333	0	291.333	0	246.333	0	246.333	0	246.333	0	246.333	0
291.41667	1.09978e-08	246.417	0	291.417	0	291.417	0	246.417	0	246.417	0	246.417	0	246.417	0
291.5	3.82533e-09	246.5	0	291.5	0	291.5	0	246.5	0	246.5	0	246.5	0	246.5	0
291.58334	4.78166e-10	246.583	0	291.583	0.000147628	291.583	0	246.583	0	246.583	0	246.583	0	246.583	0
291.66667	0	246.667	0	291.667	0.000102847	291.667	0	246.667	0	246.667	0	246.667	0	246.667	0
291.75	0	246.75	0	291.75	2.02756e-05	291.75	0	246.75	0	246.75	0	246.75	0	246.75	0
291.83334	3.86583e-05	246.833	0	291.833	0	291.833	0	246.833	0	246.833	0	246.833	0	246.833	0
291.91667	0.000135092	246.917	0	291.917	0	291.917	0	246.917	0	246.917	0	246.917	0	246.917	0
292	6.05205e-05	247	0	292	0	292	0	247	0	247	0	247	0	247	0
292.08334	8.66533e-06	247.083	0	292.083	0	292.083	0	247.083	0	247.083	0	247.083	0	247.083	0
292.16667	0	247.167	0	292.167	1.07067e-08	292.167	0	247.167	0	247.167	0	247.167	0	247.167	0
292.25	0	247.25	0	292.25	3.56891e-09	292.25	0	247.25	0	247.25	0	247.25	0	247.25	0
292.33334	0	247.333	0	292.333	5.94819e-10	292.333	0	247.333	0	247.333	0	247.333	0	247.333	0
292.41667	2.869e-09	247.417	0	292.417	0	292.417	0	247.417	0	247.417	0	247.417	0	247.417	0
292.5	7.17249e-09	247.5	0	292.5	0	292.5	0	247.5	0	247.5	0	247.5	0	247.5	0
292.58334	1.91267e-09	247.583	0	292.583	0	292.583	0	247.583	0	247.583	0	247.583	0	247.583	0
292.66667	0	247.667	0	292.667	0	292.667	0	247.667	0	247.667	0	247.667	0	247.667	0
292.75	0	247.75	0	292.75	0	292.75	0	247.75	0	247.75	0	247.75	0	247.75	0
292.83334	0	247.833	0	292.833	0	292.833	0.00118	247.833	0	247.833	0	247.833	0	247.833	0
292.91667	0	247.917	0	292.917	0	292.917	0.00408	247.917	0	247.917	0	247.917	0	247.917	0
293	0	248	0	293	0	293	0.00211	248	0	248	0	248	0	248	0
293.08334	0	248.083	0	293.083	0	293.083	0.000533139	248.083	0	248.083	0	248.083	0	248.083	0
293.16667	0	248.167	0	293.167	0	293.167	0.000723001	248.167	0	248.167	0	248.167	0	248.167	0
293.25	0	248.25	0	293.25	0	293.25	0.0011	248.25	0	248.25	0	248.25	0	248.25	0
293.33334	0	248.333	0	293.333	0	293.333	0.000289911	248.333	0	248.333	0	248.333	0	248.333	0
293.41667	0	248.417	0	293.417	0	293.417	1.26614e-05	248.417	0	248.417	0	248.417	0	248.417	0
293.5	0	248.5	0	293.5	0	293.5	2.38422e-07	248.5	0	248.5	0	248.5	0	248.5	0
293.58334	0	248.583	0	293.583	0	293.583	6.58797e-08	248.583	0	248.583	0	248.583	0	248.583	0
293.66667	8.54866e-06	248.667	0	293.667	0	293.667	2.82341e-08	248.667	0	248.667	0	248.667	0	248.667	0
293.75	0.000123728	248.75	0	293.75	0	293.75	1.19211e-07	248.75	0	248.75	0	248.75	0	248.75	0
293.83334	9.15454e-05	248.833	0	293.833	5.1092e-05	293.833	4.39198e-08	248.833	0	248.833	0	248.833	0	248.833	0
293.91667	1.8286e-05	248.917	0	293.917	0.000182045	293.917	6.27425e-09	248.917	0	248.917	0	248.917	0	248.917	0
294	0	249	0	294	5.78235e-05	294	0	249	0	249	0	249	0	249	0
294.08334	0	249.083	0	294.083	3.10019e-06	294.083	0	249.083	0	249.083	0	249.083	0	249.083	0
294.16667	0	249.167	0	294.167	0	294.167	0	249.167	0	249.167	0	249.167	0	249.167	0
294.25	0	249.25	0	294.25	0	294.25	0	249.25	0	249.25	0	249.25	0	249.25	0
294.33334	9.56333e-09	249.333	0	294.333	0	294.333	0	249.333	0	249.333	0	249.333	0	249.333	0
294.41667	2.869e-09	249.417	0	294.417	1.90342e-08	294.417	0	249.417	0	249.417	0	249.417	0	249.417	0
294.5	4.78166e-10	249.5	0	294.5	8.32746e-09	294.5	0	249.5	0	249.5	0	249.5	0	249.5	0
294.58334	0	249.583	0	294.583	1.18964e-09	294.583	0	249.583	0	249.583	0	249.583	0	249.583	0
294.66667	0	249.667	0	294.667	0	294.667	0	249.667	0	249.667	0	249.667	0	249.667	0
294.75	0	249.75	0	294.75	0	294.75	0	249.75	0	249.75	0	249.75	0	249.75	0
294.83334	0	249.833	0	294.833	0	294.833	0	249.833	0	249.833	0	249.833	0	249.833	0
294.91667	0	249.917	0	294.917	0	294.917	0	249.917	0	249.917	0	249.917	0	249.917	0
295	0	250	0	295	0	295	0	250	0	250	0	250	0	250	0
295.08334	0	250.083	0	295.083	0	295.083	0	250.083	0	250.083	0	250.083	0	250.083	0
295.16667	0	250.167	0	295.167	0	295.167	0	250.167	0	250.167	0	250.167	0	250.167	0
295.25	0	250.25	0	295.25	0	295.25	0	250.25	0	250.25	0	250.25	0	250.25	0
295.33334	0	250.333	0	295.333	0	295.333	0	250.333	0	250.333	0	250.333	0	250.333	0
295.41667	0	250.417	0	295.417	0	295.417	0	250.417	0	250.417	0	250.417	0	250.417	0
295.5	0	250.5	0	295.5	0	295.5	0	250.5	0	250.5	0	250.5	0	250.5	0
295.58334	0	250.583	0	295.583	0	295.583	0	250.583	0	250.583	0	250.583	0	250.583	0
295.66667	0	250.667	0	295.667	0	295.667	0	250.667	0	250.667	0	250.667	0	250.667	0
295.75	0	250.75	0	295.75	0	295.75	0	250.75	0	250.75	0	250.75	0	250.75	0
295.83334	0	250.833	0	295.833	0	295.833	0	250.833	0	250.833	0	250.833	0	250.833	0
295.91667	0	250.917	0	295.917	0	295.917	0	250.917	0	250.917	0	250.917	0	250.917	0
296	0	251	0	296	0	296	0	251	0	251	0	251	0	251	0
296.08334	0	251.083	0	296.083	0	296.083	0	251.083	0	251.083	0	251.083	0	251.083	0
296.16667	0	251.167	0	296.167	0	296.167	0	251.167	0	251.167	0	251.167	0	251.167	0
296.25	0	251.25	0	296.25	0	296.25	0	251.25	0	251.25	0	251.25	0	251.25	0
296.33334	9.36312e-05	251.333	0	296.333	0	296.333	0	251.333	0	251.333	0	251.333	0	251.333	0
296.41667	8.56864e-05	251.417	0	296.417	0	296.417	0	251.417	0	251.417	0	251.417	0	251.417	0
296.5	1.89822e-05	251.5	0	296.5	0	296.5	0	251.5	0	251.5	0	251.5	0	251.5	0
296.58334	4.27002e-07	251.583	0	296.583	0	296.583	0	251.583	0	251.583	0	251.583	0	251.583	0
296.66667	0	251.667	0	296.667	0	296.667	0	251.667	0	251.667	0	251.667	0	251.667	0
296.75	0	251.75	0	296.75	0	296.75	0	251.75	0	251.75	0	251.75	0	251.75	0
296.83334	0	251.833	0	296.833	0	296.833	0	251.833	0	251.833	0	251.833	0	251.833	0
296.91667	8.12883e-09	251.917	0	296.917	0	296.917	0	251.917	0	251.917	0	251.917	0	251.917	0
297	2.869e-09	252	0	297	0	297	0	252	0	252	0	252	0	252	0
297.08334	4.78166e-10	252.083	0	297.083	0	297.083	0	252.083	0	252.083	0	252.083	0	252.083	0
297.16667	0	252.167	0	297.167	0	297.167	0	252.167	0	252.167	0	252.167	0	252.167	0
297.25	0	252.25	0	297.25	0	297.25	0	252.25	0	252.25	0	252.25	0	252.25	0
297.33334	0	252.333	0	297.333	0	297.333	0	252.333	0	252.333	0	252.333	0	252.333	0
297.41667	0	252.417	0	297.417	0	297.417	0	252.417	0	252.417	0	252.417	0	252.417	0
297.5	0	252.5	0	297.5	0	297.5	0	252.5	0	252.5	0	252.5	0	252.5	0
297.58334	0	252.583	0	297.583	0	297.583	0	252.583	0	252.583	0	252.583	0	252.583	0
297.66667	0	252.667	0	297.667	0	297.667	0	252.667	0	252.667	0	252.667	0	252.667	0
297.75	0	252.75	0	297.75	0	297.75	0	252.75	0	252.75	0	252.75	0	252.75	0
297.83334	0	252.833	0	297.833	0	297.833	0	252.833	0	252.833	0	252.833	0	252.833	0
297.91667	0	252.917	0	297.917	0	297.917	0	252.917	0	252.917	0	252.917	0	252.917	0
298	0	253	0	298	0	298	0	253	0	253	0	253	0	253	0
298.08334	0	253.083	0	298.083	0	298.083	0	253.083	0	253.083	0	253.083	0	253.083	0
298.16667	0	253.167	0	298.167	0	298.167	0	253.167	0	253.167	0	253.167	0	253.167	0
298.25	0	253.25	0	298.25	0	298.25	0	253.25	0	253.25	0	253.25	0	253.25	0
298.33334	0	253.333	0	298.333	0	298.333	0	253.333	0	253.333	0	253.333	0	253.333	0
298.41667	0	253.417	0	298.417	0	298.417	0	253.417	0	253.417	0	253.417	0	253.417	0
298.5	7.97916e-06	253.5	0	298.5	0	298.5	0	253.5	0	253.5	0	253.5	0	253.5	0
298.58334	0.000102637	253.583	0	298.583	0	298.583	0.00043276	253.583	0	253.583	0	253.583	0	253.583	0
298.66667	0.000106742	253.667	0	298.667	0.000244368	298.667	0.00377	253.667	0	253.667	0	253.667	0	253.667	0
298.75	0.000102693	253.75	0	298.75	0.000951627	298.75	0.00639	253.75	0	253.75	0	253.75	0	253.75	0
298.83334	0.00022968	253.833	0	298.833	0.000466404	298.833	0.01479	253.833	0	253.833	0	253.833	0	253.833	0
298.91667	0.000513193	253.917	0	298.917	7.01696e-05	298.917	0.02992	253.917	0	253.917	0	253.917	0	253.917	0
299	0.000855658	254	0	299	0.000230104	299	0.03422	254	0	254	0	254	0	254	0
299.08334	0.00125	254.083	0	299.083	0.00089975	299.083	0.04031	254.083	0	254.083	0	254.083	0	254.083	0
299.16667	0.00147	254.167	0	299.167	0.00153	299.167	0.03647	254.167	0	254.167	0	254.167	0	254.167	0
299.25	0.0015	254.25	0	299.25	0.000862412	299.25	0.01598	254.25	0	254.25	0	254.25	0	254.25	0
299.33334	0.000850611	254.333	0	299.333	0.000179313	299.333	0.00382	254.333	0	254.333	0	254.333	0	254.333	0
299.41667	0.000666152	254.417	0	299.417	9.0811e-06	299.417	0.000454341	254.417	0	254.417	0	254.417	0	254.417	0
299.5	0.000269728	254.5	0	299.5	5.94819e-10	299.5	2.6355e-05	254.5	0	254.5	0	254.5	0	254.5	0
299.58334	4.95897e-05	254.583	0	299.583	2.14135e-08	299.583	8.81532e-07	254.583	0	254.583	0	254.583	0	254.583	0
299.66667	3.1229e-06	254.667	0	299.667	7.98485e-05	299.667	1.84777e-06	254.667	0	254.667	0	254.667	0	254.667	0
299.75	7.17249e-08	254.75	0	299.75	0.00017057	299.75	1.74738e-06	254.75	0	254.75	0	254.75	0	254.75	0
299.83334	6.78996e-08	254.833	0	299.833	6.27676e-05	299.833	5.64683e-07	254.833	0	254.833	0	254.833	0	254.833	0
299.91667	3.82533e-08	254.917	0	299.917	7.53344e-05	299.917	4.87855e-05	254.917	0	254.917	0	254.917	0	254.917	0
300	8.67202e-06	255	0	300	5.71823e-05	300	0.000508045	255	0	255	0	255	0	255	0
300.08334	4.44508e-05	255.083	0.000543748	300.083	1.22414e-05	300.083	0.000418132	255.083	0.000543748	255.083	0	255.083	0.000543748	255.083	0
300.16667	2.14941e-05	255.167	0.00258	300.167	1.75472e-07	300.167	9.19021e-05	255.167	0.00258	255.167	0	255.167	0.00258	255.167	0
300.25	3.07652e-06	255.25	0.00131	300.25	8.92228e-09	300.25	1.89796e-06	255.25	0.00131	255.25	0	255.25	0.00131	255.25	0
300.33334	0	255.333	0.000209074	300.333	7.73264e-09	300.333	0	255.333	0.000209074	255.333	0	255.333	0.000209074	255.333	0
300.41667	0	255.417	0	300.417	1.78446e-09	300.417	0	255.417	0	255.417	0	255.417	0	255.417	0
300.5	0	255.5	0	300.5	5.35337e-09	300.5	0	255.5	0	255.5	0	255.5	0	255.5	0
300.58334	9.56333e-10	255.583	0	300.583	1.78446e-09	300.583	4.07826e-08	255.583	0	255.583	0	255.583	0	255.583	0
300.66667	1.58273e-06	255.667	0	300.667	7.12944e-05	300.667	1.56856e-08	255.667	0	255.667	0	255.667	0	255.667	0
300.75	9.18395e-05	255.75	1.5057e-07	300.75	0.000442076	300.75	3.13713e-09	255.75	1.5057e-07	255.75	0	255.75	1.5057e-07	255.75	0
300.83334	7.86502e-05	255.833	4.15364e-08	300.833	0.000294885	300.833	9.84117e-06	255.833	4.15364e-08	255.833	0	255.833	4.15364e-08	255.833	0
300.91667	2.72148e-05	255.917	0	300.917	0.000638449	300.917	0.000751194	255.917	0	255.917	0	255.917	0	255.917	0
301	0.000392499	256	0	301	0.00144	301	0.00227	256	0	256	0	256	0	256	0
301.08334	0.00114	256.083	0	301.083	0.00231	301.083	0.0017	256.083	0	256.083	0	256.083	0	256.083	0
301.16667	0.000899591	256.167	0	301.167	0.00227	301.167	0.00369	256.167	0	256.167	0	256.167	0	256.167	0
301.25	0.000854634	256.25	0	301.25	0.00183	301.25	0.00192	256.25	0	256.25	0	256.25	0	256.25	0
301.33334	0.000698563	256.333	0	301.333	0.000766549	301.333	0.000277695	256.333	0	256.333	0	256.333	0	256.333	0
301.41667	0.000211913	256.417	0	301.417	0.000131712	301.417	0	256.417	0	256.417	0	256.417	0	256.417	0
301.5	2.14654e-05	256.5	0	301.5	4.18574e-06	301.5	5.0194e-08	256.5	0	256.5	0	256.5	0	256.5	0
301.58334	3.58625e-08	256.583	6.63077e-05	301.583	1.20748e-07	301.583	1.38034e-07	256.583	6.63077e-05	256.583	0	256.583	6.63077e-05	256.583	0
301.66667	4.20786e-08	256.667	0.00154	301.667	4.0864e-07	301.667	3.46809e-05	256.667	0.00154	256.667	0	256.667	0.00154	256.667	0
301.75	3.96878e-08	256.75	0.00315	301.75	0.000135807	301.75	0.000509341	256.75	0.00315	256.75	0	256.75	0.00315	256.75	0
301.83334	5.49891e-08	256.833	0.00546	301.833	0.000307365	301.833	0.000404953	256.833	0.00546	256.833	0	256.833	0.00546	256.833	0
301.91667	2.96463e-08	256.917	0.00568	301.917	0.000358497	301.917	7.47797e-05	256.917	0.00568	256.917	0	256.917	0.00452	256.917	0.00482
302	2.87818e-05	257	0.01487	302	0.000544052	302	0	257	0.01487	257	0	257	0.00326	257	0.04838
302.08334	0.000168924	257.083	0.01837	302.083	0.000277863	302.083	0	257.083	0.01837	257.083	0	257.083	0.0087	257.083	0.04027
302.16667	0.000291689	257.167	0.0131	302.167	0.000315576	302.167	0	257.167	0.0131	257.167	0	257.167	0.00388	257.167	0.03838
302.25	0.000140745	257.25	0.00558	302.25	0.000392555	302.25	0	257.25	0.00558	257.25	0	257.25	0.00267	257.25	0.01214
302.33334	0.000323446	257.333	0.00148	302.333	0.000227682	302.333	4.39198e-08	257.333	0.00148	257.333	0	257.333	0.0012	257.333	0.00119
302.41667	0.000763307	257.417	0.000223082	302.417	0.000203057	302.417	0.000274354	257.417	0.000223082	257.417	0	257.417	0.000223082	257.417	0
302.5	0.000387598	257.5	1.95065e-05	302.5	6.96878e-05	302.5	0.00234	257.5	1.95065e-05	257.5	0	257.5	1.93714e-05	257.5	5.63238e-07
302.58334	6.64383e-05	257.583	9.03417e-07	302.583	0.000345459	302.583	0.00233	257.583	9.03417e-07	257.583	0	257.583	2.38797e-07	257.583	2.76925e-06
302.66667	1.40595e-05	257.667	8.41113e-07	302.667	0.00111	302.667	0.00128	257.667	8.41113e-07	257.667	0	257.667	1.31433e-07	257.667	2.957e-06
302.75	0.000385552	257.75	6.0747e-07	302.75	0.00105	302.75	0.00264	257.75	6.0747e-07	257.75	0	257.75	2.01939e-07	257.75	1.68971e-06
302.83334	0.00131	257.833	1.92106e-07	302.833	0.00284	302.833	0.00359	257.833	1.92106e-07	257.833	0	257.833	1.24517e-07	257.833	2.81619e-07
302.91667	0.0024	257.917	4.15364e-08	302.917	0.00527	302.917	0.00363	257.917	4.15364e-08	257.917	0	257.917	4.15364e-08	257.917	0
303	0.0043	258	5.19205e-09	303	0.00658	303	0.00447	258	5.19205e-09	258	0	258	5.19205e-09	258	0
303.08334	0.00368	258.083	0	303.083	0.00679	303.083	0.00955	258.083	0	258.083	0	258.083	0	258.083	0
303.16667	0.00293	258.167	0	303.167	0.00638	303.167	0.0091	258.167	0	258.167	0	258.167	0	258.167	0
303.25	0.00201	258.25	0	303.25	0.00423	303.25	0.00506	258.25	0	258.25	0	258.25	0	258.25	0
303.33334	0.00115	258.333	0	303.333	0.00215	303.333	0.00458	258.333	0	258.333	0	258.333	0	258.333	0
303.41667	0.00102	258.417	0.000390899	303.417	0.00128	303.417	0.003	258.417	0.000390899	258.417	0	258.417	0.000390899	258.417	0
303.5	0.000659777	258.5	0.00142	303.5	0.000508246	303.5	0.000877828	258.5	0.00142	258.5	0	258.5	0.00142	258.5	0
303.58334	0.000309815	258.583	0.000708009	303.583	7.76815e-05	303.583	0.000101693	258.583	0.000708009	258.583	0	258.583	0.000708009	258.583	0
303.66667	6.33154e-05	258.667	0.000209826	303.667	1.77851e-07	303.667	6.30562e-07	258.667	0.000209826	258.667	0	258.667	0.000209826	258.667	0
303.75	6.87249e-05	258.75	0.00207	303.75	4.6958e-05	303.75	0.000578492	258.75	0.00207	258.75	0	258.75	0.00207	258.75	0
303.83334	0.000228031	258.833	0.00707	303.833	0.000299897	303.833	0.00143	258.833	0.00707	258.833	0	258.833	0.00707	258.833	0
303.91667	0.000419515	258.917	0.01289	303.917	0.000523854	303.917	0.00197	258.917	0.01289	258.917	0	258.917	0.01289	258.917	0
304	0.000597529	259	0.01226	304	0.00154	304	0.00165	259	0.01226	259	0	259	0.01226	259	0
304.08334	0.00074864	259.083	0.00862	304.083	0.00172	304.083	0.000757409	259.083	0.00862	259.083	0	259.083	0.00862	259.083	0
304.16667	0.00113	259.167	0.00777	304.167	0.00348	304.167	0.000260927	259.167	0.00777	259.167	0	259.167	0.00777	259.167	0
304.25	0.00233	259.25	0.00384	304.25	0.00849	304.25	0.000320486	259.25	0.00384	259.25	0	259.25	0.00384	259.25	0
304.33334	0.00394	259.333	0.000802318	304.333	0.02126	304.333	0.00363	259.333	0.000802318	259.333	0	259.333	0.000802318	259.333	0
304.41667	0.0075	259.417	4.41428e-05	304.417	0.06744	304.417	0.01045	259.417	4.41428e-05	259.417	0	259.417	4.41428e-05	259.417	0
304.5	0.02255	259.5	7.21695e-07	304.5	0.19375	304.5	0.02442	259.5	7.21695e-07	259.5	0	259.5	7.21695e-07	259.5	0
304.58334	0.05852	259.583	4.46517e-07	304.583	0.49315	304.583	0.06549	259.583	4.46517e-07	259.583	0	259.583	4.46517e-07	259.583	0
304.66667	0.14045	259.667	4.25748e-07	304.667	1.16667	304.667	0.18617	259.667	4.25748e-07	259.667	0	259.667	4.25748e-07	259.667	0
304.75	0.32158	259.75	3.89404e-07	304.75	2.52592	304.75	0.43883	259.75	3.89404e-07	259.75	0	259.75	3.89404e-07	259.75	0
304.83334	0.64072	259.833	1.29801e-07	304.833	4.93543	304.833	0.77023	259.833	1.29801e-07	259.833	0	259.833	1.29801e-07	259.833	0
304.91667	1.17951	259.917	1.55762e-08	304.917	8.3634	304.917	1.23902	259.917	1.55762e-08	259.917	0	259.917	1.55762e-08	259.917	0
305	1.85916	260	0	305	12.0373	305	1.82665	260	0	260	0	260	0	260	0
305.08334	2.4211	260.083	0	305.083	14.1096	305.083	2.12627	260.083	0	260.083	0	260.083	0	260.083	0
305.16667	2.60552	260.167	0	305.167	13.3192	305.167	1.91604	260.167	0	260.167	0	260.167	0	260.167	0
305.25	2.26724	260.25	0	305.25	9.96492	305.25	1.32823	260.25	0	260.25	0	260.25	0	260.25	0
305.33334	1.58837	260.333	0	305.333	5.80777	305.333	0.72399	260.333	0	260.333	0	260.333	0	260.333	0
305.41667	0.87861	260.417	0	305.417	2.6489	305.417	0.29788	260.417	0	260.417	0	260.417	0	260.417	0
305.5	0.37167	260.5	0	305.5	0.93721	305.5	0.09207	260.5	0	260.5	0	260.5	0	260.5	0
305.58334	0.11965	260.583	0	305.583	0.25291	305.583	0.01874	260.583	0	260.583	0	260.583	0	260.583	0
305.66667	0.03009	260.667	0	305.667	0.05004	305.667	0.0019	260.667	0	260.667	0	260.667	0	260.667	0
305.75	0.00738	260.75	0	305.75	0.01096	305.75	4.22163e-05	260.75	0	260.75	0	260.75	0	260.75	0
305.83334	0.0023	260.833	0	305.833	0.00414	305.833	1.5397e-05	260.833	0	260.833	0	260.833	0	260.833	0
305.91667	0.00084075	260.917	0	305.917	0.00109	305.917	1.63727e-05	260.917	0	260.917	0	260.917	0	260.917	0
306	0.000479934	261	0	306	0.000274855	306	9.7596e-06	261	0	261	0	261	0	261	0
306.08334	0.000222182	261.083	0	306.083	0.00084369	306.083	2.93635e-06	261.083	0	261.083	0	261.083	0	261.083	0
306.16667	4.71964e-05	261.167	0	306.167	0.00134	306.167	4.07826e-07	261.167	0	261.167	0	261.167	0	261.167	0
306.25	7.10627e-05	261.25	0	306.25	0.000605195	306.25	2.19599e-08	261.25	0	261.25	0	261.25	0	261.25	0
306.33334	0.000205808	261.333	0	306.333	9.26543e-05	306.333	0	261.333	0	261.333	0	261.333	0	261.333	0
306.41667	0.000119235	261.417	0	306.417	1.51084e-07	306.417	0	261.417	0	261.417	0	261.417	0	261.417	0
306.5	2.15328e-05	261.5	0	306.5	2.73617e-08	306.5	0	261.5	0	261.5	0	261.5	0	261.5	0
306.58334	2.43865e-08	261.583	0	306.583	3.56891e-09	306.583	0	261.583	0	261.583	0	261.583	0	261.583	0
306.66667	7.65066e-09	261.667	0	306.667	1.66549e-08	306.667	0	261.667	0	261.667	0	261.667	0	261.667	0
306.75	9.56333e-10	261.75	0	306.75	7.13782e-08	306.75	0	261.75	0	261.75	0	261.75	0	261.75	0
306.83334	4.78166e-09	261.833	0	306.833	1.78446e-08	306.833	0	261.833	0	261.833	0	261.833	0	261.833	0
306.91667	1.29105e-08	261.917	0	306.917	1.18964e-09	306.917	0	261.917	0	261.917	0	261.917	0	261.917	0
307	3.82533e-09	262	0	307	0	307	0	262	0	262	0	262	0	262	0
307.08334	4.03907e-06	262.083	0	307.083	2.8606e-05	307.083	0	262.083	0	262.083	0	262.083	0	262.083	0
307.16667	5.83898e-05	262.167	0	307.167	0.000430272	307.167	0	262.167	0	262.167	0	262.167	0	262.167	0
307.25	6.99093e-05	262.25	0	307.25	0.00053287	307.25	0	262.25	0	262.25	0	262.25	0	262.25	0
307.33334	0.00011186	262.333	0	307.333	0.000281601	307.333	0	262.333	0	262.333	0	262.333	0	262.333	0
307.41667	9.7478e-05	262.417	0	307.417	0.00011786	307.417	0	262.417	0	262.417	0	262.417	0	262.417	0
307.5	2.6379e-05	262.5	0	307.5	7.76625e-05	307.5	0	262.5	0	262.5	0	262.5	0	262.5	0
307.58334	1.72953e-06	262.583	0	307.583	2.14551e-05	307.583	0	262.583	0	262.583	0	262.583	0	262.583	0
307.66667	0	262.667	6.95631e-05	307.667	1.65538e-06	307.667	0	262.667	6.95631e-05	262.667	0	262.667	6.95631e-05	262.667	0
307.75	5.25983e-09	262.75	0.00104	307.75	3.62839e-08	307.75	0	262.75	0.00104	262.75	0	262.75	0.00104	262.75	0
307.83334	1.91267e-09	262.833	0.00196	307.833	2.91461e-08	307.833	0	262.833	0.00196	262.833	0	262.833	0.00196	262.833	0
307.91667	8.12883e-09	262.917	0.00436	307.917	8.92228e-09	307.917	0	262.917	0.00436	262.917	0	262.917	0.00436	262.917	0
308	3.82533e-09	263	0.00481	308	6.54301e-09	308	0	263	0.00481	263	0	263	0.00481	263	0
308.08334	4.78166e-10	263.083	0.00407	308.083	2.97409e-09	308.083	0	263.083	0.00407	263.083	0	263.083	0.00407	263.083	0
308.16667	0	263.167	0.00207	308.167	5.94819e-10	308.167	0	263.167	0.00207	263.167	0	263.167	0.00207	263.167	0
308.25	0	263.25	0.000434663	308.25	0	308.25	0	263.25	0.000434663	263.25	0	263.25	0.000434663	263.25	0
308.33334	0	263.333	2.99737e-05	308.333	0	308.333	0	263.333	2.99737e-05	263.333	0	263.333	2.99737e-05	263.333	0
308.41667	0	263.417	3.63444e-08	308.417	0	308.417	0	263.417	3.63444e-08	263.417	0	263.417	3.63444e-08	263.417	0
308.5	0	263.5	2.49219e-07	308.5	0	308.5	0	263.5	2.49219e-07	263.5	0	263.5	2.49219e-07	263.5	0
308.58334	0	263.583	3.01139e-07	308.583	0	308.583	0	263.583	3.01139e-07	263.583	0	263.583	3.01139e-07	263.583	0
308.66667	0	263.667	2.07682e-07	308.667	0	308.667	0	263.667	2.07682e-07	263.667	0	263.667	2.07682e-07	263.667	0
308.75	0	263.75	7.26887e-08	308.75	0	308.75	0	263.75	7.26887e-08	263.75	0	263.75	7.26887e-08	263.75	0
308.83334	0	263.833	1.03841e-08	308.833	0	308.833	0	263.833	1.03841e-08	263.833	0	263.833	1.03841e-08	263.833	0
308.91667	0	263.917	0	308.917	0	308.917	0	263.917	0	263.917	0	263.917	0	263.917	0
309	0	264	0	309	0	309	0	264	0	264	0	264	0	264	0
309.08334	0	264.083	0	309.083	0	309.083	0	264.083	0	264.083	0	264.083	0	264.083	0
309.16667	7.78933e-06	264.167	0	309.167	0	309.167	0	264.167	0	264.167	0	264.167	0	264.167	0
309.25	5.82799e-05	264.25	0	309.25	0	309.25	0	264.25	0	264.25	0	264.25	0	264.25	0
309.33334	3.41425e-05	264.333	0	309.333	0	309.333	0	264.333	0	264.333	0	264.333	0	264.333	0
309.41667	6.12101e-06	264.417	0	309.417	0	309.417	0	264.417	0	264.417	0	264.417	0	264.417	0
309.5	0	264.5	0	309.5	0	309.5	0	264.5	0	264.5	0	264.5	0	264.5	0
309.58334	0	264.583	0	309.583	0	309.583	0	264.583	0	264.583	0	264.583	0	264.583	0
309.66667	0	264.667	0	309.667	0	309.667	0	264.667	0	264.667	0	264.667	0	264.667	0
309.75	0	264.75	0	309.75	0	309.75	0	264.75	0	264.75	0	264.75	0	264.75	0
309.83334	3.82533e-09	264.833	0	309.833	0	309.833	0	264.833	0	264.833	0	264.833	0	264.833	0
309.91667	9.56333e-10	264.917	0	309.917	0	309.917	0	264.917	0	264.917	0	264.917	0	264.917	0
310	0	265	0	310	0	310	0	265	0	265	0	265	0	265	0
310.08334	0	265.083	0	310.083	0	310.083	0	265.083	0	265.083	0	265.083	0	265.083	0
310.16667	0	265.167	0	310.167	0	310.167	0	265.167	0	265.167	0	265.167	0	265.167	0
310.25	0	265.25	0	310.25	0	310.25	0	265.25	0	265.25	0	265.25	0	265.25	0
310.33334	0	265.333	0	310.333	0	310.333	0	265.333	0	265.333	0	265.333	0	265.333	0
310.41667	0	265.417	0	310.417	0	310.417	0	265.417	0	265.417	0	265.417	0	265.417	0
310.5	0	265.5	0	310.5	0	310.5	0	265.5	0	265.5	0	265.5	0	265.5	0
310.58334	0	265.583	0	310.583	0	310.583	0	265.583	0	265.583	0	265.583	0	265.583	0
310.66667	0	265.667	0	310.667	0	310.667	0	265.667	0	265.667	0	265.667	0	265.667	0
310.75	1.96942e-05	265.75	0	310.75	0	310.75	0	265.75	0	265.75	0	265.75	0	265.75	0
310.83334	9.74656e-05	265.833	0	310.833	0	310.833	0.000276666	265.833	0	265.833	0	265.833	0	265.833	0
310.91667	9.34456e-05	265.917	0	310.917	0	310.917	0.00112	265.917	0	265.917	0	265.917	0	265.917	0
311	0.000229544	266	0	311	1.78023e-05	311	0.00135	266	0	266	0	266	0	266	0
311.08334	0.000425567	266.083	0	311.083	0.000120134	311.083	0.00217	266.083	0	266.083	0	266.083	0	266.083	0
311.16667	0.000473376	266.167	0	311.167	5.56619e-05	311.167	0.00368	266.167	0	266.167	0	266.167	0	266.167	0
311.25	0.000472641	266.25	0	311.25	7.02659e-06	311.25	0.0019	266.25	0	266.25	0	266.25	0	266.25	0
311.33334	0.000201428	266.333	0	311.333	0	311.333	0.000334618	266.333	0	266.333	0	266.333	0	266.333	0
311.41667	2.859e-05	266.417	0	311.417	0	311.417	5.96054e-08	266.417	0	266.417	0	266.417	0	266.417	0
311.5	1.4345e-09	266.5	0	311.5	0	311.5	5.33311e-08	266.5	0	266.5	0	266.5	0	266.5	0
[truncated: 4,002 more rows]

## Sheet: Figure 5
(a)		(b)		(c)		(d)		(e)		(f)		(g)		(h)
m/z	Intensity	m/z	Intensity	m/z	Intensity	m/z	Intensity	m/z	Intensity	m/z	Intensity	m/z	Intensity	m/z	Intensity
	arb.		arb.		arb.		arb.		arb.		arb.		arb.		arb.
145.083	0	100.083	0	125.083	0	140.083	0	100.083	0	100.083	0	100.083	0	100.083	0
145.167	0	100.167	0	125.167	0	140.167	0	100.167	0	100.167	0	100.167	0	100.167	0
145.25	0	100.25	0	125.25	0	140.25	0	100.25	0	100.25	0	100.25	0	100.25	0
145.333	0	100.333	0	125.333	0	140.333	0	100.333	0	100.333	0	100.333	0	100.333	0
145.417	0	100.417	0	125.417	0	140.417	0	100.417	0	100.417	0	100.417	0	100.417	0
145.5	0	100.5	0	125.5	0	140.5	0	100.5	0	100.5	0	100.5	0	100.5	0
145.583	0	100.583	0	125.583	0	140.583	0	100.583	0	100.583	0	100.583	0	100.583	0
145.667	0	100.667	0	125.667	0	140.667	0	100.667	0	100.667	0	100.667	0	100.667	0
145.75	0	100.75	0	125.75	0	140.75	0	100.75	0	100.75	0	100.75	0	100.75	0
145.833	0	100.833	0	125.833	0	140.833	6.3998e-05	100.833	0	100.833	0	100.833	0	100.833	0
145.917	0	100.917	0	125.917	0	140.917	0.000380149	100.917	0	100.917	0	100.917	0	100.917	0
146	0	101	0	126	0	141	0.00022955	101	0	101	0	101	0	101	0
146.083	0	101.083	0	126.083	0	141.083	4.19235e-05	101.083	0	101.083	0	101.083	0	101.083	0
146.167	0	101.167	0	126.167	0	141.167	0	101.167	0	101.167	0	101.167	0	101.167	0
146.25	0	101.25	0	126.25	0	141.25	0	101.25	0	101.25	0	101.25	0	101.25	0
146.333	0	101.333	0	126.333	0	141.333	0	101.333	0	101.333	0	101.333	0	101.333	0
146.417	0	101.417	0	126.417	0	141.417	0	101.417	0	101.417	0	101.417	0	101.417	0
146.5	0	101.5	0	126.5	0	141.5	2.78192e-08	101.5	0	101.5	0	101.5	0	101.5	0
146.583	0	101.583	0	126.583	0	141.583	1.39096e-08	101.583	0	101.583	0	101.583	0	101.583	0
146.667	0	101.667	0	126.667	0	141.667	0	101.667	0	101.667	0	101.667	0	101.667	0
146.75	0	101.75	0	126.75	0	141.75	0	101.75	0	101.75	0	101.75	0	101.75	0
146.833	0	101.833	0	126.833	0	141.833	0	101.833	0	101.833	0	101.833	0	101.833	0
146.917	0	101.917	0	126.917	0	141.917	0	101.917	0	101.917	0	101.917	0	101.917	0
147	0	102	0	127	0	142	0	102	0	102	0	102	0	102	0
147.083	0	102.083	0	127.083	0	142.083	0	102.083	0	102.083	0	102.083	0	102.083	0
147.167	0	102.167	0.00377	127.167	0	142.167	0	102.167	0.00377	102.167	0	102.167	0.00377	102.167	0
147.25	0	102.25	0.00673	127.25	0	142.25	0	102.25	0.00673	102.25	0	102.25	0.00673	102.25	0
147.333	0	102.333	0.00207	127.333	0	142.333	0	102.333	0.00207	102.333	0	102.333	0.00207	102.333	0
147.417	0	102.417	0.000169526	127.417	0	142.417	0	102.417	0.000169526	102.417	0	102.417	0.000169526	102.417	0
147.5	0	102.5	0	127.5	0	142.5	0	102.5	0	102.5	0	102.5	0	102.5	0
147.583	0	102.583	0	127.583	0	142.583	0	102.583	0	102.583	0	102.583	0	102.583	0
147.667	0	102.667	0	127.667	0	142.667	0	102.667	0	102.667	0	102.667	0	102.667	0
147.75	0	102.75	5.01034e-07	127.75	0	142.75	0	102.75	5.01034e-07	102.75	0	102.75	5.01034e-07	102.75	0
147.833	0	102.833	2.94726e-07	127.833	0	142.833	0	102.833	2.94726e-07	102.833	0	102.833	2.94726e-07	102.833	0
147.917	0	102.917	5.89452e-08	127.917	0	142.917	0	102.917	5.89452e-08	102.917	0	102.917	5.89452e-08	102.917	0
148	0	103	0	128	0.000324864	143	0	103	0	103	0	103	0	103	0
148.083	0	103.083	0	128.083	0.000462561	143.083	0	103.083	0	103.083	0	103.083	0	103.083	0
148.167	0	103.167	0	128.167	0.000128766	143.167	0	103.167	0	103.167	0	103.167	0	103.167	0
148.25	0	103.25	0	128.25	8.75834e-06	143.25	0	103.25	0	103.25	0	103.25	0	103.25	0
148.333	0	103.333	0	128.333	0	143.333	0	103.333	0	103.333	0	103.333	0	103.333	0
148.417	0	103.417	0	128.417	0	143.417	0	103.417	0	103.417	0	103.417	0	103.417	0
148.5	0	103.5	0	128.5	0	143.5	0	103.5	0	103.5	0	103.5	0	103.5	0
148.583	0	103.583	0	128.583	3.70013e-08	143.583	0	103.583	0	103.583	0	103.583	0	103.583	0
148.667	1.15109e-05	103.667	0	128.667	1.91858e-08	143.667	0	103.667	0	103.667	0	103.667	0	103.667	0
148.75	5.10631e-05	103.75	0	128.75	2.74084e-09	143.75	0	103.75	0	103.75	0	103.75	0	103.75	0
148.833	0.000135145	103.833	0	128.833	0	143.833	0	103.833	0	103.833	0	103.833	0	103.833	0
148.917	0.000141028	103.917	0	128.917	0	143.917	0	103.917	0	103.917	0	103.917	0	103.917	0
149	3.81551e-05	104	0	129	0	144	0	104	0	104	0	104	0	104	0
149.083	3.01664e-06	104.083	0	129.083	0	144.083	0	104.083	0	104.083	0	104.083	0	104.083	0
149.167	1.30682e-05	104.167	0	129.167	0	144.167	0	104.167	0	104.167	0	104.167	0	104.167	0
149.25	2.05581e-05	104.25	0	129.25	0	144.25	0	104.25	0	104.25	0	104.25	0	104.25	0
149.333	6.03148e-06	104.333	0	129.333	0	144.333	0	104.333	0	104.333	0	104.333	0	104.333	0
149.417	4.91564e-07	104.417	0	129.417	0	144.417	0	104.417	0	104.417	0	104.417	0	104.417	0
149.5	5.41668e-09	104.5	0	129.5	0	144.5	0	104.5	0	104.5	0	104.5	0	104.5	0
149.583	9.02781e-10	104.583	0	129.583	0	144.583	0	104.583	0	104.583	0	104.583	0	104.583	0
149.667	0	104.667	0	129.667	0	144.667	0	104.667	0	104.667	0	104.667	0	104.667	0
149.75	1.35417e-09	104.75	0	129.75	0	144.75	0	104.75	0	104.75	0	104.75	0	104.75	0
149.833	9.02781e-10	104.833	0	129.833	0	144.833	0	104.833	0	104.833	0	104.833	0	104.833	0
149.917	0	104.917	0	129.917	0	144.917	0	104.917	0	104.917	0	104.917	0	104.917	0
150	0	105	0	130	0	145	0	105	0	105	0	105	0	105	0
150.083	0	105.083	0	130.083	0	145.083	0	105.083	0	105.083	0	105.083	0	105.083	0
150.167	0	105.167	0	130.167	0	145.167	0	105.167	0	105.167	0	105.167	0	105.167	0
150.25	0	105.25	0	130.25	0	145.25	0	105.25	0	105.25	0	105.25	0	105.25	0
150.333	0	105.333	0	130.333	0	145.333	0	105.333	0	105.333	0	105.333	0	105.333	0
150.417	2.8722e-06	105.417	0	130.417	0	145.417	0	105.417	0	105.417	0	105.417	0	105.417	0
150.5	4.99319e-05	105.5	0	130.5	0	145.5	0	105.5	0	105.5	0	105.5	0	105.5	0
150.583	0.000291261	105.583	0	130.583	0	145.583	0	105.583	0	105.583	0	105.583	0	105.583	0
150.667	0.000453787	105.667	0	130.667	0	145.667	0	105.667	0	105.667	0	105.667	0	105.667	0
150.75	0.000223368	105.75	0	130.75	0	145.75	0	105.75	0	105.75	0	105.75	0	105.75	0
150.833	0.000102052	105.833	0	130.833	0	145.833	0	105.833	0	105.833	0	105.833	0	105.833	0
150.917	0.000299772	105.917	0	130.917	0	145.917	0	105.917	0	105.917	0	105.917	0	105.917	0
151	0.000387198	106	0	131	0	146	0	106	0	106	0	106	0	106	0
151.083	0.000222855	106.083	0	131.083	0	146.083	0	106.083	0	106.083	0	106.083	0	106.083	0
151.167	0.00019143	106.167	0	131.167	0	146.167	0	106.167	0	106.167	0	106.167	0	106.167	0
151.25	0.000265624	106.25	0	131.25	0	146.25	0	106.25	0	106.25	0	106.25	0	106.25	0
151.333	0.000119317	106.333	0	131.333	0	146.333	0	106.333	0	106.333	0	106.333	0	106.333	0
151.417	1.82271e-05	106.417	0	131.417	0	146.417	0	106.417	0	106.417	0	106.417	0	106.417	0
151.5	2.0764e-08	106.5	0.000490512	131.5	0	146.5	0	106.5	0.000490512	106.5	0	106.5	0.000490512	106.5	0
151.583	2.21181e-08	106.583	0.01229	131.583	0	146.583	0	106.583	0.01229	106.583	0	106.583	0.01229	106.583	0
151.667	6.31946e-09	106.667	0.02412	131.667	0	146.667	2.20884e-05	106.667	0.02412	106.667	0	106.667	0.02412	106.667	0
151.75	2.25695e-09	106.75	0.01914	131.75	0	146.75	0.00213	106.75	0.01914	106.75	0	106.75	0.01914	106.75	0
151.833	1.39931e-08	106.833	0.01057	131.833	0	146.833	0.00234	106.833	0.01057	106.833	0	106.833	0.01057	106.833	0
151.917	4.4146e-07	106.917	0.00455	131.917	0	146.917	0.000604942	106.917	0.00455	106.917	0	106.917	0.00455	106.917	0
152	9.94548e-06	107	0.00115	132	0	147	3.38838e-05	107	0.00115	107	0	107	0.00115	107	0
152.083	7.65423e-06	107.083	6.51344e-05	132.083	0	147.083	0	107.083	6.51344e-05	107.083	0	107.083	6.51344e-05	107.083	0
152.167	1.58303e-06	107.167	3.24199e-07	132.167	0	147.167	0	107.167	3.24199e-07	107.167	0	107.167	3.24199e-07	107.167	0
152.25	9.02781e-09	107.25	1.47363e-06	132.25	0	147.25	0	107.25	1.47363e-06	107.25	0	107.25	1.47363e-06	107.25	0
152.333	0	107.333	6.48397e-07	132.333	0	147.333	1.94734e-07	107.333	6.48397e-07	107.333	0	107.333	6.48397e-07	107.333	0
152.417	0	107.417	4.71562e-07	132.417	0	147.417	8.34575e-08	107.417	4.71562e-07	107.417	0	107.417	4.71562e-07	107.417	0
152.5	0	107.5	1.76836e-07	132.5	0	147.5	1.39096e-08	107.5	1.76836e-07	107.5	0	107.5	1.76836e-07	107.5	0
152.583	9.02781e-10	107.583	2.94726e-08	132.583	0	147.583	0	107.583	2.94726e-08	107.583	0	107.583	2.94726e-08	107.583	0
152.667	4.5139e-10	107.667	0	132.667	0	147.667	0	107.667	0	107.667	0	107.667	0	107.667	0
152.75	4.39772e-05	107.75	0	132.75	0	147.75	0	107.75	0	107.75	0	107.75	0	107.75	0
152.833	0.000106986	107.833	0	132.833	0	147.833	0	107.833	0	107.833	0	107.833	0	107.833	0
152.917	3.69328e-05	107.917	0	132.917	0	147.917	0	107.917	0	107.917	0	107.917	0	107.917	0
153	3.85487e-06	108	0	133	0	148	0	108	0	108	0	108	0	108	0
153.083	0	108.083	0	133.083	0	148.083	0	108.083	0	108.083	0	108.083	0	108.083	0
153.167	0	108.167	0	133.167	0	148.167	0	108.167	0	108.167	0	108.167	0	108.167	0
153.25	0	108.25	0	133.25	0	148.25	0	108.25	0	108.25	0	108.25	0	108.25	0
153.333	6.31946e-09	108.333	0	133.333	0	148.333	0	108.333	0	108.333	0	108.333	0	108.333	0
153.417	4.96529e-09	108.417	0	133.417	0	148.417	0	108.417	0	108.417	0	108.417	0	108.417	0
153.5	9.02781e-10	108.5	0	133.5	0	148.5	0	108.5	0	108.5	0	108.5	0	108.5	0
153.583	0	108.583	0	133.583	0	148.583	0	108.583	0	108.583	0	108.583	0	108.583	0
153.667	0	108.667	0	133.667	0	148.667	0	108.667	0	108.667	0	108.667	0	108.667	0
153.75	0	108.75	0	133.75	0	148.75	0.000186514	108.75	0	108.75	0	108.75	0	108.75	0
153.833	0	108.833	0	133.833	0	148.833	0.000941971	108.833	0	108.833	0	108.833	0	108.833	0
153.917	0	108.917	0	133.917	0	148.917	0.000460449	108.917	0	108.917	0	108.917	0	108.917	0
154	0	109	0	134	0	149	6.85186e-05	109	0	109	0	109	0	109	0
154.083	0	109.083	0	134.083	0	149.083	0	109.083	0	109.083	0	109.083	0	109.083	0
154.167	0	109.167	0	134.167	0	149.167	0	109.167	0	109.167	0	109.167	0	109.167	0
154.25	0	109.25	0	134.25	0	149.25	0	109.25	0	109.25	0	109.25	0	109.25	0
154.333	0	109.333	0	134.333	0	149.333	1.39096e-08	109.333	0	109.333	0	109.333	0	109.333	0
154.417	0	109.417	0	134.417	0	149.417	5.56384e-08	109.417	0	109.417	0	109.417	0	109.417	0
154.5	0	109.5	0	134.5	0	149.5	1.39096e-08	109.5	0	109.5	0	109.5	0	109.5	0
154.583	0.000160574	109.583	0	134.583	0	149.583	0	109.583	0	109.583	0	109.583	0	109.583	0
154.667	0.000429734	109.667	0	134.667	0	149.667	0	109.667	0	109.667	0	109.667	0	109.667	0
154.75	0.000306412	109.75	0	134.75	0	149.75	0	109.75	0	109.75	0	109.75	0	109.75	0
154.833	0.000195055	109.833	0	134.833	0	149.833	0	109.833	0	109.833	0	109.833	0	109.833	0
154.917	0.000271232	109.917	0	134.917	0	149.917	0	109.917	0	109.917	0	109.917	0	109.917	0
155	0.000282559	110	0	135	0	150	0	110	0	110	0	110	0	110	0
155.083	0.000147547	110.083	0	135.083	0	150.083	0	110.083	0	110.083	0	110.083	0	110.083	0
155.167	8.89781e-05	110.167	0	135.167	0	150.167	0	110.167	0	110.167	0	110.167	0	110.167	0
155.25	6.35837e-05	110.25	0	135.25	0	150.25	0	110.25	0	110.25	0	110.25	0	110.25	0
155.333	1.53509e-05	110.333	0.000218775	135.333	0	150.333	0	110.333	0.000218775	110.333	0	110.333	0.000218775	110.333	0
155.417	1.54425e-05	110.417	0.00172	135.417	0	150.417	0	110.417	0.00172	110.417	0	110.417	0.00172	110.417	0
155.5	6.23022e-05	110.5	0.00105	135.5	0	150.5	0	110.5	0.00105	110.5	0	110.5	0.00105	110.5	0
155.583	0.000326118	110.583	0.000193488	135.583	0	150.583	0	110.583	0.000193488	110.583	0	110.583	0.000193488	110.583	0
155.667	0.000212083	110.667	0	135.667	2.61955e-05	150.667	0	110.667	0	110.667	0	110.667	0	110.667	0
155.75	0.000811599	110.75	0	135.75	0.000124417	150.75	0	110.75	0	110.75	0	110.75	0	110.75	0
155.833	0.00149	110.833	0	135.833	6.10357e-05	150.833	0.0001046	110.833	0	110.833	0	110.833	0	110.833	0
155.917	0.00148	110.917	0	135.917	8.99131e-06	150.917	0.00383	110.917	0	110.917	0	110.917	0	110.917	0
156	0.00112	111	1.1789e-07	136	0	151	0.01117	111	1.1789e-07	111	0	111	1.1789e-07	111	0
156.083	0.000688806	111.083	2.94726e-08	136.083	0	151.083	0.00907	111.083	2.94726e-08	111.083	0	111.083	2.94726e-08	111.083	0
156.167	0.000347852	111.167	0	136.167	0	151.167	0.00259	111.167	0	111.167	0	111.167	0	111.167	0
156.25	0.00012971	111.25	0	136.25	1.37042e-09	151.25	0.000189727	111.25	0	111.25	0	111.25	0	111.25	0
156.333	2.53961e-05	111.333	0	136.333	6.85209e-09	151.333	0	111.333	0	111.333	0	111.333	0	111.333	0
156.417	1.64216e-06	111.417	0	136.417	1.37042e-09	151.417	0	111.417	0	111.417	0	111.417	0	111.417	0.000235116
156.5	8.84725e-08	111.5	0	136.5	0	151.5	1.66915e-07	111.5	0	111.5	0	111.5	0	111.5	0.0317
156.583	5.3483e-05	111.583	0	136.583	0	151.583	7.51118e-07	111.583	0	111.583	0	111.583	0	111.583	0.06861
156.667	0.00068203	111.667	0	136.667	0	151.667	3.75559e-07	111.667	0	111.667	0	111.667	0	111.667	0.02603
156.75	0.00127	111.75	0	136.75	5.76946e-06	151.75	5.56384e-08	111.75	0	111.75	0	111.75	0	111.75	0.00315
156.833	0.00125	111.833	0	136.833	0.000114423	151.833	0	111.833	0	111.833	0	111.833	0	111.833	0
156.917	0.00117	111.917	0	136.917	0.000113375	151.917	0	111.917	0	111.917	0	111.917	0	111.917	0
157	0.000977821	112	0	137	2.85499e-05	152	0	112	0	112	0	112	0	112	0
157.083	0.00127	112.083	0	137.083	1.44579e-06	152.083	0	112.083	0	112.083	0	112.083	0	112.083	2.97173e-06
157.167	0.000883281	112.167	0	137.167	0	152.167	0	112.167	0	112.167	0	112.167	0	112.167	3.32134e-06
157.25	0.000260306	112.25	0	137.25	0	152.25	0	112.25	0	112.25	0	112.25	0	112.25	6.99229e-07
157.333	3.17783e-05	112.333	0.000283114	137.333	0	152.333	0	112.333	0.000283114	112.333	0	112.333	7.775e-05	112.333	0.000342273
157.417	1.11629e-06	112.417	0.00501	137.417	9.59292e-09	152.417	0	112.417	0.00501	112.417	0	112.417	0	112.417	0.08219
157.5	5.23613e-08	112.5	0.00931	137.5	8.18084e-05	152.5	0	112.5	0.00931	112.5	0	112.5	0	112.5	0.06432
157.583	6.22919e-08	112.583	0.02455	137.583	0.000141796	152.583	0	112.583	0.02455	112.583	0	112.583	0.00821	112.583	0.02724
157.667	7.71877e-08	112.667	0.03327	137.667	0.000119125	152.667	0	112.667	0.03327	112.667	0	112.667	0.01351	112.667	0.03294
157.75	4.71951e-05	112.75	0.05909	137.75	0.000152697	152.75	0	112.75	0.05593	112.75	0.00527	112.75	0	112.75	0.10419
157.833	6.23054e-05	112.833	0.0998	137.833	4.50114e-05	152.833	0.00245	112.833	0.02807	112.833	0.11956	112.833	0.01525	112.833	0.14092
157.917	1.51649e-05	112.917	0.11982	137.917	3.73713e-06	152.917	0.00679	112.917	0.0622	112.917	0.09603	112.917	0.0105	112.917	0.1822
158	5.42932e-05	113	0.07455	138	0	153	0.00348	113	0.052	113	0.03758	113	0	113	0.18003
158.083	0.000292617	113.083	0.02861	138.083	1.23338e-08	153.083	0.00122	113.083	0.02176	113.083	0.01141	113.083	0	113.083	0.11153
158.167	0.000138434	113.167	0.00704	138.167	5.48167e-09	153.167	0.00066492	113.167	0.00581	113.167	0.00205	113.167	0	113.167	0.03568
158.25	1.94992e-05	113.25	0.000833338	138.25	1.09633e-08	153.25	0.000145133	113.25	0.000833338	113.25	0	113.25	0	113.25	0.0047
158.333	6.54516e-08	113.333	3.06515e-06	138.333	6.85209e-09	153.333	2.7541e-06	113.333	3.06515e-06	113.333	0	113.333	2.99523e-06	113.333	1.16538e-07
158.417	2.25695e-09	113.417	6.86711e-06	138.417	1.37042e-09	153.417	1.39096e-07	113.417	1.12027e-06	113.417	9.57808e-06	113.417	4.0702e-06	113.417	4.66153e-06
158.5	4.5139e-10	113.5	5.65874e-06	138.5	8.43629e-05	153.5	2.78192e-07	113.5	3.84394e-06	113.5	3.02466e-06	113.5	0	113.5	1.01388e-05
158.583	1.17361e-08	113.583	2.97673e-06	138.583	0.00035103	153.583	6.9548e-08	113.583	2.06933e-06	113.583	1.51233e-06	113.583	0	113.583	8.62383e-06
158.667	1.67014e-08	113.667	1.03154e-06	138.667	0.000180063	153.667	6.9548e-08	113.667	7.29075e-07	113.667	5.0411e-07	113.667	0	113.667	4.7198e-06
158.75	4.06251e-09	113.75	1.76836e-07	138.75	0.000571408	153.75	2.78192e-08	113.75	1.76836e-07	113.75	0	113.75	0	113.75	9.32306e-07
158.833	0	113.833	0	138.833	0.000775343	153.833	0	113.833	0	113.833	0	113.833	0	113.833	5.82691e-08
158.917	0.000118109	113.917	0	138.917	0.000946798	153.917	0	113.917	0	113.917	0	113.917	0	113.917	0
159	0.000303255	114	0	139	0.000333154	154	0	114	0	114	0	114	0	114	0
159.083	0.000209332	114.083	0	139.083	4.00724e-05	154.083	0	114.083	0	114.083	0	114.083	0	114.083	0
159.167	0.000272741	114.167	0	139.167	1.6445e-08	154.167	0	114.167	0	114.167	0	114.167	0	114.167	0
159.25	0.000116428	114.25	0	139.25	2.74084e-09	154.25	0	114.25	0	114.25	0	114.25	0	114.25	0
159.333	1.67285e-05	114.333	0	139.333	3.83717e-08	154.333	0	114.333	0	114.333	0	114.333	0	114.333	0
159.417	0	114.417	0	139.417	7.28514e-05	154.417	0	114.417	0	114.417	0	114.417	0	114.417	0
159.5	1.8507e-08	114.5	0	139.5	0.000350102	154.5	0	114.5	0	114.5	0	114.5	0	114.5	0
159.583	1.39931e-08	114.583	0	139.583	0.000324922	154.583	0	114.583	0	114.583	0	114.583	0	114.583	0
159.667	7.67364e-09	114.667	0	139.667	0.000207864	154.667	0	114.667	0	114.667	0	114.667	0	114.667	0
159.75	1.39931e-08	114.75	0	139.75	0.000709203	154.75	0.000188837	114.75	0	114.75	0	114.75	0	114.75	0
159.833	3.15973e-09	114.833	0	139.833	0.00141	154.833	0.00169	114.833	0	114.833	0	114.833	0	114.833	0
159.917	0	114.917	0	139.917	0.00138	154.917	0.00174	114.917	0	114.917	0	114.917	0	114.917	0
160	0	115	0	140	0.000831542	155	0.0017	115	0	115	0	115	0	115	0
160.083	0	115.083	0	140.083	0.00048547	155.083	0.00136	115.083	0	115.083	0	115.083	0	115.083	0
160.167	0	115.167	0	140.167	0.000334756	155.167	0.000365739	115.167	0	115.167	0	115.167	0	115.167	0
160.25	2.25469e-06	115.25	0	140.25	0.000179607	155.25	2.60109e-05	115.25	0	115.25	0	115.25	0	115.25	0
160.333	6.17746e-05	115.333	0	140.333	3.36479e-05	155.333	0.000501482	115.333	0	115.333	0	115.333	0	115.333	0
160.417	9.09967e-05	115.417	0	140.417	1.56214e-05	155.417	0.00153	115.417	0	115.417	0	115.417	0	115.417	0
160.5	2.67656e-05	115.5	0	140.5	0.000236089	155.5	0.0018	115.5	0	115.5	0	115.5	0	115.5	0
160.583	2.14681e-06	115.583	0	140.583	0.000641043	155.583	0.00189	115.583	0	115.583	0	115.583	0	115.583	0
160.667	0	115.667	0	140.667	0.00131	155.667	0.00183	115.667	0	115.667	0	115.667	0	115.667	0
160.75	0	115.75	0	140.75	0.00228	155.75	0.00293	115.75	0	115.75	0	115.75	0	115.75	0
160.833	0	115.833	0	140.833	0.00597	155.833	0.00319	115.833	0	115.833	0	115.833	0	115.833	0
160.917	6.77086e-09	115.917	0	140.917	0.00702	155.917	0.00238	115.917	0	115.917	0	115.917	0	115.917	0
161	3.61112e-09	116	0	141	0.0047	156	0.00248	116	0	116	0	116	0	116	0
161.083	4.5139e-10	116.083	0	141.083	0.00249	156.083	0.00192	116.083	0	116.083	0	116.083	0	116.083	0
161.167	0	116.167	0	141.167	0.00124	156.167	0.000513932	116.167	0	116.167	0	116.167	0	116.167	0
161.25	0	116.25	0	141.25	0.000370549	156.25	4.32588e-05	116.25	0	116.25	0	116.25	0	116.25	0
161.333	0	116.333	0	141.333	0.000133094	156.333	1.80825e-07	116.333	0	116.333	0	116.333	0	116.333	0
161.417	0	116.417	0	141.417	3.36931e-05	156.417	1.53005e-07	116.417	0	116.417	0	116.417	0	116.417	0
161.5	0	116.5	0	141.5	9.78711e-05	156.5	1.25186e-07	116.5	0	116.5	0	116.5	0	116.5	0
161.583	0	116.583	0	141.583	0.000344705	156.583	1.53005e-07	116.583	0	116.583	0	116.583	0	116.583	0
161.667	0	116.667	0	141.667	0.000678232	156.667	6.9548e-08	116.667	0	116.667	0	116.667	0	116.667	0
161.75	0	116.75	0	141.75	0.000932343	156.75	0.00032312	116.75	0	116.75	0	116.75	0	116.75	0
161.833	0	116.833	0	141.833	0.00129	156.833	0.00236	116.833	0	116.833	0	116.833	0	116.833	0
161.917	0	116.917	0	141.917	0.00146	156.917	0.00295	116.917	0	116.917	0	116.917	0	116.917	0
162	0	117	0	142	0.000773677	157	0.00243	117	0	117	0	117	0	117	0
162.083	0	117.083	0	142.083	0.000360902	157.083	0.00395	117.083	0	117.083	0	117.083	0	117.083	0
162.167	0	117.167	0	142.167	0.000328414	157.167	0.00341	117.167	0	117.167	0	117.167	0	117.167	0
162.25	0	117.25	0	142.25	0.000217529	157.25	0.00229	117.25	0	117.25	0	117.25	0	117.25	0
162.333	0	117.333	0	142.333	0.000171608	157.333	0.000540638	117.333	0	117.333	0	117.333	0	117.333	0
162.417	0	117.417	0	142.417	5.90732e-05	157.417	3.9072e-05	117.417	0	117.417	0	117.417	0	117.417	0
162.5	0	117.5	0	142.5	5.93336e-05	157.5	1.94734e-07	117.5	0	117.5	0	117.5	0	117.5	0
162.583	0	117.583	0	142.583	0.000806666	157.583	1.25186e-07	117.583	0	117.583	0	117.583	0	117.583	0
162.667	1.41962e-06	117.667	0	142.667	0.00257	157.667	2.78192e-07	117.667	0	117.667	0	117.667	0	117.667	0
162.75	6.28706e-05	117.75	0	142.75	0.00521	157.75	2.37159e-05	117.75	0	117.75	0	117.75	0	117.75	0
162.833	0.000104199	117.833	0	142.833	0.00865	157.833	0.00178	117.833	0	117.833	0	117.833	0	117.833	0
162.917	0.000184158	117.917	0	142.917	0.01066	157.917	0.00169	117.917	0	117.917	0	117.917	0	117.917	0
163	0.000241347	118	0	143	0.00878	158	0.000334331	118	0	118	0	118	0	118	0
163.083	0.000181921	118.083	0	143.083	0.00473	158.083	0	118.083	0	118.083	0	118.083	0	118.083	0
163.167	0.000224729	118.167	0	143.167	0.00233	158.167	0	118.167	0	118.167	0	118.167	0	118.167	0
163.25	0.000139759	118.25	0	143.25	0.00135	158.25	0	118.25	0	118.25	0	118.25	0	118.25	0
163.333	3.14655e-05	118.333	0	143.333	0.000358079	158.333	0	118.333	0	118.333	0	118.333	0	118.333	0
163.417	1.76358e-06	118.417	0	143.417	2.94188e-05	158.417	1.80825e-07	118.417	0	118.417	0	118.417	0	118.417	0
163.5	8.57642e-09	118.5	0	143.5	4.81017e-07	158.5	5.56384e-08	118.5	0	118.5	0	118.5	0	118.5	0
163.583	1.17361e-08	118.583	0	143.583	4.20718e-07	158.583	0	118.583	0	118.583	0	118.583	0	118.583	0
163.667	9.02781e-09	118.667	0	143.667	2.08989e-06	158.667	0	118.667	0	118.667	0	118.667	0	118.667	0
163.75	1.35417e-08	118.75	0	143.75	3.75714e-05	158.75	0	118.75	0	118.75	0	118.75	0	118.75	0
163.833	4.96529e-09	118.833	0	143.833	4.49867e-05	158.833	0.00045227	118.833	0	118.833	0	118.833	0	118.833	0
163.917	4.5139e-10	118.917	0	143.917	1.29724e-05	158.917	0.00225	118.917	0	118.917	0	118.917	0	118.917	0
164	0	119	0	144	9.94923e-07	159	0.00109	119	0	119	0	119	0	119	0
164.083	0	119.083	0	144.083	0	159.083	0.000169767	119.083	0	119.083	0	119.083	0	119.083	0
164.167	0	119.167	0	144.167	0	159.167	0	119.167	0	119.167	0	119.167	0	119.167	0
164.25	0	119.25	0	144.25	0	159.25	0	119.25	0	119.25	0	119.25	0	119.25	0
164.333	0	119.333	0	144.333	2.74084e-09	159.333	0	119.333	0	119.333	0	119.333	0	119.333	0
164.417	0	119.417	0	144.417	1.37042e-09	159.417	0	119.417	0	119.417	0	119.417	0	119.417	0
164.5	0	119.5	0	144.5	0	159.5	1.25186e-07	119.5	0	119.5	0	119.5	0	119.5	0
164.583	0	119.583	0	144.583	3.15155e-05	159.583	2.78192e-08	119.583	0	119.583	0	119.583	0	119.583	0
164.667	0	119.667	0	144.667	0.000316403	159.667	0	119.667	0	119.667	0	119.667	0	119.667	0
164.75	0	119.75	0	144.75	0.000509395	159.75	0	119.75	0	119.75	0	119.75	0	119.75	0
164.833	0	119.833	0	144.833	0.00084476	159.833	0	119.833	0	119.833	0	119.833	0	119.833	0
164.917	0	119.917	0	144.917	0.00141	159.917	0	119.917	0	119.917	0	119.917	0	119.917	0
165	0	120	0	145	0.00156	160	0	120	0	120	0	120	0	120	0
165.083	0	120.083	0	145.083	0.00103	160.083	0	120.083	0	120.083	0	120.083	0	120.083	0
165.167	0	120.167	0	145.167	0.000543112	160.167	0	120.167	0	120.167	0	120.167	0	120.167	0
165.25	0	120.25	0	145.25	0.000123884	160.25	0	120.25	0	120.25	0	120.25	0	120.25	0
165.333	0	120.333	0	145.333	9.03105e-06	160.333	0	120.333	0	120.333	0	120.333	0	120.333	0
165.417	0	120.417	0	145.417	2.74084e-08	160.417	0	120.417	0	120.417	0	120.417	0	120.417	0
165.5	0	120.5	0	145.5	7.5373e-08	160.5	0	120.5	0	120.5	0	120.5	0	120.5	0
165.583	0	120.583	0	145.583	8.08546e-08	160.583	0	120.583	0	120.583	0	120.583	0	120.583	0
165.667	0	120.667	0	145.667	5.34463e-08	160.667	0	120.667	0	120.667	0	120.667	0	120.667	0
165.75	0	120.75	0	145.75	1.91858e-08	160.75	0	120.75	0	120.75	0	120.75	0	120.75	0
165.833	0	120.833	0	145.833	2.74084e-09	160.833	0	120.833	0	120.833	0	120.833	0	120.833	0
165.917	1.32867e-05	120.917	0	145.917	0	160.917	0	120.917	0	120.917	0	120.917	0	120.917	0
166	8.03836e-05	121	0	146	0	161	0	121	0	121	0	121	0	121	0
166.083	3.81222e-05	121.083	0	146.083	0	161.083	0	121.083	0	121.083	0	121.083	0	121.083	0
166.167	5.09213e-06	121.167	0	146.167	0	161.167	0	121.167	0	121.167	0	121.167	0	121.167	0
166.25	1.7351e-05	121.25	0	146.25	0	161.25	0	121.25	0	121.25	0	121.25	0	121.25	0
166.333	0.000247402	121.333	0	146.333	0	161.333	0	121.333	0	121.333	0	121.333	0	121.333	0
166.417	0.000742106	121.417	0	146.417	0	161.417	0	121.417	0	121.417	0	121.417	0	121.417	0
166.5	0.000893634	121.5	0	146.5	0	161.5	0	121.5	0	121.5	0	121.5	0	121.5	0
166.583	0.00216	121.583	0	146.583	0	161.583	0	121.583	0	121.583	0	121.583	0	121.583	0
166.667	0.00405	121.667	0	146.667	0	161.667	0	121.667	0	121.667	0	121.667	0	121.667	0
166.75	0.00809	121.75	0	146.75	0	161.75	0	121.75	0	121.75	0	121.75	0	121.75	0
166.833	0.01296	121.833	0	146.833	0	161.833	0	121.833	0	121.833	0	121.833	0	121.833	0
166.917	0.01552	121.917	0	146.917	0	161.917	0	121.917	0	121.917	0	121.917	0	121.917	0
167	0.01637	122	0	147	0	162	0	122	0	122	0	122	0	122	0
167.083	0.01265	122.083	0	147.083	0	162.083	0	122.083	0	122.083	0	122.083	0	122.083	0
167.167	0.00607	122.167	0	147.167	0	162.167	0	122.167	0	122.167	0	122.167	0	122.167	0
167.25	0.00195	122.25	0	147.25	0	162.25	0	122.25	0	122.25	0	122.25	0	122.25	0
167.333	0.00051714	122.333	0	147.333	0	162.333	0	122.333	0	122.333	0	122.333	0	122.333	0
167.417	0.000130306	122.417	0	147.417	0	162.417	0	122.417	0	122.417	0	122.417	0	122.417	0
167.5	1.91078e-05	122.5	0	147.5	0	162.5	0	122.5	0	122.5	0	122.5	0	122.5	0
167.583	6.3962e-07	122.583	0	147.583	0	162.583	0	122.583	0	122.583	0	122.583	0	122.583	0
167.667	5.61981e-07	122.667	0	147.667	0	162.667	0	122.667	0	122.667	0	122.667	0	122.667	0
167.75	2.15313e-07	122.75	0	147.75	0	162.75	0	122.75	0	122.75	0	122.75	0	122.75	0
167.833	1.67872e-06	122.833	0	147.833	0	162.833	0	122.833	0	122.833	0	122.833	0	122.833	0
167.917	9.09913e-06	122.917	0	147.917	0	162.917	0	122.917	0	122.917	0	122.917	0	122.917	0
168	3.82824e-06	123	0	148	0	163	0	123	0	123	0	123	0	123	0
168.083	1.98797e-05	123.083	0	148.083	0	163.083	0	123.083	0	123.083	0	123.083	0	123.083	0
168.167	0.000267818	123.167	0	148.167	0	163.167	0	123.167	0	123.167	0	123.167	0	123.167	0
168.25	0.000321372	123.25	0	148.25	0	163.25	0	123.25	0	123.25	0	123.25	0	123.25	0
168.333	0.000164211	123.333	0	148.333	0	163.333	0	123.333	0	123.333	0	123.333	0	123.333	0
168.417	0.000355218	123.417	0	148.417	4.02985e-05	163.417	0	123.417	0	123.417	0	123.417	0	123.417	0
168.5	0.000911605	123.5	0	148.5	0.000171541	163.5	0	123.5	0	123.5	0	123.5	0	123.5	0
168.583	0.0012	123.583	0	148.583	0.000100484	163.583	0	123.583	0	123.583	0	123.583	0	123.583	0
168.667	0.00251	123.667	0	148.667	0.000315805	163.667	0	123.667	0	123.667	0	123.667	0	123.667	0
168.75	0.00523	123.75	0	148.75	0.00075787	163.75	0	123.75	0	123.75	0	123.75	0	123.75	0
168.833	0.00771	123.833	0	148.833	0.000695443	163.833	0	123.833	0	123.833	0	123.833	0	123.833	0
168.917	0.01246	123.917	0	148.917	0.000791139	163.917	0	123.917	0	123.917	0	123.917	0	123.917	0
169	0.01334	124	0	149	0.00113	164	0	124	0	124	0	124	0	124	0
169.083	0.00842	124.083	0	149.083	0.000604143	164.083	0	124.083	0	124.083	0	124.083	0	124.083	0
169.167	0.00455	124.167	0	149.167	0.000120143	164.167	0	124.167	0	124.167	0	124.167	0	124.167	0
169.25	0.00218	124.25	0.00109	149.25	7.70038e-06	164.25	0	124.25	0.00109	124.25	0	124.25	0.00109	124.25	0
169.333	0.00081431	124.333	0.00681	149.333	5.07055e-08	164.333	0	124.333	0.00681	124.333	0	124.333	0.00608	124.333	0.00122
169.417	0.000225588	124.417	0.01136	149.417	3.01492e-08	164.417	0	124.417	0.01136	124.417	0	124.417	1.60083e-06	124.417	0.01892
169.5	6.24341e-05	124.5	0.02117	149.5	6.71505e-08	164.5	0	124.5	0.02117	124.5	0	124.5	0.0137	124.5	0.01245
169.583	8.98574e-05	124.583	0.0244	149.583	6.30392e-08	164.583	0	124.583	0.0244	124.583	0	124.583	0.01944	124.583	0.00826
169.667	0.000278279	124.667	0.04217	149.667	2.05563e-08	164.667	0	124.667	0.04217	124.667	0	124.667	0.04054	124.667	0.00271
169.75	0.0011	124.75	0.0723	149.75	2.74084e-09	164.75	0	124.75	0.0723	124.75	0	124.75	0.06671	124.75	0.00931
169.833	0.00106	124.833	0.06737	149.833	0	164.833	0	124.833	0.06737	124.833	0	124.833	0.05311	124.833	0.02377
169.917	0.000912019	124.917	0.06676	149.917	4.90335e-05	164.917	0	124.917	0.06676	124.917	0	124.917	0.05944	124.917	0.0122
170	0.0011	125	0.03647	150	9.93978e-05	165	0	125	0.03647	125	0	125	0.02673	125	0.01623
170.083	0.000963228	125.083	0.01471	150.083	9.07984e-05	165.083	0	125.083	0.01471	125.083	0	125.083	0.01022	125.083	0.00749
170.167	0.000930165	125.167	0.00398	150.167	3.00437e-05	165.167	0	125.167	0.00398	125.167	0	125.167	0.00327	125.167	0.00119
170.25	0.000745219	125.25	0.000504689	150.25	3.86869e-06	165.25	0	125.25	0.000504689	125.25	0	125.25	0.000504654	125.25	5.82691e-08
170.333	0.000209228	125.333	3.03568e-06	150.333	2.24872e-05	165.333	0	125.333	3.03568e-06	125.333	0	125.333	2.1966e-06	125.333	1.39846e-06
170.417	1.9343e-05	125.417	3.53671e-06	150.417	0.000216556	165.417	0	125.417	3.53671e-06	125.417	0	125.417	2.83748e-06	125.417	1.16538e-06
170.5	5.5521e-08	125.5	0.000141734	150.5	0.000249893	165.5	0	125.5	0.000141734	125.5	0	125.5	0.000141594	125.5	2.33076e-07
170.583	8.20578e-05	125.583	0.00345	150.583	0.000592362	165.583	0	125.583	0.00345	125.583	0	125.583	0.00345	125.583	8.74037e-07
170.667	0.000451884	125.667	0.00287	150.667	0.00127	165.667	0	125.667	0.00287	125.667	0	125.667	0.00287	125.667	2.33076e-07
170.75	0.000351409	125.75	0.000790632	150.75	0.00251	165.75	0	125.75	0.000790632	125.75	0	125.75	0.000790632	125.75	0
170.833	0.000831448	125.833	0.00212	150.833	0.00238	165.833	0	125.833	0.00212	125.833	0	125.833	0.00212	125.833	0
170.917	0.0012	125.917	0.0096	150.917	0.00231	165.917	0	125.917	0.0096	125.917	0	125.917	0.0096	125.917	0
171	0.000724497	126	0.01504	151	0.00297	166	0	126	0.01504	126	0	126	0.01504	126	0
171.083	0.000339813	126.083	0.00621	151.083	0.00203	166.083	0	126.083	0.00621	126.083	0	126.083	0.00621	126.083	0
171.167	0.00013376	126.167	0.00126	151.167	0.000659068	166.167	0.000535436	126.167	0.00126	126.167	0	126.167	0.00126	126.167	0
171.25	7.24274e-05	126.25	0.000114295	151.25	9.15809e-05	166.25	0.00236	126.25	0.000114295	126.25	0	126.25	0.000114295	126.25	0
171.333	1.98133e-05	126.333	0	151.333	2.09948e-06	166.333	0.00109	126.333	0	126.333	0	126.333	0	126.333	0
171.417	1.77126e-06	126.417	1.47363e-07	151.417	8.77067e-08	166.417	0.00255	126.417	1.47363e-07	126.417	0	126.417	1.47363e-07	126.417	0
171.5	5.86807e-08	126.5	7.07342e-07	151.5	1.32931e-07	166.5	0.00695	126.5	7.07342e-07	126.5	0	126.5	7.07342e-07	126.5	0
171.583	3.11459e-08	126.583	5.89452e-07	151.583	1.52116e-07	166.583	0.02183	126.583	5.89452e-07	126.583	0	126.583	5.89452e-07	126.583	0
171.667	2.21055e-05	126.667	2.06308e-07	151.667	8.49659e-08	166.667	0.03834	126.667	2.06308e-07	126.667	0	126.667	2.06308e-07	126.667	0
171.75	0.000209842	126.75	2.94726e-08	151.75	1.78154e-08	166.75	0.05405	126.75	2.94726e-08	126.75	0	126.75	2.94726e-08	126.75	0
171.833	0.000135417	126.833	0	151.833	1.37042e-09	166.833	0.08063	126.833	0	126.833	0	126.833	0	126.833	0
171.917	2.85843e-05	126.917	0	151.917	0	166.917	0.10424	126.917	0	126.917	0	126.917	0	126.917	0
172	9.0748e-05	127	0	152	0.000169312	167	0.09655	127	0	127	0	127	0	127	0
172.083	0.000284538	127.083	0	152.083	0.0005901	167.083	0.06297	127.083	0	127.083	0	127.083	0	127.083	0
172.167	0.00014085	127.167	0	152.167	0.000288141	167.167	0.02718	127.167	0	127.167	0	127.167	0	127.167	0
172.25	2.26169e-05	127.25	0	152.25	4.30078e-05	167.25	0.0093	127.25	0	127.25	0	127.25	0	127.25	0
172.333	3.67883e-07	127.333	0	152.333	0	167.333	0.00164	127.333	0	127.333	0	127.333	0	127.333	0
172.417	4.06251e-09	127.417	0	152.417	0	167.417	6.05067e-05	127.417	0	127.417	0	127.417	0	127.417	0
172.5	9.02781e-10	127.5	0	152.5	0	167.5	7.77407e-05	127.5	0	127.5	0	127.5	0	127.5	0
172.583	9.52253e-06	127.583	0	152.583	5.33654e-05	167.583	0.00108	127.583	0	127.583	0	127.583	0	127.583	0
172.667	9.47229e-05	127.667	0.00279	152.667	0.00017378	167.667	0.000823615	127.667	0.00279	127.667	0	127.667	0.00279	127.667	0
172.75	0.00032983	127.75	0.0102	152.75	0.000336416	167.75	0.000653862	127.75	0.0102	127.75	0	127.75	0.0102	127.75	0
172.833	0.000708398	127.833	0.00582	152.833	0.000425065	167.833	0.0024	127.833	0.00582	127.833	0	127.833	0.00582	127.833	0
172.917	0.000545916	127.917	0.00148	152.917	0.000980247	167.917	0.00169	127.917	0.00148	127.917	0	127.917	0.00148	127.917	0
173	0.000591353	128	0.000134248	153	0.00109	168	0.00346	128	0.000134248	128	0	128	0.000134248	128	0
173.083	0.000540328	128.083	0	153.083	0.000694625	168.083	0.00362	128.083	0	128.083	0	128.083	0	128.083	0
173.167	0.000416194	128.167	0	153.167	0.000566416	168.167	0.00108	128.167	0	128.167	0	128.167	0	128.167	0
173.25	0.000139564	128.25	2.35781e-07	153.25	0.000336875	168.25	9.22206e-05	128.25	2.35781e-07	128.25	0	128.25	2.35781e-07	128.25	0
173.333	2.62827e-05	128.333	5.59979e-07	153.333	0.000194905	168.333	5.56384e-08	128.333	5.59979e-07	128.333	0	128.333	5.59979e-07	128.333	0
173.417	2.66275e-06	128.417	2.35781e-07	153.417	4.21595e-05	168.417	1.25186e-07	128.417	2.35781e-07	128.417	0	128.417	2.35781e-07	128.417	0
173.5	5.05557e-08	128.5	2.94726e-08	153.5	1.24434e-06	168.5	8.40139e-06	128.5	2.94726e-08	128.5	0	128.5	2.94726e-08	128.5	0
173.583	2.93404e-08	128.583	0	153.583	0.000115147	168.583	0.00211	128.583	0	128.583	0	128.583	0	128.583	0
173.667	2.8889e-08	128.667	0	153.667	0.00017152	168.667	0.01119	128.667	0	128.667	0	128.667	0	128.667	0
173.75	1.71528e-08	128.75	0	153.75	4.72438e-05	168.75	0.01607	128.75	0	128.75	0	128.75	0	128.75	0
173.833	4.5139e-09	128.833	0	153.833	4.29859e-05	168.833	0.0237	128.833	0	128.833	0	128.833	0	128.833	0
173.917	3.56003e-05	128.917	0	153.917	0.000107479	168.917	0.03663	128.917	0	128.917	0	128.917	0	128.917	0
174	4.84996e-05	129	0	154	3.93981e-05	169	0.04629	129	0	129	0	129	0	129	0
174.083	1.39349e-05	129.083	0	154.083	4.47852e-06	169.083	0.03579	129.083	0	129.083	0	129.083	0	129.083	0
174.167	1.05941e-06	129.167	0	154.167	1.37042e-08	169.167	0.01222	129.167	0	129.167	0	129.167	0	129.167	0
174.25	0	129.25	0	154.25	6.85209e-09	169.25	0.0071	129.25	0	129.25	0	129.25	0	129.25	0
174.333	0	129.333	0	154.333	1.37042e-09	169.333	0.00801	129.333	0	129.333	0	129.333	0	129.333	0
174.417	0	129.417	0	154.417	5.48167e-09	169.417	0.00242	129.417	0	129.417	0	129.417	0	129.417	0
174.5	3.61112e-09	129.5	0	154.5	3.3356e-06	169.5	0.000212469	129.5	0	129.5	0	129.5	0	129.5	0
174.583	1.80556e-09	129.583	0	154.583	0.000197775	169.583	2.97665e-06	129.583	0	129.583	0	129.583	0	129.583	0
174.667	4.5139e-10	129.667	0	154.667	0.000333658	169.667	3.33274e-05	129.667	0	129.667	0	129.667	0	129.667	0
174.75	0	129.75	0	154.75	0.000411787	169.75	0.000988708	129.75	0	129.75	0	129.75	0	129.75	0
174.833	0	129.833	0	154.833	0.0011	169.833	0.000896515	129.833	0	129.833	0	129.833	0	129.833	0
174.917	0	129.917	0	154.917	0.000852422	169.917	0.00132	129.917	0	129.917	0	129.917	0	129.917	0
175	0	130	0	155	0.000307382	170	0.00087636	130	0	130	0	130	0	130	0
175.083	0	130.083	0	155.083	0.000112025	170.083	0.000640008	130.083	0	130.083	0	130.083	0	130.083	0
175.167	0	130.167	0	155.167	2.59968e-05	170.167	0.00379	130.167	0	130.167	0	130.167	0	130.167	0
175.25	0	130.25	0	155.25	0.000266459	170.25	0.00218	130.25	0	130.25	0	130.25	0	130.25	0
175.333	0	130.333	0	155.333	0.000412368	170.333	0.000371317	130.333	0	130.333	0	130.333	0	130.333	0
175.417	0	130.417	0	155.417	0.000203158	170.417	2.78192e-08	130.417	0	130.417	0	130.417	0	130.417	0
175.5	0	130.5	0	155.5	0.000400469	170.5	9.73671e-08	130.5	0	130.5	0	130.5	0	130.5	0
175.583	0	130.583	0	155.583	0.000844582	170.583	2.78192e-08	130.583	0	130.583	0	130.583	0	130.583	0
175.667	0	130.667	0	155.667	0.00205	170.667	0	130.667	0	130.667	0	130.667	0	130.667	0
175.75	0	130.75	0	155.75	0.00363	170.75	2.50373e-07	130.75	0	130.75	0	130.75	0	130.75	0
175.833	0	130.833	0	155.833	0.00531	170.833	6.9548e-08	130.833	0	130.833	0	130.833	0	130.833	0
175.917	0	130.917	0	155.917	0.0057	170.917	0	130.917	0	130.917	0	130.917	0	130.917	0
176	0	131	0	156	0.00568	171	0	131	0	131	0	131	0	131	0
176.083	0	131.083	0	156.083	0.00341	171.083	0	131.083	0	131.083	0	131.083	0	131.083	0
176.167	0	131.167	0	156.167	0.0016	171.167	0	131.167	0	131.167	0	131.167	0	131.167	0
176.25	0	131.25	0	156.25	0.000442193	171.25	0	131.25	0	131.25	0	131.25	0	131.25	0
176.333	0	131.333	0	156.333	5.19279e-05	171.333	0	131.333	0	131.333	0	131.333	0	131.333	0
176.417	0	131.417	0	156.417	0.000138851	171.417	0	131.417	0	131.417	0	131.417	0	131.417	0
176.5	0	131.5	0	156.5	0.000232135	171.5	0	131.5	0	131.5	0	131.5	0	131.5	0
176.583	0	131.583	0	156.583	8.56936e-05	171.583	0.000441045	131.583	0	131.583	0	131.583	0	131.583	0
176.667	0	131.667	0	156.667	0.000176055	171.667	0.00207	131.667	0	131.667	0	131.667	0	131.667	0
176.75	0	131.75	0	156.75	0.00144	171.75	0.00268	131.75	0	131.75	0	131.75	0	131.75	0
176.833	0	131.833	0	156.833	0.00235	171.833	0.00175	131.833	0	131.833	0	131.833	0	131.833	0
176.917	0	131.917	0	156.917	0.00347	171.917	0.000403016	131.917	0	131.917	0	131.917	0	131.917	0
177	0	132	0	157	0.00427	172	2.62335e-05	132	0	132	0	132	0	132	0
177.083	0	132.083	0	157.083	0.00319	172.083	0	132.083	0	132.083	0	132.083	0	132.083	0
177.167	0	132.167	0	157.167	0.00125	172.167	0	132.167	0	132.167	0	132.167	0	132.167	0
177.25	0	132.25	0	157.25	0.000396835	172.25	1.39096e-07	132.25	0	132.25	0	132.25	0	132.25	0
177.333	0	132.333	0	157.333	8.27321e-05	172.333	1.66915e-07	132.333	0	132.333	0	132.333	0	132.333	0
177.417	0	132.417	0	157.417	5.82427e-06	172.417	7.80328e-06	132.417	0	132.417	0	132.417	0	132.417	0
177.5	0	132.5	0	157.5	1.72673e-07	172.5	0.000561641	132.5	0	132.5	0	132.5	0	132.5	0
177.583	0	132.583	0	157.583	2.28037e-05	172.583	0.0004216	132.583	0	132.583	0	132.583	0	132.583	0
177.667	0	132.667	0	157.667	0.000605548	172.667	6.47213e-05	132.667	0	132.667	0	132.667	0	132.667	0
177.75	0	132.75	0	157.75	0.00085179	172.75	0	132.75	0	132.75	0	132.75	0	132.75	0
177.833	0	132.833	0	157.833	0.00076262	172.833	0.000229759	132.833	0	132.833	0	132.833	0	132.833	0
177.917	0	132.917	0	157.917	0.000481165	172.917	0.00417	132.917	0	132.917	0	132.917	0	132.917	0
178	0	133	0	158	0.000225475	173	0.00368	133	0	133	0	133	0	133	0
178.083	0	133.083	0	158.083	5.5543e-05	173.083	0.00162	133.083	0	133.083	0	133.083	0	133.083	0
178.167	0	133.167	0	158.167	5.94213e-06	173.167	0.00043352	133.167	0	133.167	0	133.167	0	133.167	0
178.25	0	133.25	0	158.25	4.9335e-08	173.25	0.000942583	133.25	0	133.25	0	133.25	0	133.25	0
178.333	0	133.333	0	158.333	4.24829e-08	173.333	0.00227	133.333	0	133.333	0	133.333	0	133.333	0
178.417	0	133.417	0	158.417	3.83717e-08	173.417	0.000878544	133.417	0	133.417	0	133.417	0	133.417	0
178.5	0	133.5	0	158.5	2.05563e-08	173.5	0.000109329	133.5	0	133.5	0	133.5	0	133.5	0
178.583	0	133.583	0	158.583	8.22251e-09	173.583	1.25186e-07	133.583	0	133.583	0	133.583	0	133.583	0
178.667	0	133.667	0	158.667	2.34533e-05	173.667	5.56384e-08	133.667	0	133.667	0	133.667	0	133.667	0
178.75	0	133.75	0	158.75	0.000260922	173.75	1.39096e-08	133.75	0	133.75	0	133.75	0	133.75	0
178.833	4.71039e-05	133.833	0	158.833	0.000213015	173.833	9.73671e-08	133.833	0	133.833	0	133.833	0	133.833	0
178.917	0.000199771	133.917	0	158.917	9.24127e-05	173.917	1.11277e-07	133.917	0	133.917	0	133.917	0	133.917	0
179	9.34279e-05	134	0	159	3.33025e-05	174	2.78192e-08	134	0	134	0	134	0	134	0
179.083	6.56236e-05	134.083	0	159.083	6.38752e-06	174.083	0	134.083	0	134.083	0	134.083	0	134.083	0
179.167	9.95036e-05	134.167	0	159.167	0	174.167	0	134.167	0	134.167	0	134.167	0	134.167	0
179.25	4.16891e-05	134.25	0	159.25	0	174.25	0	134.25	0	134.25	0	134.25	0	134.25	0
179.333	6.58759e-06	134.333	0	159.333	2.05563e-08	174.333	0	134.333	0	134.333	0	134.333	0	134.333	0
179.417	3.75105e-07	134.417	0	159.417	6.85209e-09	174.417	0	134.417	0	134.417	0	134.417	0	134.417	0
179.5	1.08334e-08	134.5	0	159.5	4.11125e-09	174.5	0	134.5	0	134.5	0	134.5	0	134.5	0
179.583	2.70834e-09	134.583	0	159.583	1.37042e-09	174.583	0	134.583	0	134.583	0	134.583	0	134.583	0
179.667	6.31946e-09	134.667	0	159.667	0	174.667	0	134.667	0	134.667	0	134.667	0	134.667	0
179.75	4.96529e-09	134.75	0	159.75	0	174.75	0	134.75	0	134.75	0	134.75	0	134.75	0
179.833	1.35417e-09	134.833	0	159.833	0	174.833	0	134.833	0	134.833	0	134.833	0	134.833	0
179.917	0	134.917	0	159.917	0	174.917	0	134.917	0	134.917	0	134.917	0	134.917	0
180	0	135	0	160	0	175	0	135	0	135	0	135	0	135	0
180.083	0	135.083	0	160.083	0	175.083	0	135.083	0	135.083	0	135.083	0	135.083	0
180.167	0	135.167	0	160.167	0	175.167	0	135.167	0	135.167	0	135.167	0	135.167	0
180.25	0	135.25	0	160.25	0	175.25	0	135.25	0	135.25	0	135.25	0	135.25	0
180.333	0	135.333	0	160.333	0	175.333	0	135.333	0	135.333	0	135.333	0	135.333	0
180.417	0	135.417	0	160.417	0	175.417	0	135.417	0	135.417	0	135.417	0	135.417	0
180.5	0	135.5	0	160.5	3.60159e-05	175.5	0	135.5	0	135.5	0	135.5	0	135.5	0
180.583	0	135.583	0	160.583	0.000314808	175.583	0	135.583	0	135.583	0	135.583	0	135.583	0
180.667	0	135.667	0	160.667	0.000207415	175.667	0	135.667	0	135.667	0	135.667	0	135.667	0
180.75	0	135.75	0	160.75	3.88787e-05	175.75	0	135.75	0	135.75	0	135.75	0	135.75	0
180.833	0	135.833	0	160.833	0	175.833	0	135.833	0	135.833	0	135.833	0	135.833	0
180.917	0	135.917	0	160.917	0	175.917	0	135.917	0	135.917	0	135.917	0	135.917	0
181	0	136	0	161	0	176	0	136	0	136	0	136	0	136	0
181.083	0	136.083	0	161.083	0	176.083	0	136.083	0	136.083	0	136.083	0	136.083	0
181.167	0	136.167	0	161.167	2.19267e-08	176.167	0	136.167	0	136.167	0	136.167	0	136.167	0
181.25	0	136.25	0	161.25	6.85209e-09	176.25	0	136.25	0	136.25	0	136.25	0	136.25	0
181.333	0	136.333	0	161.333	0	176.333	0	136.333	0	136.333	0	136.333	0	136.333	0
181.417	0	136.417	0.000742385	161.417	0	176.417	0	136.417	0.000742385	136.417	0	136.417	0.000742385	136.417	0
181.5	0	136.5	0.00506	161.5	0	176.5	0	136.5	0.00506	136.5	0	136.5	0.00506	136.5	0
181.583	0	136.583	0.0234	161.583	0	176.583	0	136.583	0.0234	136.583	0	136.583	0.0234	136.583	0
181.667	0	136.667	0.0363	161.667	0	176.667	0	136.667	0.0363	136.667	0	136.667	0.0363	136.667	0
181.75	0	136.75	0.07649	161.75	0	176.75	0	136.75	0.07649	136.75	0	136.75	0.07586	136.75	0.00105
181.833	0	136.833	0.10614	161.833	0	176.833	0	136.833	0.10614	136.833	0	136.833	0.10322	136.833	0.00486
181.917	0	136.917	0.09183	161.917	0	176.917	0	136.917	0.09183	136.917	0	136.917	0.08948	136.917	0.00392
182	0	137	0.07133	162	0	177	0	137	0.07133	137	0	137	0.07076	137	0.00094227
182.083	0	137.083	0.05089	162.083	0	177.083	0	137.083	0.05089	137.083	0	137.083	0.05086	137.083	3.86324e-05
182.167	0	137.167	0.02466	162.167	0	177.167	0	137.167	0.02466	137.167	0	137.167	0.02466	137.167	0
182.25	0	137.25	0.00645	162.25	0	177.25	0	137.25	0.00645	137.25	0	137.25	0.00645	137.25	0
182.333	0	137.333	0.000736284	162.333	0	177.333	0	137.333	0.000736284	137.333	0	137.333	0.000736284	137.333	0
182.417	0	137.417	4.74509e-06	162.417	0	177.417	0	137.417	4.74509e-06	137.417	0	137.417	4.53532e-06	137.417	3.49615e-07
182.5	5.59273e-05	137.5	2.85884e-06	162.5	0	177.5	0	137.5	2.85884e-06	137.5	0	137.5	2.78892e-06	137.5	1.16538e-07
182.583	0.000108578	137.583	4.09669e-06	162.583	0	177.583	0	137.583	4.09669e-06	137.583	0	137.583	4.09669e-06	137.583	0
182.667	7.5788e-05	137.667	2.29886e-06	162.667	0	177.667	0	137.667	2.29886e-06	137.667	0	137.667	2.29886e-06	137.667	0
182.75	2.18541e-05	137.75	9.43123e-07	162.75	4.69368e-06	177.75	0	137.75	9.43123e-07	137.75	0	137.75	9.43123e-07	137.75	0
182.833	2.71344e-05	137.833	1.47363e-07	162.833	7.52469e-05	177.833	0	137.833	1.47363e-07	137.833	0	137.833	1.47363e-07	137.833	0
182.917	0.000147341	137.917	0	162.917	6.74067e-05	177.917	0	137.917	0	137.917	0	137.917	0	137.917	0
183	0.000181241	138	0	163	1.56789e-05	178	0	138	0	138	0	138	0	138	0
183.083	0.000144629	138.083	0	163.083	5.27611e-07	178.083	0	138.083	0	138.083	0	138.083	0	138.083	0
183.167	8.28798e-05	138.167	0	163.167	0	178.167	0	138.167	0	138.167	0	138.167	0	138.167	0
183.25	4.01936e-05	138.25	0	163.25	0	178.25	0	138.25	0	138.25	0	138.25	0	138.25	0
183.333	4.89122e-05	138.333	0	163.333	0	178.333	0	138.333	0	138.333	0	138.333	0	138.333	0
183.417	1.34095e-05	138.417	5.62042e-05	163.417	6.85209e-09	178.417	0	138.417	5.62042e-05	138.417	0	138.417	5.62042e-05	138.417	0
183.5	2.77334e-06	138.5	0.00216	163.5	2.74084e-09	178.5	0	138.5	0.00216	138.5	0	138.5	0.00216	138.5	0
183.583	5.24204e-05	138.583	0.0084	163.583	0	178.583	0	138.583	0.0084	138.583	0	138.583	0.0084	138.583	0
183.667	0.00023866	138.667	0.00979	163.667	0	178.667	0	138.667	0.00979	138.667	0	138.667	0.00979	138.667	0
183.75	0.000685765	138.75	0.0087	163.75	0	178.75	0	138.75	0.0087	138.75	0	138.75	0.0087	138.75	0
183.833	0.000776822	138.833	0.02173	163.833	0	178.833	0	138.833	0.02173	138.833	0	138.833	0.00834	138.833	0.02232
183.917	0.000612152	138.917	0.04625	163.917	0	178.917	0	138.917	0.04625	138.917	0	138.917	0.0312	138.917	0.02508
184	0.000741462	139	0.05378	164	0	179	0	139	0.05378	139	0	139	0.04662	139	0.01194
184.083	0.000903316	139.083	0.03102	164.083	0	179.083	0	139.083	0.03102	139.083	0	139.083	0.02435	139.083	0.01112
184.167	0.000644024	139.167	0.01301	164.167	0	179.167	0	139.167	0.01301	139.167	0	139.167	0.01098	139.167	0.00339
184.25	0.000726889	139.25	0.00568	164.25	0	179.25	0	139.25	0.00568	139.25	0	139.25	0.00551	139.25	0.000297173
184.333	0.000663429	139.333	0.00186	164.333	0	179.333	0	139.333	0.00186	139.333	0	139.333	0.00186	139.333	0
184.417	0.00188	139.417	0.000271443	164.417	0	179.417	0	139.417	0.000271443	139.417	0	139.417	0.000269974	139.417	2.4473e-06
184.5	0.00439	139.5	2.7999e-06	164.5	0	179.5	0	139.5	2.7999e-06	139.5	0	139.5	2.27547e-06	139.5	8.74037e-07
184.583	0.00842	139.583	2.7999e-06	164.583	0	179.583	0	139.583	2.7999e-06	139.583	0	139.583	2.27547e-06	139.583	8.74037e-07
184.667	0.02119	139.667	1.23785e-06	164.667	0	179.667	0	139.667	1.23785e-06	139.667	0	139.667	9.58157e-07	139.667	4.66153e-07
184.75	0.04522	139.75	4.42089e-07	164.75	0	179.75	0	139.75	4.42089e-07	139.75	0	139.75	4.07127e-07	139.75	5.82691e-08
184.833	0.07829	139.833	2.35781e-07	164.833	0	179.833	0	139.833	2.35781e-07	139.833	0	139.833	2.35781e-07	139.833	0
184.917	0.11594	139.917	5.89452e-08	164.917	0	179.917	0	139.917	5.89452e-08	139.917	0	139.917	5.89452e-08	139.917	0
185	0.1324	140	0	165	0	180	0	140	0	140	0	140	0	140	0
185.083	0.11228	140.083	0	165.083	0	180.083	0	140.083	0	140.083	0	140.083	0	140.083	0
185.167	0.06394	140.167	0	165.167	0	180.167	0	140.167	0	140.167	0	140.167	0	140.167	0
185.25	0.02797	140.25	0	165.25	0	180.25	0	140.25	0	140.25	0	140.25	0	140.25	0
185.333	0.00897	140.333	0	165.333	0	180.333	0	140.333	0	140.333	0	140.333	0	140.333	0
185.417	0.00228	140.417	0	165.417	0	180.417	0	140.417	0	140.417	0	140.417	0	140.417	0
185.5	0.000688158	140.5	0	165.5	0	180.5	0	140.5	0	140.5	0	140.5	0	140.5	0
185.583	0.000365224	140.583	0	165.583	0	180.583	0	140.583	0	140.583	0	140.583	0	140.583	0
185.667	0.000135504	140.667	0	165.667	0	180.667	0	140.667	0	140.667	0	140.667	0	140.667	0
185.75	0.00017895	140.75	0	165.75	0	180.75	0	140.75	0	140.75	0	140.75	0	140.75	0
185.833	0.000336568	140.833	0.00189	165.833	0	180.833	0	140.833	0.00189	140.833	0	140.833	0.00189	140.833	0
185.917	0.000172333	140.917	0.01278	165.917	5.71464e-07	180.917	0	140.917	0.01278	140.917	0	140.917	0.01278	140.917	0
186	8.54265e-05	141	0.01193	166	0.000103661	181	0	141	0.01193	141	0	141	0.01193	141	0
186.083	0.000260808	141.083	0.0034	166.083	9.88674e-05	181.083	0	141.083	0.0034	141.083	0	141.083	0.0034	141.083	0
186.167	0.000194259	141.167	0.000300503	166.167	1.97244e-05	181.167	0	141.167	0.000300503	141.167	0	141.167	0.000300503	141.167	0
186.25	4.31638e-05	141.25	0	166.25	0	181.25	0	141.25	0	141.25	0	141.25	0	141.25	0
186.333	1.75501e-06	141.333	0	166.333	3.97558e-06	181.333	0	141.333	0	141.333	0	141.333	0	141.333	0
186.417	9.84347e-06	141.417	2.94726e-07	166.417	0.000540225	181.417	0	141.417	2.94726e-07	141.417	0	141.417	2.94726e-07	141.417	0
186.5	0.000243412	141.5	8.84178e-07	166.5	0.0011	181.5	0	141.5	8.84178e-07	141.5	0	141.5	8.84178e-07	141.5	0
186.583	0.000195437	141.583	4.71562e-07	166.583	0.00216	181.583	0	141.583	4.71562e-07	141.583	0	141.583	4.71562e-07	141.583	0
186.667	5.52217e-05	141.667	8.84178e-08	166.667	0.00471	181.667	0	141.667	8.84178e-08	141.667	0	141.667	8.84178e-08	141.667	0
186.75	0.000195229	141.75	0.000256412	166.75	0.00818	181.75	0	141.75	0.000256412	141.75	0	141.75	0.000256412	141.75	0
186.833	0.000775764	141.833	0.00442	166.833	0.01438	181.833	0	141.833	0.00442	141.833	0	141.833	0.00442	141.833	0
186.917	0.00148	141.917	0.00465	166.917	0.01897	181.917	0	141.917	0.00465	141.917	0	141.917	0.00465	141.917	0
187	0.0015	142	0.00324	167	0.02007	182	0	142	0.00324	142	0	142	0.00324	142	0
187.083	0.00169	142.083	0.00675	167.083	0.01344	182.083	0	142.083	0.00675	142.083	0	142.083	0.00675	142.083	0
187.167	0.000990712	142.167	0.00694	167.167	0.00499	182.167	0	142.167	0.00694	142.167	0	142.167	0.00694	142.167	0
187.25	0.000514745	142.25	0.00392	167.25	0.00113	182.25	0	142.25	0.00392	142.25	0	142.25	0.00392	142.25	0
187.333	0.000128771	142.333	0.000909848	167.333	0.000224187	182.333	0	142.333	0.000909848	142.333	0	142.333	0.000806397	142.333	0.000172418
187.417	1.11078e-05	142.417	0.00103	167.417	3.36588e-05	182.417	0	142.417	0.00103	142.417	0	142.417	0	142.417	0.01432
187.5	6.3646e-08	142.5	0.00644	167.5	1.98299e-06	182.5	0	142.5	0.00612	142.5	0.000530323	142.5	0	142.5	0.03621
187.583	8.57642e-08	142.583	0.06132	167.583	9.09957e-07	182.583	0	142.583	0.0547	142.583	0.01103	142.583	0.0315	142.583	0.04971
187.667	1.14653e-06	142.667	0.13931	167.667	0.000152327	182.667	0.000509035	142.667	0.12388	142.667	0.02572	142.667	0.09983	142.667	0.0658
187.75	1.99248e-05	142.75	0.24603	167.75	0.000305385	182.75	0.00106	142.75	0.14526	142.75	0.16795	142.75	0.16837	142.75	0.12942
187.833	1.89421e-05	142.833	0.31734	167.833	0.000134866	182.833	0.000727374	142.833	0.15538	142.833	0.26993	142.833	0.11557	142.833	0.33627
187.917	3.29515e-06	142.917	0.32557	167.917	0.000121185	182.917	0.00431	142.917	0.23269	142.917	0.1548	142.917	0.05302	142.917	0.45425
188	0	143	0.29097	168	0.00034449	183	0.00485	143	0.21952	143	0.11909	143	0.01594	143	0.45838
188.083	0	143.083	0.19432	168.083	0.000606393	183.083	0.00328	143.083	0.17237	143.083	0.03658	143.083	0.05477	143.083	0.23257
188.167	0	143.167	0.06554	168.167	0.000196484	183.167	0.00204	143.167	0.06328	143.167	0.00378	143.167	0	143.167	0.1221
188.25	0	143.25	0.01653	168.25	1.78456e-05	183.25	0.000504084	143.25	0.01653	143.25	1.00822e-06	143.25	0	143.25	0.05124
188.333	2.25695e-09	143.333	0.00738	168.333	3.40686e-06	183.333	3.54973e-05	143.333	0.00736	143.333	1.91562e-05	143.333	0.000944843	143.333	0.01072
188.417	4.5139e-10	143.417	0.00178	168.417	0.000330468	183.417	1.39096e-08	143.417	0.00178	143.417	1.20986e-05	143.417	0.00131	143.417	0.000785351
188.5	0	143.5	9.91458e-05	168.5	0.00271	183.5	4.17288e-07	143.5	9.40039e-05	143.5	8.56986e-06	143.5	8.40075e-05	143.5	2.52305e-05
188.583	2.34904e-06	143.583	1.42058e-05	168.583	0.00457	183.583	2.36463e-07	143.583	1.11811e-05	143.583	5.0411e-06	143.583	1.89935e-06	143.583	2.05107e-05
188.667	3.53768e-05	143.667	8.34074e-06	168.667	0.01061	183.667	1.94734e-07	143.667	7.73581e-06	143.667	1.00822e-06	143.667	3.90064e-06	143.667	7.40018e-06
188.75	1.5187e-05	143.75	1.76836e-06	168.75	0.02512	183.75	8.74913e-06	143.75	1.76836e-06	143.75	0	143.75	0	143.75	5.24422e-06
188.833	4.92828e-06	143.833	7.36815e-07	168.833	0.04548	183.833	0.000903678	143.833	7.36815e-07	143.833	0	143.833	0	143.833	1.74807e-06
188.917	2.97498e-05	143.917	2.65253e-07	168.917	0.05926	183.917	0.0033	143.917	2.65253e-07	143.917	0	143.917	1.60369e-07	143.917	1.74807e-07
189	1.85539e-05	144	2.94726e-08	169	0.06091	184	0.00436	144	2.94726e-08	144	0	144	2.94726e-08	144	0
189.083	2.87491e-06	144.083	0	169.083	0.04744	184.083	0.00262	144.083	0	144.083	0	144.083	0	144.083	0
189.167	8.29105e-05	144.167	0	169.167	0.02566	184.167	0.00176	144.167	0	144.167	0	144.167	0	144.167	0
189.25	0.000172992	144.25	0	169.25	0.00908	184.25	0.00283	144.25	0	144.25	0	144.25	0	144.25	0
189.333	5.59936e-05	144.333	0	169.333	0.00248	184.333	0.00463	144.333	0	144.333	0	144.333	0	144.333	0
189.417	5.10793e-06	144.417	0	169.417	0.000889231	184.417	0.01005	144.417	0	144.417	0	144.417	0	144.417	0
189.5	2.25695e-09	144.5	0	169.5	0.000711885	184.5	0.03186	144.5	0	144.5	0	144.5	0	144.5	0
189.583	4.5139e-10	144.583	0	169.583	0.00043519	184.583	0.07128	144.583	0	144.583	0	144.583	0	144.583	0
189.667	0	144.667	0	169.667	0.000463803	184.667	0.15845	144.667	0	144.667	0	144.667	0	144.667	0
189.75	1.17361e-08	144.75	0	169.75	0.00124	184.75	0.35448	144.75	0	144.75	0	144.75	0	144.75	0
189.833	7.67364e-09	144.833	0	169.833	0.00279	184.833	0.68882	144.833	0	144.833	0	144.833	0	144.833	0
189.917	1.35417e-09	144.917	0	169.917	0.00291	184.917	0.95825	144.917	0	144.917	0	144.917	0	144.917	0
190	0	145	0	170	0.00322	185	0.96331	145	0	145	0	145	0	145	0
190.083	0	145.083	0	170.083	0.0028	185.083	0.75778	145.083	0	145.083	0	145.083	0	145.083	0
190.167	0	145.167	0	170.167	0.00104	185.167	0.4428	145.167	0	145.167	0	145.167	0	145.167	0
190.25	0	145.25	0	170.25	0.000152018	185.25	0.18729	145.25	0	145.25	0	145.25	0	145.25	0
190.333	0	145.333	0	170.333	6.13947e-06	185.333	0.06615	145.333	0	145.333	0	145.333	0	145.333	0
190.417	0	145.417	0	170.417	1.32931e-07	185.417	0.02296	145.417	0	145.417	0	145.417	0	145.417	0
190.5	0	145.5	0	170.5	1.28819e-07	185.5	0.00987	145.5	0	145.5	0	145.5	0	145.5	0
190.583	0	145.583	0	170.583	2.06933e-07	185.583	0.00269	145.583	0	145.583	0	145.583	0	145.583	0
190.667	0	145.667	0	170.667	2.5572e-06	185.667	0.00357	145.667	0	145.667	0	145.667	0	145.667	0
190.75	5.69239e-05	145.75	0	170.75	4.25844e-05	185.75	0.00513	145.75	0	145.75	0	145.75	0	145.75	0
190.833	0.00010927	145.833	0	170.833	4.01765e-05	185.833	0.00474	145.833	0	145.833	0	145.833	0	145.833	0
190.917	0.000104445	145.917	0	170.917	6.733e-05	185.917	0.00253	145.917	0	145.917	0	145.917	0	145.917	0
191	0.00013828	146	0	171	0.000527741	186	0.000834534	146	0	146	0	146	0	146	0
191.083	5.76886e-05	146.083	0	171.083	0.000449334	186.083	0.000121486	146.083	0	146.083	0	146.083	0	146.083	0
191.167	8.0501e-06	146.167	0	171.167	0.000112874	186.167	5.56384e-08	146.167	0	146.167	0	146.167	0	146.167	0
191.25	0	146.25	0	171.25	5.81468e-06	186.25	2.36463e-07	146.25	0	146.25	0	146.25	0	146.25	0
191.333	6.77086e-09	146.333	0	171.333	0	186.333	1.94734e-07	146.333	0	146.333	0	146.333	0	146.333	0
191.417	4.5139e-09	146.417	0	171.417	0	186.417	2.08644e-07	146.417	0	146.417	0	146.417	0	146.417	0
191.5	6.77086e-09	146.5	0	171.5	1.66752e-05	186.5	3.69578e-05	146.5	0	146.5	0	146.5	0	146.5	0
191.583	7.22225e-09	146.583	0	171.583	4.11112e-05	186.583	0.0013	146.583	0	146.583	0	146.583	0	146.583	0
191.667	1.80556e-09	146.667	0	171.667	1.56625e-05	186.667	0.00235	146.667	0	146.667	0	146.667	0	146.667	0
191.75	0	146.75	0	171.75	8.89935e-05	186.75	0.0093	146.75	0	146.75	0	146.75	0	146.75	0
191.833	0	146.833	0	171.833	0.000552655	186.833	0.01165	146.833	0	146.833	0	146.833	0	146.833	0
191.917	0	146.917	0.00195	171.917	0.00124	186.917	0.01769	146.917	0.00195	146.917	0	146.917	0.00195	146.917	0
192	0	147	0.00488	172	0.000873526	187	0.02039	147	0.00488	147	0	147	0.00488	147	0
192.083	0	147.083	0.00179	172.083	0.000391992	187.083	0.01223	147.083	0.00179	147.083	0	147.083	0.00179	147.083	0
192.167	0	147.167	0.000202801	172.167	0.000151079	187.167	0.00714	147.167	0.000202801	147.167	0	147.167	0.000202801	147.167	0
192.25	0	147.25	0	172.25	2.23967e-05	187.25	0.00448	147.25	0	147.25	0	147.25	0	147.25	0
192.333	0	147.333	0	172.333	6.85209e-09	187.333	0.00254	147.333	0	147.333	0	147.333	0	147.333	0
192.417	0	147.417	0	172.417	8.84742e-05	187.417	0.000519342	147.417	0	147.417	0	147.417	0	147.417	0
192.5	8.80888e-06	147.5	2.35781e-07	172.5	0.000262351	187.5	3.24928e-05	147.5	2.35781e-07	147.5	0	147.5	2.35781e-07	147.5	0
192.583	1.32831e-05	147.583	2.35781e-07	172.583	0.000168986	187.583	8.90214e-07	147.583	2.35781e-07	147.583	0	147.583	2.35781e-07	147.583	0
192.667	3.47977e-06	147.667	5.89452e-08	172.667	0.000334171	187.667	5.28564e-07	147.667	5.89452e-08	147.667	0	147.667	5.89452e-08	147.667	0
192.75	1.76494e-07	147.75	0	172.75	0.000732934	187.75	3.06011e-07	147.75	0	147.75	0	147.75	0	147.75	0
192.833	0	147.833	0	172.833	0.00149	187.833	2.78192e-07	147.833	0	147.833	0	147.833	0	147.833	0
192.917	0	147.917	0	172.917	0.0018	187.917	8.34575e-08	147.917	0	147.917	0	147.917	0	147.917	0
193	0	148	0	173	0.00178	188	1.39096e-08	148	0	148	0	148	0	148	0
193.083	1.35417e-09	148.083	0	173.083	0.00208	188.083	0	148.083	0	148.083	0	148.083	0	148.083	0
193.167	4.5139e-10	148.167	0	173.167	0.000849229	188.167	0	148.167	0	148.167	0	148.167	0	148.167	0
193.25	0	148.25	0	173.25	0.000121139	188.25	0	148.25	0	148.25	0	148.25	0	148.25	0
193.333	0	148.333	0	173.333	4.33449e-05	188.333	0	148.333	0	148.333	0	148.333	0	148.333	0
193.417	0	148.417	0	173.417	5.30365e-05	188.417	0	148.417	0	148.417	0	148.417	0	148.417	0
193.5	0	148.5	0	173.5	1.65889e-05	188.5	0	148.5	0	148.5	0	148.5	0	148.5	0
193.583	5.26186e-06	148.583	0	173.583	0.000171256	188.583	0	148.583	0	148.583	0	148.583	0	148.583	0
193.667	2.28855e-05	148.667	0	173.667	0.000224359	188.667	0	148.667	0	148.667	0	148.667	0	148.667	0
193.75	1.10658e-05	148.75	0	173.75	0.000121742	188.75	5.59444e-05	148.75	0	148.75	0	148.75	0	148.75	0.00205
193.833	3.02441e-05	148.833	0	173.833	0.000190126	188.833	0.00104	148.833	0	148.833	0	148.833	0	148.833	0.02647
193.917	0.000227122	148.917	0	173.917	8.53523e-05	188.917	0.00105	148.917	0	148.917	0	148.917	0	148.917	0.03741
194	0.000144122	149	0	174	0.000173277	189	0.000254323	149	0	149	0	149	0	149	0.01305
194.083	2.58593e-05	149.083	0	174.083	0.000126554	189.083	1.07938e-05	149.083	0	149.083	0	149.083	0	149.083	0.00144
194.167	0	149.167	0	174.167	2.59105e-05	189.167	0	149.167	0	149.167	0	149.167	0	149.167	0
[truncated: 5,410 more rows]

## Sheet: Figure 6
(a)		(b)		(c)		(d)		(e)		(f)		(g)		(h)		(i)
[truncated: 13,202 more rows]

[truncated: 1 more sheets: Figure 8]
